# Supplementary material for: Discovery of Novel ncRNA Sequences in Multiple Genome Alignments on the Basis of Conserved and Stable Secondary Structures
Source: PLoS One. 2015 Jun 15;10(6):e0130200. doi: 10.1371/journal.pone.0130200 (PMC4468099; doi:10.1371/journal.pone.0130200)
Supplement: S1 File — This file contains the complete set of positive training data. A key indicates the distinct subset of alignments used for each of the four testing sets. (ZIP) [file pone.0130200.s004.zip › S1_File/positive/10000_RF00515_U48870@1_2609-2725_AL596170@1_182555-182663_AE017334@2_3709168-3709253.aln]

>RF00515_U48870@1_2609-2725
-AGAUUCUUUAAAACAGUCCAGAGAGGCUGAGAAGG--AU
AACGGAUAGACGGGAUGCGUGUAUAGGCGCGCACCUUGUC
CUAAAACCCCUCUAUGCUCUGGCAGGAGGGGUUUUUUCUU
>RF00515_AL596170@1_182555-182663
-AAGUCCUUUAACAUAGUCCAGAGAGGCUAAGAAGGUGAC
GAUAAUUUGACGGGUUAUUUGUAUACUCGUACGCGUU---
------CCCUUGCUUACACUGGCAG-AGGGUUAUUUUUUU
>RF00515_AE017334@2_3709168-3709253
AUAACCUUUUAAUUCAGUCCUGUGAGACCGGAAAGG--GU
GGCUUCUUUCUUGCACCCUAGU---CUCACAUGACUAG--
----GGUAUUUUUAUGC-----------------------
