# Supplementary material for: Discovery of Novel ncRNA Sequences in Multiple Genome Alignments on the Basis of Conserved and Stable Secondary Structures
Source: PLoS One. 2015 Jun 15;10(6):e0130200. doi: 10.1371/journal.pone.0130200 (PMC4468099; doi:10.1371/journal.pone.0130200)
Supplement: S1 File — This file contains the complete set of positive training data. A key indicates the distinct subset of alignments used for each of the four testing sets. (ZIP) [file pone.0130200.s004.zip › S1_File/positive/10001_RF00515_CP000259@1_744106-744214_X73308@1_235-367_AL596170@1_182555-182663.aln]

>RF00515_CP000259@1_744106-744214
GACACCUUU-AAGUGAGUCCAGAGAGGCA-AACAAGGUAU
ACAAG-----------AUAAAAAAAGGGAAUUCCCUUUUA
GUUUGCUGUA--------GCCUCGCUU--CUUUGGUAGCG
AGGCUUUUUGGU-
>RF00515_X73308@1_235-367
AGCACCUUUUAAUUAAGUCCCGCGAGGCUUAAAAAGGUGU
GAAAACAGGCGCAUCCAGGGCCGGAGUGCACCUUCUUCGG
CUCUGCCAUGCGCCGAUCGUCACACCUUGCCUGGCCGGCA
AGGUGUUUUUUUU
>RF00515_AL596170@1_182555-182663
-AAGUCCUUUAACAUAGUCCAGAGAGGCU-AAGAAGGUGA
CG--------------AUAAUUUGACGGGUUAUUUGUAUA
CUCGUACGCG------UUCCCUUGCUU-ACACUGGCAGAG
GGUUAUUUUUUU-
