# Supplementary material for: Discovery of Novel ncRNA Sequences in Multiple Genome Alignments on the Basis of Conserved and Stable Secondary Structures
Source: PLoS One. 2015 Jun 15;10(6):e0130200. doi: 10.1371/journal.pone.0130200 (PMC4468099; doi:10.1371/journal.pone.0130200)
Supplement: S1 File — This file contains the complete set of positive training data. A key indicates the distinct subset of alignments used for each of the four testing sets. (ZIP) [file pone.0130200.s004.zip › S1_File/positive/10002_RF00515_X76083@1_1336-1438_AE017355@1_3731220-3731320_Z54240@2_641-760.aln]

>RF00515_X76083@1_1336-1438
CGACCCUUUUAAGCGCAGUCCCGUGAGGCUGCAAAAGGGG
CGGAAUCG-------UUUCGGCUGUUUCUGCAC----CCU
CUUUGCGUCUUCGCGGGCAAAGAGGGAUUUUUUU------
--
>RF00515_AE017355@1_3731220-3731320
AUAACCUUUUAA-UUCAGUCCUGUGAGACCGGAAAGGGUG
GCUUCUUU-------CUUGCACCCUAGUCUUAC----ACG
ACUAGGGUAUUUUUAUGCAAAGGUUGUUAUAAA-------
--
>RF00515_Z54240@2_641-760
-AGCACCUUUAA-CUUAGUCCUGUGAGGCUAACAAGGGGA
ACGGUCAUGUAGGGUCUCCCACGCUUUUCGCAGGAAAACG
GGGUGCCUCUUUUUUUACCCCGUGGAUUAAGGUGAAAUUA
CA
