# Supplementary material for: Discovery of Novel ncRNA Sequences in Multiple Genome Alignments on the Basis of Conserved and Stable Secondary Structures
Source: PLoS One. 2015 Jun 15;10(6):e0130200. doi: 10.1371/journal.pone.0130200 (PMC4468099; doi:10.1371/journal.pone.0130200)
Supplement: S1 File — This file contains the complete set of positive training data. A key indicates the distinct subset of alignments used for each of the four testing sets. (ZIP) [file pone.0130200.s004.zip › S1_File/positive/10003_RF00515_AAMN01000002@1_828893-829048_X76083@1_1336-1438_AE008691@1_2296196-2296293.aln]

>RF00515_AAMN01000002@1_828893-829048
ACAUCCUUUAACGACCUGUCCCGUGAGGCAGGGAAGGAGG
UCACGACACUGAUGUGUCCUGACAAUGCUGUGCCCCAGAG
UCCCCAGAGUUCAGAGAAGCUCCAGAGCUCCUCGAGUGAG
ACCGACCCCGCGACUGACGGGAGGACGGUCCUCGGA
>RF00515_X76083@1_1336-1438
CGACCCUUUUAAGCGCAGUCCCGUGAGGCUGCAAAAGGGG
---CGGAAUCGUUUCGGC-UGUUUCUGCACCCUCUUUGCG
UCUUC-GCGGGCAAAGAGG-----GAUUUUUUU-------
------------------------------------
>RF00515_AE008691@1_2296196-2296293
AAACCCUUUAA--UUUAGCCCAGCGAGGCUAAAAAGGAGG
AUAUAAAAA-GUUCCUCCUUG-----GGGGUUUUUCAGUA
ACCC--AUAAUAAAGGAGG-------UUUUUUUAU-----
------------------------------------
