# Supplementary material for: Discovery of Novel ncRNA Sequences in Multiple Genome Alignments on the Basis of Conserved and Stable Secondary Structures
Source: PLoS One. 2015 Jun 15;10(6):e0130200. doi: 10.1371/journal.pone.0130200 (PMC4468099; doi:10.1371/journal.pone.0130200)
Supplement: S1 File — This file contains the complete set of positive training data. A key indicates the distinct subset of alignments used for each of the four testing sets. (ZIP) [file pone.0130200.s004.zip › S1_File/positive/10004_RF00515_CP000259@1_678792-678909_AL591981@1_165154-165262_AE017334@2_3709168-3709253.aln]

>RF00515_CP000259@1_678792-678909
-UAUUCCUUUAAAACAGUCCUGUGAGGCUGUCAAGGAGAC
GGAUUAAAAACAUGCACCAUGAU---ACUUAAUUGUGCUA
UAUUU-UGCUGAAUCUCCUUGUUUCCAAGGAGAUCUUUUU
AUU
>RF00515_AE017334@2_3709168-3709253
AUAACCUUUUAAUUCAGUCCUGUGAGACCGGAAAGGGU--
-GGCUUCUUUCUUGCACCCUAGUCUCACAUGACUAGGGUA
UUUUUAUGC-------------------------------
---
>RF00515_AL591981@1_165154-165262
-AAGUCCUUUAACAUAGUCCAGAGAGGCUAAGAAGGUG--
--ACGAUAAUUUGACGGGUUAAUUGUAUGCUCGUACGCGU
UCCCU-UGCUUACACUGGCAG-----AGGGUUAUUUUUUU
---
