# Supplementary material for: Discovery of Novel ncRNA Sequences in Multiple Genome Alignments on the Basis of Conserved and Stable Secondary Structures
Source: PLoS One. 2015 Jun 15;10(6):e0130200. doi: 10.1371/journal.pone.0130200 (PMC4468099; doi:10.1371/journal.pone.0130200)
Supplement: S1 File — This file contains the complete set of positive training data. A key indicates the distinct subset of alignments used for each of the four testing sets. (ZIP) [file pone.0130200.s004.zip › S1_File/positive/10005_RF00515_X76083@1_2797-2929_AL009126@3_1620329-1620445_AL009126@3_1618161-1618277.aln]

>RF00515_AL009126@3_1620329-1620445
AAAACCUUUUAAUGAAAGUCCAGAGAGGCUUGGAAGGGUU
AUGAAGAGAAGGAA-GCUUCAAUGC---UGCCCUCU----
-AUUUAACCAUACCCCGAGUCUA----------UCUUAGA
CCGGGGUUUUUUUUCA
>RF00515_AL009126@3_1618161-1618277
-AGAUUCUUUAA-AACAGUCCAGAGAGGCUGAGAAGGAUA
ACGGAUAGACGGGAUGCGUGUAUAGGCGCGCACCUU----
-GUCCUAAAACCCCUCUAUGCUC----------UGGCAGG
AGGGGUUUUUUCUU--
>RF00515_X76083@1_2797-2929
AGCACCUUUUAAUUA-AGUCCCGCGAGGCUUAAAAAGGU-
GUGAAAACAGGCGCAUCCAGGGCCGGAGUGCACCUUCUUC
GGCUCUGCCAUGCGCCGAUCGUCACACCUUGCCUGGCCGG
CAAGGUGUUUUUUUU-
