# Supplementary material for: Discovery of Novel ncRNA Sequences in Multiple Genome Alignments on the Basis of Conserved and Stable Secondary Structures
Source: PLoS One. 2015 Jun 15;10(6):e0130200. doi: 10.1371/journal.pone.0130200 (PMC4468099; doi:10.1371/journal.pone.0130200)
Supplement: S1 File — This file contains the complete set of positive training data. A key indicates the distinct subset of alignments used for each of the four testing sets. (ZIP) [file pone.0130200.s004.zip › S1_File/positive/10006_RF00515_AE017355@1_3732639-3732753_AE008691@1_1498739-1498827_AL766848@1_175198-175311.aln]

>RF00515_AE017355@1_3732639-3732753
AAGCCCUUUUAAAUGUAGUCCUGUGAGGCUGCCAAAGG--
--GUCUUGGCUUUCAUAUGUCAAAUUUGGCAUACGAAAGU
GUAGGACUCUUUGUGCACAGGCACAAAGAGUUUUUUUAU
>RF00515_AE008691@1_1498739-1498827
AAAGCCUUUAA---GCAGUCCUGUGAGGCUGGCAAGG---
----------UCUUAUA-------------AAAAGAAGUA
CCAGAAACCUUCUUGCCAGUGCAAGAAGGUUUUUUGGA-
>RF00515_AL766848@1_175198-175311
UGUAUCUUUAAG--UGAGUCCAGAGAGGCGAACAAGGUCA
CCAUCAUAAGUCAAAUAGCGAGUGCUUUUUCGCUAACUUU
UUAUGAAACCUUGCCCUCAGGCA---AGGUUUUUUGUGU
