# Supplementary material for: Discovery of Novel ncRNA Sequences in Multiple Genome Alignments on the Basis of Conserved and Stable Secondary Structures
Source: PLoS One. 2015 Jun 15;10(6):e0130200. doi: 10.1371/journal.pone.0130200 (PMC4468099; doi:10.1371/journal.pone.0130200)
Supplement: S1 File — This file contains the complete set of positive training data. A key indicates the distinct subset of alignments used for each of the four testing sets. (ZIP) [file pone.0130200.s004.zip › S1_File/positive/10007_RF00515_CP000259@1_678792-678909_AL935258@1_285311-285425_X73308@1_235-367.aln]

>RF00515_AL935258@1_285311-285425
AGUUCCUUUAAAUUA-GCUCAGAGAGGCUGAAAAGGAUGA
ACGGACGUGCGCUUUCAAG--CAAGCUGUGCGUAAUUUCG
GACAGCCUAGC-----------CGCUUUGAGUGGUGGGC-
---UGUCUUUUCU
>RF00515_X73308@1_235-367
AGCACCUUUUAAUUAAGUCCCGCGAGGCUUAAAAAGGUGU
GAAAACAGGCGCAUCCAGGGCCGGAGUGCACCUUCUUCGG
CUCUGCCAUGCGCCGAUCGUCACACCUUGCCUGGCCGGCA
AGGUGUUUUUUUU
>RF00515_CP000259@1_678792-678909
UAUUCCUUUAAAACA-GUCCUGUGAGGCUGUCAAGGA-GA
CGGAUUAAAAACAUGCACC-----AUGAUACUUAAUUGUG
CUAUAUUUUGC------UGAAUCUCCUUGUUUCCAAGGAG
A--UCUUUUUAUU
