# Supplementary material for: Discovery of Novel ncRNA Sequences in Multiple Genome Alignments on the Basis of Conserved and Stable Secondary Structures
Source: PLoS One. 2015 Jun 15;10(6):e0130200. doi: 10.1371/journal.pone.0130200 (PMC4468099; doi:10.1371/journal.pone.0130200)
Supplement: S1 File — This file contains the complete set of positive training data. A key indicates the distinct subset of alignments used for each of the four testing sets. (ZIP) [file pone.0130200.s004.zip › S1_File/positive/10008_RF00515_AL009126@3_1618161-1618277_CP000002@3_1724430-1724551_CP000259@1_678792-678909.aln]

>RF00515_AL009126@3_1618161-1618277
-AGAUUCUUUAAA-ACAGUCCAGAGAGGCUGAGAAGGAUA
ACGGAUAGACGGGAUGCGU----GUAUAGGCGCGCACCUU
GUCCUAAAACCCCUCUAUGCUCUGGCAGGAGGGGUUUUUU
CUU
>RF00515_CP000259@1_678792-678909
-UAUUCCUUUAAA-ACAGUCCUGUGAGGCUGUCAAGGA-G
ACGGAUUAAAAACAUGCACCAUGAUACUUAAUUGUGCUAU
AUUUUGCUGAAUCUCCUUGUUUC--CAAGGAGAUCUUUUU
AUU
>RF00515_CP000002@3_1724430-1724551
AUCCUUUUUUAAAUGCAUUCCAGUGAGUUUGCAAAGAGGG
AUGGAACGAAAGAAAGCCGCCUUACCGUGCGGCGGUCUUU
GUC-UGCCUCUUUGCGCAAUUUAAGCAAAGAGGCUUUUUU
AAU
