# Supplementary material for: Discovery of Novel ncRNA Sequences in Multiple Genome Alignments on the Basis of Conserved and Stable Secondary Structures
Source: PLoS One. 2015 Jun 15;10(6):e0130200. doi: 10.1371/journal.pone.0130200 (PMC4468099; doi:10.1371/journal.pone.0130200)
Supplement: S1 File — This file contains the complete set of positive training data. A key indicates the distinct subset of alignments used for each of the four testing sets. (ZIP) [file pone.0130200.s004.zip › S1_File/positive/10009_RF00515_X74207@1_3091-3251_CP000259@1_744106-744214_AE008691@1_1498739-1498827.aln]

>RF00515_CP000259@1_744106-744214
GACACCUUUAAGUGAGUCCAGAGAGGCAAACAAGGUAUAC
AAGAUAAAAAAAGGGAAUUCCCUUUUAGUUUGCUGUAGCC
UCGCUUCUUUGGUAGCGAGGCUUUUUGGU-----------
----------------------------------------
--
>RF00515_AE008691@1_1498739-1498827
AAAGCCUUUAAGC-AGUCCUGUGAGGCUGGCAAGGUCUUA
UAAAAAGAAGUACCAGAAACCUUCUUG--CCAGUGCAAGA
AGGUUUUUUGGA----------------------------
----------------------------------------
--
>RF00515_X74207@1_3091-3251
AAAACCUUUAACUAAGUCCAGAGAGGCUUGCAAGG-AUAC
GGAAAAUUUAUCUUGGAUUACUGACAAACUAAGGAUGAAC
UUCUUUUUUAGCGUAUUUGUCUGUCAGUAAAUGACCAAUU
UUUUAGUACACUUGUAAGUUCUCUUACAAGUGUUUUUUUA
UU
