# Supplementary material for: Discovery of Novel ncRNA Sequences in Multiple Genome Alignments on the Basis of Conserved and Stable Secondary Structures
Source: PLoS One. 2015 Jun 15;10(6):e0130200. doi: 10.1371/journal.pone.0130200 (PMC4468099; doi:10.1371/journal.pone.0130200)
Supplement: S1 File — This file contains the complete set of positive training data. A key indicates the distinct subset of alignments used for each of the four testing sets. (ZIP) [file pone.0130200.s004.zip › S1_File/positive/1000_RF01055_AE014073@1_755896-756040_AC198467@1_11345-11489_AAKH02000052@1_6641-6780_AP008232@1_1475425-1475565_CP000924@1_904376-904493_AAUB01000157@1_9443-9589.aln]

>RF01055_AE014073@1_755896-756040
--UUAACCACUAAACACUCUAGCCU-CUGCACCUGGGUCA
ACUGAUACG-GUGCUUUGGCCGUGACAAUGCUCGUAAAGA
-UUGCCACCAGGGCG-AAGGAAGAAAUGACUUCGCCUCCC
GUAUCUGGAAAGGUGUA-CAUGGCUUCACAAC-
>RF01055_AC198467@1_11345-11489
--AUAACCACUAAACACUCUAGCCU-CUGCACCUGGGUCA
ACUGAUACG-GUGCUUUGGCCGUGACAAUGCUCGUAAAGA
-UUGCCACCAGGGCG-AAGGAAGAAAUGACUUCGCCUCCC
GUAUCUGGAAAGGUGUA-CAUGGCUUCACAAC-
>RF01055_AP008232@1_1475425-1475565
AGGUAUACA-UAA-CUC-CUAGCCU-UUACGCCUAAGUGG
CCCGUCAUG----AGCCAUAGGGGGUUCUGGCCGUGGCG-
-AAGCCACCAGGGUGCAGGGUAGAAAUGCCGGCAUCUCCC
GUAUUUGGAAAGGUGU--UACUGUGUCACAACU
>RF01055_AAUB01000157@1_9443-9589
-GCUGAACA-UAAACUC-CUAGCCU-UAGCGUCUACGUUG
UCUUUUUUGUAUUGGCAAUAUGAUGUUCUGGCCGUGGCCU
UAAGCCACCAGGGUGCAAGGUAGAAAUGCCUGCAUCUCCC
GUAUUUGGAAAGGUGU--UAUGGUACAACUCAC
>RF01055_AAKH02000052@1_6641-6780
-GCUUGGCCUUAA-CUC-CGAGCUUACCGCGCUAAGUUUA
AACCUUUAA------AUAUGCGUUGUAA-GCCAGUGACCG
CUUGUCACAAGGGCA-GAAUUGGAAAUAAUUUUGCCUCCC
GUAUUUGGAAAGGUGUUCUGUGGCGCAACAA--
>RF01055_CP000924@1_904376-904493
-----------------------UUAUUACUUAUUCUCCG
AGUCUAUAA------UCCUAAGGCAAGA-GCUAUGGAUUA
UAGGCCGAUAGGGUA-GUGCUGGAAACGGUGCUGCCUCCC
G--CCUGGAAAGGAGAAUAGGAAGGCUGCUA--
