# Supplementary material for: Discovery of Novel ncRNA Sequences in Multiple Genome Alignments on the Basis of Conserved and Stable Secondary Structures
Source: PLoS One. 2015 Jun 15;10(6):e0130200. doi: 10.1371/journal.pone.0130200 (PMC4468099; doi:10.1371/journal.pone.0130200)
Supplement: S1 File — This file contains the complete set of positive training data. A key indicates the distinct subset of alignments used for each of the four testing sets. (ZIP) [file pone.0130200.s004.zip › S1_File/positive/10010_RF00515_AAPZ02000001@1_1290955-1291071_AL591981@1_165154-165262_AL596170@1_181872-181975.aln]

>RF00515_AL591981@1_165154-165262
---AAGUCCUUUAACAUAGUCCAGAGAGGCUAAGAAGGUG
ACGAUAAUUUGACGGGUUAAU----UGUAUGCUCGUACGC
GUUCCCUUGCUUACACUGGCAGAGGGUUAUUUUUUU---
>RF00515_AL596170@1_181872-181975
AACACUUUUUUAAAAGCAGUCCUGUGAGGCUGACAAAGAG
UGAUUAAUUUCUAUAGGGGAU----UAU---UCUAUAC--
---UCUUUGUCGACCGAGGCAAGGGGUAUUUUUUAU---
>RF00515_AAPZ02000001@1_1290955-1291071
--CCGACCAUUUAAUUGUUUCCAGAGAGAGCAGAACGGUA
UGUUGUUUUUAGCCUACUUAUAUUCUAAAAGCAAACAGUG
AUGACUCUCGAAAUCUAAAUGGGAAGUUAUCACUGUUUU
