# Supplementary material for: Discovery of Novel ncRNA Sequences in Multiple Genome Alignments on the Basis of Conserved and Stable Secondary Structures
Source: PLoS One. 2015 Jun 15;10(6):e0130200. doi: 10.1371/journal.pone.0130200 (PMC4468099; doi:10.1371/journal.pone.0130200)
Supplement: S1 File — This file contains the complete set of positive training data. A key indicates the distinct subset of alignments used for each of the four testing sets. (ZIP) [file pone.0130200.s004.zip › S1_File/positive/10012_RF00515_AL009126@3_1620329-1620445_X84262@1_148-332_CP000557@1_1070259-1070361.aln]

>RF00515_AL009126@3_1620329-1620445
AAAACCUUUUAAUGAAAGUCCAGAGAGGCUUGGAAGGGUU
AUGAAGAG----AAGGAAGCUUCAA--UGCUGCCCUCUAU
UUAACCAUACCCCGAGUCUAUCUUAGACCGGGGUUUUUUU
UCA-------------------------------------
------------------------------
>RF00515_CP000557@1_1070259-1070361
GCUCCCUUUUAAGCGCAGUCCCGCGAGGCU-GCAAAAGGG
GCGGAAUG----GUUUCGGCUGU----UUCUGCACCCUCU
UUGUGCCU-UCGCGGGCCAA---------GAGGUUUUUUU
UG--------------------------------------
------------------------------
>RF00515_X84262@1_148-332
-AUGACCUUUAAAUUUAGUCCCGUGAGGCUAAGAAGGCAG
CUCAAAAUCCAUAUAUAAACAAGAAAUUCUUGGCAAACAU
UCGAAUUGACAGGAAGACCG----GGGAGGAAGCUUUUCG
GACAGUUUAAGCAGACUUUGAGAGACCAUUUUAGACACGG
AGACUGAGUGUAUAAAAUGGUCUUUUUGCU
