# Supplementary material for: Discovery of Novel ncRNA Sequences in Multiple Genome Alignments on the Basis of Conserved and Stable Secondary Structures
Source: PLoS One. 2015 Jun 15;10(6):e0130200. doi: 10.1371/journal.pone.0130200 (PMC4468099; doi:10.1371/journal.pone.0130200)
Supplement: S1 File — This file contains the complete set of positive training data. A key indicates the distinct subset of alignments used for each of the four testing sets. (ZIP) [file pone.0130200.s004.zip › S1_File/positive/10013_RF00515_AJ000109@1_697-884_AE005176@1_1401583-1401723_AL935258@1_285311-285425.aln]

>RF00515_AJ000109@1_697-884
AAAACUUUUAAUCUAGUCCAGAGAGGCUAGCAAGGUUGUG
AACAGGAAAUAUUAUGCUUAAAAGUUACUGACAAAAGAGC
GGUGUAGCUUGGUCCAUAAGUACCAAAGCGGACAGGGCUA
GUUCUGUCAGUA-AACUGUCAGGGCAUAUUAGGACACAUC
UGCUAGGUUUCUGGCAGAUGUUUUUGCUU
>RF00515_AE005176@1_1401583-1401723
AAAACUUUUAAUCUAGUCCAGAGAGGCUAGCAAGGUUGUG
AACAAGAAAUAUUAUCCUUAAAAGUUACUGACAGAA----
----------------------------------------
---CUGUCAGUA-AGUUGCUAAGGCAUUUUAGGACACAUC
UGCUAGGUUUCUGGCAGAUGUUUUUGCUU
>RF00515_AL935258@1_285311-285425
AGUUCCUUUAAAUUAGCUCAGAGAGGCUGAAAAGG--AUG
AACGGACGUGCGCUUUCAAGCAAGCUGUGCGUAAUU----
----------------------------------------
--UCGGACAGCCUAGCCGCUUUGA-GUGGUGGGCUGUCUU
UUCU-------------------------
