# Supplementary material for: Discovery of Novel ncRNA Sequences in Multiple Genome Alignments on the Basis of Conserved and Stable Secondary Structures
Source: PLoS One. 2015 Jun 15;10(6):e0130200. doi: 10.1371/journal.pone.0130200 (PMC4468099; doi:10.1371/journal.pone.0130200)
Supplement: S1 File — This file contains the complete set of positive training data. A key indicates the distinct subset of alignments used for each of the four testing sets. (ZIP) [file pone.0130200.s004.zip › S1_File/positive/10014_RF00515_CR954253@1_898260-898444_AE005176@1_1080400-1080547_CP001033@1_1229224-1229356.aln]

>RF00515_AE005176@1_1080400-1080547
---------AUAA-CUUUUAAACUAGUCCAGAGAGGCUAG
CAAGGUU----GAAAUCAGGAAAAAUUGAU-UCUAUUUUU
ACUGACAGGAUUUUCUGUCAGUAAAAGUGAAUUUGUUUUG
AUACUUUUUACACUUGCUAGGAUUCUUGGCAAGUGUUUUU
UAU-------------------------
>RF00515_CP001033@1_1229224-1229356
----------UAUUCCUUUAAACCUGUCCCGUGAGGCAGG
CAAGGAG----CGCGAUAAAGUAGAAGGGU-GAAGUCUAU
ACUG---------UGUG-CAGUAGGGCUCGCUUGGCU---
AUAAAUUUCAAGUCUCCUUG--UUUAAGGAGACUUUUCUU
UUU-------------------------
>RF00515_CR954253@1_898260-898444
AGCAAAAAGACCAUUUUAUACACUCAGUCUCCGUGUCUAA
AAUGGUCUCUCAAAGUCUACUUAAACUGCCCGGAAAGCUU
CCUCCCCGGUCUUCCUGUCAAUUCGAAUG--UUUGCCAAG
A-AUUUCUUGUUUAUAUCUGGAUUUUGAGCUGCCUUCUUA
GCCUCACGGGACUAAAUUUAAAGGUCAU
