# Supplementary material for: Discovery of Novel ncRNA Sequences in Multiple Genome Alignments on the Basis of Conserved and Stable Secondary Structures
Source: PLoS One. 2015 Jun 15;10(6):e0130200. doi: 10.1371/journal.pone.0130200 (PMC4468099; doi:10.1371/journal.pone.0130200)
Supplement: S1 File — This file contains the complete set of positive training data. A key indicates the distinct subset of alignments used for each of the four testing sets. (ZIP) [file pone.0130200.s004.zip › S1_File/positive/10016_RF00515_AJ132624@1_224-346_AE017225@1_3709736-3709821_Z54240@2_641-760.aln]

>RF00515_AJ132624@1_224-346
CUAACCUUUAAGAUUGUCCAGAGAGGCAGGCAAGGUCAGA
AAUUAAUAAUGUAAUAAUAUGAUGGAUACUGUCCAUUUUC
UGAUACCUACCUGCAUUCUCUUUGGAAUGCAGCUUUUUUG
UAU----------------------------
>RF00515_AE017225@1_3709736-3709821
-----------------------------AUAACCUUUUA
AUUCAGUCCUGUGAGACCGGAAAGGGUGGCUUC---UUUC
UUGCACCC-----UAGUCUCACAUGACUAGGGUAUUUUUA
UGC----------------------------
>RF00515_Z54240@2_641-760
------------------------------AGCACCUUUA
ACUUAGUCCUGUGAGGCUAACAAGGGGAACGGUCA-UGUA
GGGUCUCCCACGCUUUUCGCAGGAAAACGGGGUGCCUCUU
UUUUUACCCCGUGGAUUAAGGUGAAAUUACA
