# Supplementary material for: Discovery of Novel ncRNA Sequences in Multiple Genome Alignments on the Basis of Conserved and Stable Secondary Structures
Source: PLoS One. 2015 Jun 15;10(6):e0130200. doi: 10.1371/journal.pone.0130200 (PMC4468099; doi:10.1371/journal.pone.0130200)
Supplement: S1 File — This file contains the complete set of positive training data. A key indicates the distinct subset of alignments used for each of the four testing sets. (ZIP) [file pone.0130200.s004.zip › S1_File/positive/10018_RF00515_AE008691@1_2296196-2296293_AE017334@2_3710572-3710686_CP000919@1_624651-624755.aln]

>RF00515_AE008691@1_2296196-2296293
AAACCCUUU--AAUUUAGCCCAGCGAGGCUAAAAAGG---
--AGGAUAUAAAAAGUUCCUCCUUGGGGGUUU---UUCAG
UAACCCAUAA-UAAAGG-A-----GGUUUUUUUAU----
>RF00515_CP000919@1_624651-624755
AAAACCUUU--AAAGCAGUCCAGAGAGGCAGCUAAGGU--
-UAGACGGUGAAAGGGUGGAGACUACCCAUUU---UUCGU
GGAACCUUGC-UGUUGGCA-----GGUUCCUUUUUUCGU
>RF00515_AE017334@2_3710572-3710686
AAGCCCUUUUAAAUGUAGUCCUGUGAGGCUGCCAAAGGGU
CUUGGCUUUCAUAUGUCAAAUUUGGCAUACGAAAGUGUAG
GACUCUUUGUGCACAGGCACAAAGAGUUUUUUUAU----
