# Supplementary material for: Discovery of Novel ncRNA Sequences in Multiple Genome Alignments on the Basis of Conserved and Stable Secondary Structures
Source: PLoS One. 2015 Jun 15;10(6):e0130200. doi: 10.1371/journal.pone.0130200 (PMC4468099; doi:10.1371/journal.pone.0130200)
Supplement: S1 File — This file contains the complete set of positive training data. A key indicates the distinct subset of alignments used for each of the four testing sets. (ZIP) [file pone.0130200.s004.zip › S1_File/positive/10019_RF00515_X76083@1_1336-1438_AE008691@1_1498739-1498827_AJ132624@1_224-346.aln]

>RF00515_AE008691@1_1498739-1498827
-AAAGCCUUUAAG--CAGUCCUGUGAGGCUGGCAAGGUC-
-------------UUAUAAAAAGAAG--UACCAGAAACCU
UCUUGCCAGUGCAAGAAGGUUUUUUGGA------------
-----
>RF00515_AJ132624@1_224-346
-CUAACCUUUAAGA-UUGUCCAGAGAGGCAGGCAAGGUCA
GAAAUUAAUAAUGUAAUAAUAUGAUGGAUACUGUCCAUUU
UCUGAUACCUACCUGCAUUCUCUUUGGAAUGCAGCUUUUU
UGUAU
>RF00515_X76083@1_1336-1438
CGACCCUUUUAAGCGCAGUCCCGUGAGGCUGCAAAAGGGG
CGGA---AUCGUUUCGGCUGUUUCUGCACCCUCUUUGCGU
CUUCGCGGGCAAAGAGGGAUUUUUUU--------------
-----
