# Supplementary material for: Discovery of Novel ncRNA Sequences in Multiple Genome Alignments on the Basis of Conserved and Stable Secondary Structures
Source: PLoS One. 2015 Jun 15;10(6):e0130200. doi: 10.1371/journal.pone.0130200 (PMC4468099; doi:10.1371/journal.pone.0130200)
Supplement: S1 File — This file contains the complete set of positive training data. A key indicates the distinct subset of alignments used for each of the four testing sets. (ZIP) [file pone.0130200.s004.zip › S1_File/positive/1001_RF01055_CU928160@2_865804-865948_ABDU01000042@2_353622-353816_CP000462@1_1732669-1732808_AJ312124@1_15932-16050_AE016827@1_1003377-1003526_AAZE01000014@1_10673-10814.aln]

>RF01055_AE016827@1_1003377-1003526
------------------------------------AGAA
AUUUUAUAUAC-CGAGCUUGUAC-GCCUAAGUUUUUAAAU
UUAUUUGAAAAUAAGG--CGGCAAUGCCAGCAA---UGAA
UUUUAUUGCU-CAGGGAUAAUGUGGGAAACGACUUAUCCU
CUC-AUCUUC-AGAAAGGUAUCAAAUGCAAUCUAUU-
>RF01055_AAZE01000014@1_10673-10814
------------------------------------UUUA
ACGCAUAACUC-CGAGCUUGUUUAGCCUAAGUUUCACAA-
-------AAAAUACGG--UGGCAA-GCCAAUAA---CGCG
GUACGUUAUU-CAGGGAUA-CGCUGGAAACGGUUUAUCCU
CUCCAUAUUU-AGAAAGGUGUAAAAUGCAAUCCAUU-
>RF01055_CP000462@1_1732669-1732808
------------------------------------AAAC
UAGAUGAACUC-CGAGCG-GUUUUGCCUAAGUCCUCAUG-
----------AUAGGG--GGAAACCGCCGUCAG---CCGA
UGUUCGAGCUGUAAGGGUCAGGAAAGAAAUGCCCUGGCCU
CCC-GUAUUU-GGAAAGGUGUUUA-UGUCGCCACUGC
>RF01055_CU928160@2_865804-865948
------------------------------------AUAA
CCACUAAACACUCUAGCCUCUGC-ACCUGGGUCAACUGAU
-------ACGGUGCUU--UGGCCGUGACAAUGC---UCGU
AAAGAUUGCCACCAGGGCGAAGGAAGAAAUGACUUCGCCU
CCC-GUAUCU-GGAAAGGUGUACAUGGCUUCACAAC-
>RF01055_ABDU01000042@2_353622-353816
AUUAGUAUAAAUCUCCAAGCUUAAAGAUCUAAGGAGAAGG
UUCUAUGAUUUUUAAGCCUGGAUUAC-UAAAUUAUUUAAC
AUUAAGUUUAAUAAGAACUUAAAUUGUUAAUUAGUUUAAU
UGGGGUAAUCCACAGGGUAAGGUUUGAAAGAAUUUUGCCU
CCACGUAUUUUGGGAAGGAGAAUAAGCAAAAGUAAA-
>RF01055_AJ312124@1_15932-16050
----------------------------------------
---------------------UAUACACAGAUUUUCCGA-
----------GUCGUCAUUUCUAAAGCCAAGGC---CAUG
AAAUGCUGACCAGUGGGCCUUUUGAGAAAUUGGGGGGCCU
CCC-AUAUUU-GGAAAGGAGAAUCUUAAACCACUGG-
