# Supplementary material for: Discovery of Novel ncRNA Sequences in Multiple Genome Alignments on the Basis of Conserved and Stable Secondary Structures
Source: PLoS One. 2015 Jun 15;10(6):e0130200. doi: 10.1371/journal.pone.0130200 (PMC4468099; doi:10.1371/journal.pone.0130200)
Supplement: S1 File — This file contains the complete set of positive training data. A key indicates the distinct subset of alignments used for each of the four testing sets. (ZIP) [file pone.0130200.s004.zip › S1_File/positive/10020_RF00515_CP000259@1_744106-744214_X76083@1_2797-2929_AL935259@1_253883-253975.aln]

>RF00515_X76083@1_2797-2929
AGCACCUUUUAAUUAAGUCCCGCGAGGCUUAAAAAGGUGU
GAAAACAGGCGCAUCCAGGGCCGGAGUGCACCUUCUUCGG
CUCUGCCAUGCGCCGAUCGUCACACCUUGCCUGGCCGGCA
AGGUGUUUUUUUU
>RF00515_AL935259@1_253883-253975
AGCACCUUU-AACUUAGUCCUGUGAGGCUAACAAGGG---
--GAACGGUCAUGU--AGGGUCUCC-CACGCUUUUCGCAG
GAAAACAGGGUGACUCUUUUUU------------------
-------------
>RF00515_CP000259@1_744106-744214
GACACCUUU-AAGUGAGUCCAGAGAGGCAAACAAGGUAUA
CAAGAUAAAAAAAGG-GAAUUCCCUUUUAGUUUGCUGUAG
CCUCGCUUCUUUGGUAGCGAGGCUUUUUGGU---------
-------------
