# Supplementary material for: Discovery of Novel ncRNA Sequences in Multiple Genome Alignments on the Basis of Conserved and Stable Secondary Structures
Source: PLoS One. 2015 Jun 15;10(6):e0130200. doi: 10.1371/journal.pone.0130200 (PMC4468099; doi:10.1371/journal.pone.0130200)
Supplement: S1 File — This file contains the complete set of positive training data. A key indicates the distinct subset of alignments used for each of the four testing sets. (ZIP) [file pone.0130200.s004.zip › S1_File/positive/10021_RF00515_AE017334@2_3710572-3710686_AJ000109@1_697-884_AL596170@1_182555-182663.aln]

>RF00515_AJ000109@1_697-884
AAAACUUUU--AAUCUAGUCCAGAGAGGCUAGCAAGGUUG
UGAACAGGAAAUAUUAUGCUUAAAAGUUACUGACAAAAGA
GCGGUGUAGCUUGGUCCAUAAGUACCAAAGCGGACAGGGC
UAGUUCUGUCAGUAAACUGUCAGGGCAUAUUAGGACACAU
CUGCUAGGUUUCUGGCAGAUGUUUUUGCUU
>RF00515_AL596170@1_182555-182663
AAGUCCUUU--AACAUAGUCCAGAGAGGCUAAGAAGGUGA
CGA-----------UAAUUUGACGGGUUAUUUGUAUAC--
-UCGUACGCGUU--CCCUUGCUUACACUGGCAGA--GGGU
UAUUUUUUU-------------------------------
------------------------------
>RF00515_AE017334@2_3710572-3710686
AAGCCCUUUUAAAUGUAGUCCUGUGAGGCUGCCAAAGGGU
CUU------GGCUUUCAUAUGUCAAAUU--UGGCAUAC--
---GAAAGUGUAGGACUCUUUGUGCACAGGCACAAAGAGU
UUUUUUAU--------------------------------
------------------------------
