# Supplementary material for: Discovery of Novel ncRNA Sequences in Multiple Genome Alignments on the Basis of Conserved and Stable Secondary Structures
Source: PLoS One. 2015 Jun 15;10(6):e0130200. doi: 10.1371/journal.pone.0130200 (PMC4468099; doi:10.1371/journal.pone.0130200)
Supplement: S1 File — This file contains the complete set of positive training data. A key indicates the distinct subset of alignments used for each of the four testing sets. (ZIP) [file pone.0130200.s004.zip › S1_File/positive/10022_RF00515_AE017355@1_3731220-3731320_AF044978@1_176-335_AL596170@1_181872-181975.aln]

>RF00515_AE017355@1_3731220-3731320
-AUAACCUUUUAAUU-CAGUCCUGUGAGACCGGAAAGGGU
GGCUUCUUUCUUGCACCCUAGUCUUACACGACUAGGGUAU
UUUUAUGCAAAGGUUGUUAUAAA-----------------
----------------------------------------
--
>RF00515_AL596170@1_181872-181975
AACACUUUUUUAAAAGCAGUCCUGUGAGGCUGACAAAGAG
UGAUUAAUUUCUAUAGGGGAUUAUUCUAUACUCUUUGUCG
ACCGAGGCAAGGGGUAUUUUUUAU----------------
----------------------------------------
--
>RF00515_AF044978@1_176-335
-GUAACCUUUAAGUU-UAGUCCCGUGAGGCUAAGAAGGAA
UCAUGCAAAAGAACACUAGGUGCGCUUAGUUAGUAAGUUG
UGUGGGCUACAUGGUACCCUUGUACCUUUUUAAACUGUAA
CCAACAUCCUCCUAUCCUCAUACGGGUAGGAGGAUUUUUU
GU
