# Supplementary material for: Discovery of Novel ncRNA Sequences in Multiple Genome Alignments on the Basis of Conserved and Stable Secondary Structures
Source: PLoS One. 2015 Jun 15;10(6):e0130200. doi: 10.1371/journal.pone.0130200 (PMC4468099; doi:10.1371/journal.pone.0130200)
Supplement: S1 File — This file contains the complete set of positive training data. A key indicates the distinct subset of alignments used for each of the four testing sets. (ZIP) [file pone.0130200.s004.zip › S1_File/positive/10023_RF00515_CP000002@3_1724430-1724551_CP000259@1_678792-678909_AM263198@1_1891421-1891529.aln]

>RF00515_CP000259@1_678792-678909
-UAUUCCUUUAAAA-CAGUCCUGUGAGGCUGUCAA-GGAG
ACGGAUUAAAAACAUGCACCAUGAUACUUAAUUGUGCUAU
AUUUUGCUGAAUCU-CCUUGUUUCCAAGGAGAUCUUUUUA
UU
>RF00515_AM263198@1_1891421-1891529
ACACUUUUUUAAAAGCAGUCCUGUGAGGCUGACAA-AGAG
U--GAUUAAU------UUCUAU-AUAUUUAGGGG-AUUAU
UCUAUACUCUUUGU-CGACACAGACAAGGGGUAUUUUUUA
U-
>RF00515_CP000002@3_1724430-1724551
AUCCUUUUUUAAAUGCAUUCCAGUGAGUUUGCAAAGAGGG
AUGGAACGAAAGAAAGCCGCCUUACCGUGCGGCGGUCUUU
GUCUGCCUCUUUGCGCAAUUUAAGCAAAGAGGCUUUUUUA
AU
