# Supplementary material for: Discovery of Novel ncRNA Sequences in Multiple Genome Alignments on the Basis of Conserved and Stable Secondary Structures
Source: PLoS One. 2015 Jun 15;10(6):e0130200. doi: 10.1371/journal.pone.0130200 (PMC4468099; doi:10.1371/journal.pone.0130200)
Supplement: S1 File — This file contains the complete set of positive training data. A key indicates the distinct subset of alignments used for each of the four testing sets. (ZIP) [file pone.0130200.s004.zip › S1_File/positive/10025_RF00515_AE017334@2_3709168-3709253_AJ000109@1_697-884_CP000023@1_493796-493904.aln]

>RF00515_AE017334@2_3709168-3709253
AUAACCUUUUAAUU-CAGUCCUGUGAGACCGGAAAGGGUG
----------GCUUCUUUCUUGCACCCUAGUCUCACAUGA
CUAGGGUAUUUUUAUGC-----------------------
----------------------------------------
------------------------------
>RF00515_AJ000109@1_697-884
-AAAACUUUUAAUC-UAGUCCAGAGAGGCUAGCAAGGUUG
UGAACAGGAAAUAUUAUGCUUAAAAGUUACUGACAAAAGA
GCGGUGUAGCUUGGUCCAUAAGUACCAAAGCGGACAGGGC
UAGUUCUGUCAGUAAACUGUCAGGGCAUAUUAGGACACAU
CUGCUAGGUUUCUGGCAGAUGUUUUUGCUU
>RF00515_CP000023@1_493796-493904
-AAGUCCUUUAAUUACUGUCCAGAGAGGCAGGCAAGGAGC
UAU-----GAGAAGUGCGCAGGUGAACU-GUGCCAUGUU-
UUUGUGUAUCUCCUUGUUUCAAGGGGAUUUUUUGUAU---
----------------------------------------
------------------------------
