# Supplementary material for: Discovery of Novel ncRNA Sequences in Multiple Genome Alignments on the Basis of Conserved and Stable Secondary Structures
Source: PLoS One. 2015 Jun 15;10(6):e0130200. doi: 10.1371/journal.pone.0130200 (PMC4468099; doi:10.1371/journal.pone.0130200)
Supplement: S1 File — This file contains the complete set of positive training data. A key indicates the distinct subset of alignments used for each of the four testing sets. (ZIP) [file pone.0130200.s004.zip › S1_File/positive/10027_RF00515_AE017355@1_3731220-3731320_AJ132624@1_224-346_CR954253@1_898260-898444.aln]

>RF00515_AE017355@1_3731220-3731320
----------------------------------------
-AUAACCUUU-UAAUUCAGUCCUGUGAGACCGGAAAGGGU
GGCUUCUUUCUUGCACCCUAGUCUUACACGACUAGGGUAU
UUUUAUGCAAAGGUUGUUAUAAA-----------------
-------------------------
>RF00515_AJ132624@1_224-346
----------------------------------------
-CUAACCUUU-AAGAUU-GUCCAGAGAGGCAGGCAAGGUC
AGAAA-UUAAUAAUGUAAUAAUAUGAUGGAUACUGUCCAU
UUUCUGAUACCUACCUGCAUUCUCUUUGGAAUGC--AGCU
UUUUUGUAU----------------
>RF00515_CR954253@1_898260-898444
AGCAAAAAGACCAUUUUAUACACUCAGUCUCCGUGUCUAA
AAUGGUCUCUCAAAGUCUACUUAAACUGCCCGGAAAGCUU
CCUCCCCGGUCUUCCUGUCAAUUCGAAUGUUUGCCAAGAA
UUUCUUGUUUAUAUCUGGAUUUUGAGCUGCCUUCUUAGCC
UCACGGGACUAAAUUUAAAGGUCAU
