# Supplementary material for: Discovery of Novel ncRNA Sequences in Multiple Genome Alignments on the Basis of Conserved and Stable Secondary Structures
Source: PLoS One. 2015 Jun 15;10(6):e0130200. doi: 10.1371/journal.pone.0130200 (PMC4468099; doi:10.1371/journal.pone.0130200)
Supplement: S1 File — This file contains the complete set of positive training data. A key indicates the distinct subset of alignments used for each of the four testing sets. (ZIP) [file pone.0130200.s004.zip › S1_File/positive/10028_RF00515_AE017333@1_1725773-1725889_AL591981@1_165154-165262_AJ000109@1_697-884.aln]

>RF00515_AE017333@1_1725773-1725889
AAAACCUUUUAAAUGAAGUCCAGAGAGGCUUGAAAGGGUU
GCGGAGAG--------------AGAAGU-----GCAAAAA
AGCG-CAUUCUCUGAUUCACUGUACCCCAAGCCGUUAUGG
CCUGGGGUUUUUUUACG-----------------------
-------------------------------
>RF00515_AJ000109@1_697-884
AAAACUUUU--AAUCUAGUCCAGAGAGGCUAGCAAGG-UU
GUGAACAGGAAAUAUUAUGCUUAAAAGUUACUGACAAAAG
AGCGGUGUAGCUUGGUCCAUAAGUACCAAAGCGGACAGGG
CUAGUUCUGUCAGUAAACUGUCAGGGCAUAUUAGGACACA
UCUGCUAGGUUUCUGGCAGAUGUUUUUGCUU
>RF00515_AL591981@1_165154-165262
AAGUCCUUU--AACAUAGUCCAGAGAGGCUAAGAAGG--U
GACGAUAA----------UUUGACGGGU------UAAUUG
UAUGCUCGUACGCGUUCCCUUG---CUUACACUGGCAGAG
--GGUUAUUUUUUU--------------------------
-------------------------------
