# Supplementary material for: Discovery of Novel ncRNA Sequences in Multiple Genome Alignments on the Basis of Conserved and Stable Secondary Structures
Source: PLoS One. 2015 Jun 15;10(6):e0130200. doi: 10.1371/journal.pone.0130200 (PMC4468099; doi:10.1371/journal.pone.0130200)
Supplement: S1 File — This file contains the complete set of positive training data. A key indicates the distinct subset of alignments used for each of the four testing sets. (ZIP) [file pone.0130200.s004.zip › S1_File/positive/10029_RF00515_CP001033@1_1229224-1229356_X76083@1_1336-1438_X84262@1_148-332_M59757@2_1239-1357.aln]

>RF00515_X76083@1_1336-1438
-CGACCCUUUUAAGCGCAGUCCCGUGAGGCUGCAAAAG-G
G-GCGG----AAU---CGUUUCGGCUGU-UUCUGCA---C
CCUCUUUGCGUCUUCGCGGGCAAAG----AGGGAUUUUUU
U---------------------------------------
------------------------------
>RF00515_M59757@2_1239-1357
AUCACCUUUUUAAGGGCAAUCCAGAGAGGUUGCAAAGA-G
GUGCAC----AACAAAGGCCCAAAAAGUAUUCGGCAGGUC
UUUGUAUGCCUCUUUGCGUAAAAAAGCAAAGAGGUUUUUU
UAUA------------------------------------
------------------------------
>RF00515_CP001033@1_1229224-1229356
--UAUUCCUUUAAAC-CUGUCCCGUGAGGCAGGCAAGG-A
GCGCGAUAA-AGUAGAAGGGUGAAGUCUAUACUGUG---U
GCAGUAGGGCUCGCUUGGCUAUAAAUUUCAAGUCUCCUUG
UUUAAGGAGACUUUUCUUUUU-------------------
------------------------------
>RF00515_X84262@1_148-332
--AUGACCUUUAAAUUUAGUCCCGUGAGGCUAAGAAGGCA
GCUCAAAAUCCAUAUAUAAACAAGAAAUUCUUGGCA---A
ACAUUCGAAUUGACAGGAAGACCGGGGAGGAAGCUUUUCG
GACAGUUUAAGCAGACUUUGAGAGACCAUUUUAGACACGG
AGACUGAGUGUAUAAAAUGGUCUUUUUGCU
