# Supplementary material for: Discovery of Novel ncRNA Sequences in Multiple Genome Alignments on the Basis of Conserved and Stable Secondary Structures
Source: PLoS One. 2015 Jun 15;10(6):e0130200. doi: 10.1371/journal.pone.0130200 (PMC4468099; doi:10.1371/journal.pone.0130200)
Supplement: S1 File — This file contains the complete set of positive training data. A key indicates the distinct subset of alignments used for each of the four testing sets. (ZIP) [file pone.0130200.s004.zip › S1_File/positive/1002_RF01055_AE006468@1_870506-870650_AE016827@1_1003377-1003526_CP000927@1_4176112-4176249_ABAT01000001@1_487802-487948_AACY022724149@1_8-127_ABCD01000002@1_667378-667524.aln]

>RF01055_ABAT01000001@1_487802-487948
GCUGAACAUAAACUC-CUAGCCUUAGCGUCUACGUUGUCU
UUUUUGUAUUGGCAAUAUGAUGUUC-----UGGCCGUGGC
CUUAAGCCACCAGGGUGCAAGGUAGAAAUGCCUGCAUCUC
CCGUAUUUGGAAAGGUGU-UAUGGUACAACUCAC-
>RF01055_ABCD01000002@1_667378-667524
GCUGAACAUAAACUC-CUAGCCUUAGCGUCUACGUUGUCU
UUUUUGUAUUGGCAAUAUGAUGUUC-----UGGCCGUGGC
CUUAAGCCACCAGGGUGCAAGGUAGAAAUGCCUGCAUCUC
CCGUAUUUGGAAAGGUGU-UAUGGUACAACUCAC-
>RF01055_AE006468@1_870506-870650
AACCACAGUAAACACUCUAGCCUCUGCACCUGGGUCAUUU
UUGAUACGGUGCU--UUGGCCGUGA-----CAACGUUUAA
CGUUUGCCACCAGGGCGCA-GGAAGAAAUGACUCCGCCUC
CCGUAUUUGGAAAGGUGUACAUGGCUUCACA-AC-
>RF01055_CP000927@1_4176112-4176249
--------CGAUGAAACUCGCUCCGAGCGUCCCGG--CCU
AACGCGCAUCCGCGCCAAGGCCGGG-----CCGCCGCGCC
GGUACGCCGGCAAGGGUGACGGGGGAAACGCCGUCGCCUC
CCUUGCUUGGAAAGGAGC-CCGCAUGGGACGUCU-
>RF01055_AACY022724149@1_8-127
------------------------AACAGAUAAUU--UCU
CCGAUUCAUUCAUGCCUAAUGCGC------CCGCAAAGGC
AGGAUGAACGAAAGGGUCAGCAUGGAAACGUGCUGGCCUC
CCGU-UUUGGAAAGGAGA-CCUCCUAUGUUGGAC-
>RF01055_AE016827@1_1003377-1003526
-AGAAAUUUUAUAUACCGAGCUUGUACGCCUAAGU--UUU
UAAAUUUAUUUGAAAAUAAGGCGGCAAUGCCAGCAAUGAA
UUUUAUUGCUCAGGGAUAAUGUGGGAAACGACUUAUCCUC
UCAUCUUCAGAAAGGUAU--CAAAUGCAAUCUAUU
