# Supplementary material for: Discovery of Novel ncRNA Sequences in Multiple Genome Alignments on the Basis of Conserved and Stable Secondary Structures
Source: PLoS One. 2015 Jun 15;10(6):e0130200. doi: 10.1371/journal.pone.0130200 (PMC4468099; doi:10.1371/journal.pone.0130200)
Supplement: S1 File — This file contains the complete set of positive training data. A key indicates the distinct subset of alignments used for each of the four testing sets. (ZIP) [file pone.0130200.s004.zip › S1_File/positive/10030_RF00515_AE017262@2_1897530-1897637_CR954253@1_898260-898444_AE009948@1_1054599-1054718_CP001033@1_1229224-1229356.aln]

>RF00515_AE017262@2_1897530-1897637
----------------------------------------
-AAGUCCUUUAA--CAUAGUCCAGAGAGGCUAAGAAGGUG
--ACGAUAAUUU-GACGGGUUAAUUGUAUACU-CGUAC--
--GCGUUCCCUUGCUUACACUGGCAGAGGGUUAUUUUU--
--U------------------------
>RF00515_CP001033@1_1229224-1229356
----------------------------------------
-UAUUCCUUUAA--ACCUGUCCCGUGAGGCAGGCAAGGAG
C-GCGAUAAAGUAGAAGGGUGAAGUCUAUACUGUGUGCAG
UAGGGCUCGCUUGGCUAUAAAUUUCAAGUCUCCUUGUU--
--UAAGGAGACUUUUCUUUUU------
>RF00515_AE009948@1_1054599-1054718
----------------------------------------
-AUAUCCUUUAAGGUAUUGUCCAGAGAGGCAAACAAGGAA
UUGCGUUAAC----AAAUAGUAAGUUAGUUCCCUAUCU--
---AGCUUACUAUUUUGCA------GAGCCUCCUUGUU--
--UUAGGAGGCUUUUUUCUA-------
>RF00515_CR954253@1_898260-898444
AGCAAAAAGACCAUUUUAUACACUCAGUCUCCGUGUCUAA
AAUGGUCUCUCAAAGUCUACUUAAACUGCCCGGAAAGCUU
CCUCCCCGGUCU--UCCUGUCAAUUCGAAUGUUUGCCAAG
AAUUUCUUGUUUAUAUCUGGAUUUUGAGCUGCCUUCUUAG
CCUCACGGGACUAAAUUUAAAGGUCAU
