# Supplementary material for: Discovery of Novel ncRNA Sequences in Multiple Genome Alignments on the Basis of Conserved and Stable Secondary Structures
Source: PLoS One. 2015 Jun 15;10(6):e0130200. doi: 10.1371/journal.pone.0130200 (PMC4468099; doi:10.1371/journal.pone.0130200)
Supplement: S1 File — This file contains the complete set of positive training data. A key indicates the distinct subset of alignments used for each of the four testing sets. (ZIP) [file pone.0130200.s004.zip › S1_File/positive/10031_RF00515_X76083@1_2797-2929_X84262@1_148-332_AL766848@1_172364-172483_AL596170@1_181872-181975.aln]

>RF00515_X84262@1_148-332
-AUGACCUUUAAAUU-UAGUCCCGUGAGGCUAAGAAGGCA
GCUCAAAAUCCAUAUAUAAACAAGAAAUUCUUGGCAAACA
UUCGAAUUGACAGGAAGACCGGGG---AGGAAGCUUUUCG
GACAGUUUAAGCAGACUUUGAGAGACCAUUUUAGACACGG
AGACUGAGUGUAUAAAAUGGUCUUUUUGCU
>RF00515_AL766848@1_172364-172483
-AUAUCCUUUAAGGUAUUGUCCAGAGAGGCAAACAAGGAA
UUGCGUUAACAAAUAGUAAGUUAGU--UCCCUAUCUAGCU
UACUAUUUUGCAGAGCCUCCUUGUUUUAGGAGGCUUUUUU
CUA-------------------------------------
------------------------------
>RF00515_X76083@1_2797-2929
-AGCACCUUUUAAUU-AAGUCCCGCGAGGCUUAAAAAG--
GUGUGAAAAC-AGGCGCAUCCAGGGCCGGAGUGCACCUUC
UUCGGCUCUGCCAUGCGCCGAUCGU---CACACCUUGCCU
GGCCGGCAAGGUGUUUUUUUU-------------------
------------------------------
>RF00515_AL596170@1_181872-181975
AACACUUUUUUAAAAGCAGUCCUGUGAGGCUGACAAAGA-
----GUGAUUAAUUUCUAUAGGGGA--UUAUUCUAUACUC
UUUG--UCGACCGAGGCAAGG-------GGUAUUUUUUAU
----------------------------------------
------------------------------
