# Supplementary material for: Discovery of Novel ncRNA Sequences in Multiple Genome Alignments on the Basis of Conserved and Stable Secondary Structures
Source: PLoS One. 2015 Jun 15;10(6):e0130200. doi: 10.1371/journal.pone.0130200 (PMC4468099; doi:10.1371/journal.pone.0130200)
Supplement: S1 File — This file contains the complete set of positive training data. A key indicates the distinct subset of alignments used for each of the four testing sets. (ZIP) [file pone.0130200.s004.zip › S1_File/positive/10032_RF00515_M59757@2_2712-2828_AL596170@1_182555-182663_AE017262@2_1897530-1897637_AE017355@1_3732639-3732753.aln]

>RF00515_AL596170@1_182555-182663
-AAGUCCUUUAAC-AUAGUCCAGAGAGGCUAAGAAGG-UG
ACGAUAAUUUGACGGGUUAUUUG-UAUACUCG---UACGC
GUUCCCUU-GCUUACACUGGCAGAGGGUUAUUUUUUU
>RF00515_AE017262@2_1897530-1897637
-AAGUCCUUUAAC-AUAGUCCAGAGAGGCUAAGAAGG-UG
ACGAUAAUUUGACGGGUUAAUUG-UAUACUCG---UACGC
GUUCCCUU-GCUUACACUGGCAGAGGGUUAUUUUUU-
>RF00515_M59757@2_2712-2828
AAAACCUUUUAAUGAAAGUCCAGAGAGGCUUGGAAGGGUU
AUGAAGAGAAGGAAGCUUCAAUGCUGCCCUCUAUUUAACC
AUACCCCGAGUCUAUCUUAGACCGGGGUUUUUUUUCA
>RF00515_AE017355@1_3732639-3732753
AAGCCCUUUUAAAUGUAGUCCUGUGAGGCUGCCAAAG-GG
UCUUGGCUUUCAUAUGUCAAAUUUGGCAUACGAAAGUGUA
GGACUCUUUGUGCACAGGCACAAAGAGUUUUUUUAU-
