# Supplementary material for: Discovery of Novel ncRNA Sequences in Multiple Genome Alignments on the Basis of Conserved and Stable Secondary Structures
Source: PLoS One. 2015 Jun 15;10(6):e0130200. doi: 10.1371/journal.pone.0130200 (PMC4468099; doi:10.1371/journal.pone.0130200)
Supplement: S1 File — This file contains the complete set of positive training data. A key indicates the distinct subset of alignments used for each of the four testing sets. (ZIP) [file pone.0130200.s004.zip › S1_File/positive/10033_RF00515_AM263198@1_1891421-1891529_AL766848@1_172364-172483_AAMN01000002@1_828893-829048_AE017262@2_1897530-1897637.aln]

>RF00515_AM263198@1_1891421-1891529
ACACUUUUUUAAAAG--CAGUCCUGUGAGGCUGACAAAGA
GUGAUUAAUUUCUAUAUAU--UUAGGGGAUUAUUCUAUAC
---UCUUUGUCGACACAGACAAGGGGU-AUUUUUUAU---
--------------------------------------
>RF00515_AE017262@2_1897530-1897637
--AAGUCCUUUAACA--UAGUCCAGAGAGGCUAAGAAGGU
GACGAUAAUUUG-ACGGGU--UAAUUGUAUACUCGUACGC
GUUCCCUUGCUUACACUGGCAGAGGGUUAUUUUUU-----
--------------------------------------
>RF00515_AAMN01000002@1_828893-829048
--ACAUCCUUUAACGACCUGUCCCGUGAGGCAGGGAAGGA
GGUCACGACACUGAUGUGUCCUGACAAUGCUGUGCCCCAG
AGUCCCCAGAGUUCAGAGAAGCUCCAGAGCUCCUCGAGUG
AGACCGACCCCGCGACUGACGGGAGGACGGUCCUCGGA
>RF00515_AL766848@1_172364-172483
--AUAUCCUUUAAGGUAUUGUCCAGAGAGGCAAACAAGGA
----AUUGCGUUAACAAAU---AGUAAGUUAGUUCCCUAU
CUAGCUUACUAUUUUGCAGAGCCUCCUUGUUUUAGGAGGC
UUUUUUCUA-----------------------------
