# Supplementary material for: Discovery of Novel ncRNA Sequences in Multiple Genome Alignments on the Basis of Conserved and Stable Secondary Structures
Source: PLoS One. 2015 Jun 15;10(6):e0130200. doi: 10.1371/journal.pone.0130200 (PMC4468099; doi:10.1371/journal.pone.0130200)
Supplement: S1 File — This file contains the complete set of positive training data. A key indicates the distinct subset of alignments used for each of the four testing sets. (ZIP) [file pone.0130200.s004.zip › S1_File/positive/10034_RF00515_CR954253@1_898260-898444_AL766848@1_172364-172483_CP000919@1_624651-624755_AE017333@1_1725773-1725889.aln]

>RF00515_AE017333@1_1725773-1725889
-----------------AAAACCUUUUAAAUGAAGUCCAG
AGAGGCUUGAAAGGGUUGCGGAGAGAGAAGUGCAAAAAAG
CGCAUUCUCUGAUUCACUGUACCCCAAGCCGUUAUGGCCU
--GGGGUUUUUUUACG------------------------
-----------------------------
>RF00515_CP000919@1_624651-624755
-----------------AAAACCUUUAAAGC--AGUCCAG
AGAGGCA-GCUAAGGUUAGACGGUGAAAGGGUGGAGACUA
CCCAUUUU-----UCGUGGAACCUU-----GCUGUUGGCA
--GGUUCCUUUUUUCGU-----------------------
-----------------------------
>RF00515_AL766848@1_172364-172483
-----------------AUAUCCUUUAAGGUAUUGUCCAG
AGAGGCAAACAAGGAAUUGCGUUAACAAAUAGUAAGUUAG
UUCCCUAUCUAGCUUACUAUUUUGCAGAGCCUCCUUGUUU
UAGGAGGCUUUUUUCUA-----------------------
-----------------------------
>RF00515_CR954253@1_898260-898444
AGCAAAAAGACCAUUUUAUACACUCAGUCUCCGUGUCUAA
AAUGGUCUCUCAAAGUCUAC--UUAAACUGCCCGGAAAGC
UUCCUCCCCGGUCUUCCUGUCAAUUCGA--AUGUUUGCCA
AGAAUUUCUUGUUUAUAUCUGGAUUUUGAGCUGCCUUCUU
AGCCUCACGGGACUAAAUUUAAAGGUCAU
