# Supplementary material for: Discovery of Novel ncRNA Sequences in Multiple Genome Alignments on the Basis of Conserved and Stable Secondary Structures
Source: PLoS One. 2015 Jun 15;10(6):e0130200. doi: 10.1371/journal.pone.0130200 (PMC4468099; doi:10.1371/journal.pone.0130200)
Supplement: S1 File — This file contains the complete set of positive training data. A key indicates the distinct subset of alignments used for each of the four testing sets. (ZIP) [file pone.0130200.s004.zip › S1_File/positive/10035_RF00515_CP000259@1_678792-678909_AAPZ02000001@1_1290955-1291071_AE017355@1_3732639-3732753_Z54240@2_641-760.aln]

>RF00515_AE017355@1_3732639-3732753
AAGCCCUUUUAAAUGUAGUCCUGUGAGGCUGCCAAAGGGU
CUUGGCUUU--CA---UAUGUCAAAUUUG-GCAUACGAAA
GUGUAG-GACUCUUUGUGCACA----GGCACAAAGAGUUU
UUUUAU----
>RF00515_Z54240@2_641-760
-AGCACCUUUAACU-UAGUCCUGUGAGGCUAACAAGGGGA
ACGGUCAUG--UAGGGUCUCCCACGCUUU-UCGCAGGAAA
ACGGGGUGCCUCUUUUUUUACCCCGUGGAUUAAGGUGAAA
UUACA-----
>RF00515_CP000259@1_678792-678909
-UAUUCCUUUAAAA-CAGUCCUGUGAGGCUGUCAAGGAGA
CGGAUUAAAAACAUGCACCAUGAUACUUAAUUGUGCUAUA
UUUUGCUGAAUCUCCUUGUUUC--------CAAGGAGAUC
UUUUUAUU--
>RF00515_AAPZ02000001@1_1290955-1291071
CCGACCAUUUAAUUGUU-UCCAGAGAGAGCAGAACGGUAU
GUUGUUUUU----AGCCUACUUAUAUUCU--AAAAGCAAA
CAGUGAUGACUCUCGAAAUCUA------AAUGGGAAGUUA
UCACUGUUUU
