# Supplementary material for: Discovery of Novel ncRNA Sequences in Multiple Genome Alignments on the Basis of Conserved and Stable Secondary Structures
Source: PLoS One. 2015 Jun 15;10(6):e0130200. doi: 10.1371/journal.pone.0130200 (PMC4468099; doi:10.1371/journal.pone.0130200)
Supplement: S1 File — This file contains the complete set of positive training data. A key indicates the distinct subset of alignments used for each of the four testing sets. (ZIP) [file pone.0130200.s004.zip › S1_File/positive/10036_RF00515_CP000919@1_624651-624755_AE017334@2_3710572-3710686_CP000705@1_148104-148220_AF044978@1_176-335.aln]

>RF00515_AE017334@2_3710572-3710686
AAGCCCUUUUAAAUGUAGUCCUGUGAGGCUGCCAAAGGGU
CUUG----------------GCUUUCAUAUGUCAAAUUUG
GCAUA-CGAAAGUGUAGGACU----CUUUGUGCACAGGCA
CAAAGAGUUUUUUUAU------------------------
---
>RF00515_AF044978@1_176-335
-GUAACCUUUAAGUUUAGUCCCGUGAGGCUAAGAAGGAAU
CAUGCAAAAGAACACUAGGUGCGCUUAGUUAGUAAGUUGU
GUGGG-CUACAUGGUACCCUUGUACCUUUUUAAACUGUAA
CCAACA-UCCUCCUAUCCUCAUACGGGUAGGAGGAUUUUU
UGU
>RF00515_CP000919@1_624651-624755
-AAAACCUUUAAA-GCAGUCCAGAGAGGCAGCUAAGGUUA
GACGGUGAAA--------GGGUGGAGACUACCCAUUUUUC
GUGGAACCUUGCUGUUGGCAGGUUCCUUUUUUCGU-----
----------------------------------------
---
>RF00515_CP000705@1_148104-148220
-CCGACCAUUUAAUUGUUUCCAGAGAGAGCAGAACGGUAU
GUUG---------------UUUUUAGCCUACUUAUAUCCU
AAAAGCAAACAGUGAUGACUC-UCGAAAUUUAAAUGGGAA
GUUAUCACUGUUUU--------------------------
---
