# Supplementary material for: Discovery of Novel ncRNA Sequences in Multiple Genome Alignments on the Basis of Conserved and Stable Secondary Structures
Source: PLoS One. 2015 Jun 15;10(6):e0130200. doi: 10.1371/journal.pone.0130200 (PMC4468099; doi:10.1371/journal.pone.0130200)
Supplement: S1 File — This file contains the complete set of positive training data. A key indicates the distinct subset of alignments used for each of the four testing sets. (ZIP) [file pone.0130200.s004.zip › S1_File/positive/10037_RF00515_AL591981@1_165154-165262_AJ012720@1_1924-2038_M59757@2_547-663_M59757@2_2712-2828.aln]

>RF00515_AJ012720@1_1924-2038
AGUUCCUUUAAAUUA--GCUCAGAGAGGCUGAAAAG--G-
--AUGAACGGACGUACGCUUUCAAGGAAGCCGUGCGUAAU
UUCGGACAGCCUAGCCGCUUUGAGUGGUGGGCUGUCUUUU
CU
>RF00515_M59757@2_2712-2828
AAAACCUUUUAAUGAAAGUCCAGAGAGGCUUGGAAG--GG
UUAUGAAGAGAAGGAAGCUU-CAAUGCUGCCCUCUAUUUA
ACCAUACC-CCGAGUCUAUCUUAG-ACCGGGGUUUUUUUU
CA
>RF00515_AL591981@1_165154-165262
AAGUCCUUUAACAUA--GUCCAGAGAGGCUAAGAAGGUGA
CGAUAAUUUGACGGGUUAAUUGUAUGCUCGUACGCGUU--
-------CCCUUGCUUACACUGGCAG-AGGGUUAUUUUUU
U-
>RF00515_M59757@2_547-663
AGAUUCUUUAAAACA--GUCCAGAGAGGCUGAGAAG--GA
UAACGGAUAGACGGGAUGCGUGUAUAGGCGCGCACCUUGU
CCUAAAACCCCUCUAUGCUCUGGCAGGAGGGGUUUUUUCU
U-
