# Supplementary material for: Discovery of Novel ncRNA Sequences in Multiple Genome Alignments on the Basis of Conserved and Stable Secondary Structures
Source: PLoS One. 2015 Jun 15;10(6):e0130200. doi: 10.1371/journal.pone.0130200 (PMC4468099; doi:10.1371/journal.pone.0130200)
Supplement: S1 File — This file contains the complete set of positive training data. A key indicates the distinct subset of alignments used for each of the four testing sets. (ZIP) [file pone.0130200.s004.zip › S1_File/positive/10038_RF00515_CP000919@1_624651-624755_AE017334@2_3710572-3710686_AL766848@1_175198-175311_X84262@1_148-332.aln]

>RF00515_AL766848@1_175198-175311
--UGUAUCUUUAAGUGAGUCCAGAGAGGCGAACAAGGUCA
CCAUCAUAAGUCAAAUA---GCGAGUGCUUUUUCGCUAAC
UUUUUA--UGAAACCUUGCCCUCAGGCAAGGUUUUUUGUG
U---------------------------------------
----------------------------
>RF00515_X84262@1_148-332
-AUGACCUUUAAAUUUAGUCCCGUGAGGCUAAGAAGGCAG
C--UCAAAAUCCAUAUAUAAACAAGAAAUUCUUGGCAAAC
AUUCGAAUUGACAGGAAGACCGGGGAGGAAGCUUUUCGGA
CAGUUUAAGCAGACUUUGAGAGACCAUUUUAGACACGGAG
ACUGAGUGUAUAAAAUGGUCUUUUUGCU
>RF00515_AE017334@2_3710572-3710686
AAGCCCUUUUAAAUGUAGUCCUGUGAGGCUGCCAAAGGGU
C--UUGGCUUUCAUAUGU---CAAAUUUGGCAUACGAAAG
UGUAGGACUCUUUGUGCACAGGCACAAAGAGUUUUUUUAU
----------------------------------------
----------------------------
>RF00515_CP000919@1_624651-624755
--AAAACCUUUAAAGCAGUCCAGAGAGGCAGCUAAGGU--
---UAGACGGUGAAA-------GGGUGGAGACUACCCAUU
UUUCGUGGAACCUUGCUGUUGGCAGGUUCCUUUUUUCGU-
----------------------------------------
----------------------------
