# Supplementary material for: Discovery of Novel ncRNA Sequences in Multiple Genome Alignments on the Basis of Conserved and Stable Secondary Structures
Source: PLoS One. 2015 Jun 15;10(6):e0130200. doi: 10.1371/journal.pone.0130200 (PMC4468099; doi:10.1371/journal.pone.0130200)
Supplement: S1 File — This file contains the complete set of positive training data. A key indicates the distinct subset of alignments used for each of the four testing sets. (ZIP) [file pone.0130200.s004.zip › S1_File/positive/10039_RF00515_AE009948@1_1054599-1054718_M59757@2_1239-1357_CR954253@1_898260-898444_AF068902@1_6383-6487.aln]

>RF00515_AE009948@1_1054599-1054718
----------------------------------------
------------AUAUCCUUUAAGGUAUUGUCCAGAGAGG
--CAAACAAGGAAUUGCGUUAACA--AAUAGUAAGUUAG-
--UUCCCUAUCUAGCUUACUAUUUUGCAGAGCCUCCUUGU
UUUAGGAGGCUUUUUUCUA--------
>RF00515_AF068902@1_6383-6487
----------------------------------------
------------AAAACCUUUAAAGCA--GUCCAGAGAGG
--CAGCUAAGGUUAGACGGUGAAA--GGGUGGAGACUA--
-----CCCAUUU----------UUCGUGGAACCUUGCUGU
UGGCAGGUUCCUUUUUUCGU-------
>RF00515_CR954253@1_898260-898444
AGCAAAAAGACCAUUUUAUACACUCAGUCUCCGUGUCUAA
AAUGGUCUCUCAAAGUCUACUUAAACU--GCCCGGAAAGC
UUCCUCCCCGGUCUUCCUGUCAAUUCGAAUGUUUGCCAAG
AAUUUCUUGUUUAUAUCUGGAUUUUGAGCUGCCUUCUUAG
CCUCACGGGACUAAAUUUAAAGGUCAU
>RF00515_M59757@2_1239-1357
----------------------------------------
-----------AUCACCUUUUUAAGGGCAAUCCAGAGAGG
U-UGCAAAGAGGUGCACAACAAAG--GCCCAAAAAGUA--
----UUCGGCAGGUCUUUGUAUGCCUCUUUGCGUAAAAAA
GCAAAGAGGUUUUUUUAUA--------
