# Supplementary material for: Discovery of Novel ncRNA Sequences in Multiple Genome Alignments on the Basis of Conserved and Stable Secondary Structures
Source: PLoS One. 2015 Jun 15;10(6):e0130200. doi: 10.1371/journal.pone.0130200 (PMC4468099; doi:10.1371/journal.pone.0130200)
Supplement: S1 File — This file contains the complete set of positive training data. A key indicates the distinct subset of alignments used for each of the four testing sets. (ZIP) [file pone.0130200.s004.zip › S1_File/positive/1003_RF01055_AE017220@1_899104-899248_CP001120@1_918745-918889_CP000482@1_935247-935365_CP000302@1_114598-114731_CP000947@1_1455599-1455736_AALD01000048@1_3258-3422.aln]

>RF01055_AE017220@1_899104-899248
-----------------------AACCACAGUAAACACUC
UAGCCUC-----UGCACCUGGGUCAUUUUUGAUAUGGUGC
UUUGGCCGUGACAACGUUUAACGUUUGCCAC-CAGGGCGC
AGGA-AGAAAUGACUCCGCCUCCCGUAUUUGGAAAGGUGU
ACAUGGCUUCACAAC-
>RF01055_CP001120@1_918745-918889
-----------------------AACCACAGUAAACACUC
UAGCCUC-----UGCACCUGGGUCAUUUUUGAUACGGUGC
UUUGGCCGUGACAACGUUUAACGUUUGCCAC-CAGGGCGC
AGGA-AGAAAUGACUCCGCCUCCCGUAUUUGGAAAGGUGU
ACAUGGCUUCACAAC-
>RF01055_CP000302@1_114598-114731
------------------------GCAUUGACGGUUCUCC
GAGCUUC-----UUAUCCUAAGUC--UUUAGAUACGGGUC
AUUAGCCGUGGUAA----UAA----UGCCAC-CGGGGUGA
GUAA-AGAAAUGCACUCACCUCCCGCACUUGGAAAGGUUA
ACAUGUCUCAACUAC-
>RF01055_AALD01000048@1_3258-3422
ACUGAACAUAAACUCCUAGCCUUGGUGCCUACGUUGUCCC
GAGCCGCGAAUAUGCGUUUCGUUUAUGGACAAUAGGGUGC
UCUGGCCGUGGC----UUUAA-----GCCAC-CAGGGUGC
GAGGUAGAAAUGCCUGCAUCUCCCGUAUUUGGAAAGGUGU
-UAUGGUACAACUGAC
>RF01055_CP000947@1_1455599-1455736
----------------------AAAAACUGACGA--CUCC
GAGCUUG-----UUGACCUAAGUU--GCAAAAUAAGGUUG
CAAGCCUGUAACAUUGUCAAA----UGUUGCACAUGGUAU
AACU-AGAAAUGGUUGUGCCACUC-CCUUUAGAAAGGUGU
CGAAAAUAAAACUUU-
>RF01055_CP000482@1_935247-935365
------------------------AUGCCAUGUUAUCUCC
GAGCCUU-----GCCACCUAAAAGGAAAACCUCAUGGUGC
ACGGCCAACGGGUUUCGCUGGAA---ACAGCGGAGCCUCC
CUUCAGGAAAGGAGCUUGUCCUCG----UUAGAGA-----
----------------
