# Supplementary material for: Discovery of Novel ncRNA Sequences in Multiple Genome Alignments on the Basis of Conserved and Stable Secondary Structures
Source: PLoS One. 2015 Jun 15;10(6):e0130200. doi: 10.1371/journal.pone.0130200 (PMC4468099; doi:10.1371/journal.pone.0130200)
Supplement: S1 File — This file contains the complete set of positive training data. A key indicates the distinct subset of alignments used for each of the four testing sets. (ZIP) [file pone.0130200.s004.zip › S1_File/positive/10040_RF00515_AJ012720@1_1924-2038_AL591981@1_165154-165262_AE008691@1_1498739-1498827_ABQL01000005@1_599722-599838.aln]

>RF00515_AE008691@1_1498739-1498827
--AAAGCCUUUAAGCAGUCCUGUGAGGCUGGCAAGGUCUU
AUAAAAAGAAGUACCAGAAACCUUCUUGCC-AGUGCAAGA
AGGUUUUUUGGA---------------------------
>RF00515_ABQL01000005@1_599722-599838
AUCACCUUUUUAAGCAAUCCAGAGAGGUUG-CAAAGAGGU
GCACAACAAAGGCCCAAAAAGUAUUCGGCA-GGUCUUUGU
AUGCCUCUUUGCGUAAAAAAGCAAAGAGGUUUUUUUAUA
>RF00515_AJ012720@1_1924-2038
-AGUUCCUUUAAAUUAGCUCAGAGAGGCUGAAAAGGAUGA
ACGGACGUACGCUUUCAAGGAAGCCGUGCGUAAUUUCGGA
CAGCCUAGCCGCUUUGAGUGGUGGGCUGUCUUUUCU---
>RF00515_AL591981@1_165154-165262
-AAGUCCUUUAACAUAGUCCAGAGAGGCUAAGAAGGU---
----GACGAUAAUUUGACGGGUUAAUUGUA-UGCUCGUAC
GCGUUCCCUUGCUUACACUGGCAGAGGGUUAUUUUUUU-
