# Supplementary material for: Discovery of Novel ncRNA Sequences in Multiple Genome Alignments on the Basis of Conserved and Stable Secondary Structures
Source: PLoS One. 2015 Jun 15;10(6):e0130200. doi: 10.1371/journal.pone.0130200 (PMC4468099; doi:10.1371/journal.pone.0130200)
Supplement: S1 File — This file contains the complete set of positive training data. A key indicates the distinct subset of alignments used for each of the four testing sets. (ZIP) [file pone.0130200.s004.zip › S1_File/positive/10041_RF00515_AL009126@3_1620329-1620445_AE009948@1_1054599-1054718_AE005176@1_1384872-1385029_AL009126@3_1618161-1618277.aln]

>RF00515_AL009126@3_1620329-1620445
AAAACCUUUUAAUGAAAGUCCAGAGAGGCUUGGAAGGGUU
AUGAAGAG------------AAGGAAGCUUCAAUGCUGCC
CUCUAUUUAACCAUACCCCGAGUCUA--UCUUAGACCGGG
GUUUUUUUUCA-----------------------------
--
>RF00515_AE005176@1_1384872-1385029
AAAACCUUUAACU--AAGUCCAGAGAGGCUUGCAAGGAUA
CGGAAAAUUUAAUUUGGUUUACUGACAGCUUAAAGAUGAA
CUUUUUUAGCGCAUUUAUUCUGUCAG--UAAAUUACCAGU
UUUUUAGUACACUUGUAAGUUCUCUUACAAGUGUUUUUUU
GU
>RF00515_AL009126@3_1618161-1618277
AGAUUCUUUAAAA--CAGUCCAGAGAGGCUGAGAAGGAUA
ACGGAUAGACGG--------GAUGCGUGUAUAGGCGCGCA
CCUUGUCCUAAAACCCCUCUAUGCUC--UGGCAGGAGGGG
UUUUUUCUU-------------------------------
--
>RF00515_AE009948@1_1054599-1054718
AUAUCCUUUAAGGUAUUGUCCAGAGAGGCAAACAAGGAAU
UGCGUUAACA----------AAUAGUAAGUUAGUUCCCUA
UCUAGCUUACUAUUUUGCAGAGCCUCCUUGUUUUAGGAGG
CUUUUUUCUA------------------------------
--
