# Supplementary material for: Discovery of Novel ncRNA Sequences in Multiple Genome Alignments on the Basis of Conserved and Stable Secondary Structures
Source: PLoS One. 2015 Jun 15;10(6):e0130200. doi: 10.1371/journal.pone.0130200 (PMC4468099; doi:10.1371/journal.pone.0130200)
Supplement: S1 File — This file contains the complete set of positive training data. A key indicates the distinct subset of alignments used for each of the four testing sets. (ZIP) [file pone.0130200.s004.zip › S1_File/positive/10044_RF00515_AAPZ02000001@1_1290955-1291071_CP000259@1_744106-744214_CP000023@1_493796-493904_AF044978@1_176-335.aln]

>RF00515_CP000023@1_493796-493904
AAGUCCUUUAAUUACUGUCCAGAGAGGCAGGCAAGGAGCU
AUG-AGAAGUGCGC--AGGUGAACUGUGCCA--UGUUUUU
GUGUAUCUCCUUGUUUCAAGGGGAUUUUUUGUAU------
----------------------------------------
-
>RF00515_AF044978@1_176-335
GUAACCUUUAAGUUUAGUCCCGUGAGGCUAAGAAGGAAUC
AUGCAAAAGAACACU-AGGUGCGCUUAGUUAGUAAGUUGU
GUGGGCUACAUGGUACCCUUGUACCUUUUUAAACUGUAAC
CAACAUCCUCCUAUCCUCAUACGGGUAGGAGGAUUUUUUG
U
>RF00515_CP000259@1_744106-744214
GACACCUUUAAGUG-AGUCCAGAGAGGCAAACAAGG---U
AUACAAGAUAAAAA--AAGGGAAUUCCCUUUUAGUUUGCU
GUAGCCUCGCUUCUUUGGUAGCGAGGCUUUUUGGU-----
----------------------------------------
-
>RF00515_AAPZ02000001@1_1290955-1291071
CCGACCAUUUAAUUGUUUCCAGAGAGAGCAGAACGG---U
AUGUUGUUUUUAGCCUACUUAUAUUCUAAAAGCAAACAGU
GAUGACUCUCGAAAUCUAAAUGGGAAGUUAUCACUGUUUU
----------------------------------------
-
