# Supplementary material for: Discovery of Novel ncRNA Sequences in Multiple Genome Alignments on the Basis of Conserved and Stable Secondary Structures
Source: PLoS One. 2015 Jun 15;10(6):e0130200. doi: 10.1371/journal.pone.0130200 (PMC4468099; doi:10.1371/journal.pone.0130200)
Supplement: S1 File — This file contains the complete set of positive training data. A key indicates the distinct subset of alignments used for each of the four testing sets. (ZIP) [file pone.0130200.s004.zip › S1_File/positive/10045_RF00515_AE017262@2_1897530-1897637_CP000705@1_148104-148220_CP000002@3_1724430-1724551_AE008691@1_1498739-1498827.aln]

>RF00515_AE017262@2_1897530-1897637
--AAGUCCUUUAACAUAGUCCAGAGAG---GCUAAGAAGG
UGACGAUAAUUUGACGGGUUAAUUGUAUAC------UCGU
ACGCGUUCCCUUGCUUACACU--GGCAGAGGGUUAUUUUU
U-
>RF00515_AE008691@1_1498739-1498827
--AAAGCCUUUAA-GCAGUCCUGUGAG---GCUGGCAAGG
UCUU-AUAAAAAGAAG-----------UAC------CAGA
A---ACCUUCUUGC---CAGU--GCAAGAAGGUUUUUUGG
A-
>RF00515_CP000002@3_1724430-1724551
AUCCUUUUUUAAAUGCAUUCCAGUGAGUUUGCAAAGAGGG
AUGGAACGAAAGAAAGCCGCCUUACCGUGCGGCGGUCUUU
GUCUGCCUCUUUGCGCAAUUUAAGCAAAGAGGCUUUUUUA
AU
>RF00515_CP000705@1_148104-148220
-CCGACCAUUUAAUUGUUUCCAGAGAGA--GCAGAACGGU
AUGUUGUUUUUAGCCUACUUAUAUCCUAAAAGCAAACAGU
GAUGACUCUCGAAAUUUAAAU--GGGAAGUUAUCACUGUU
UU
