# Supplementary material for: Discovery of Novel ncRNA Sequences in Multiple Genome Alignments on the Basis of Conserved and Stable Secondary Structures
Source: PLoS One. 2015 Jun 15;10(6):e0130200. doi: 10.1371/journal.pone.0130200 (PMC4468099; doi:10.1371/journal.pone.0130200)
Supplement: S1 File — This file contains the complete set of positive training data. A key indicates the distinct subset of alignments used for each of the four testing sets. (ZIP) [file pone.0130200.s004.zip › S1_File/positive/10046_RF00515_AE009949@1_721177-721294_AL766848@1_172364-172483_AE017225@1_3709736-3709821_AL591981@1_165154-165262.aln]

>RF00515_AE009949@1_721177-721294
-UAUUCCUUUAAA-ACAGUCCUGUGAGGCUGUCAAGGAGA
CGGAUUAAAAACAUGCACCAUGAUACUUAA--UUGUGCUA
--UAUUUUGCUGAAUCUCCUUGUUUCCAAGGAGAUCUUUU
UAUU
>RF00515_AL766848@1_172364-172483
AUAUCCUUUAAGGUAUUGUCCAGAGAGGCAAACAAGGAAU
UGCGUUAACAAAUAGUAAGUUAGUUCCCUA--UCUAGCUU
ACUAUUUUGCAGAGCCUCCUUGUUUU--AGGAGGCUUUUU
UCUA
>RF00515_AL591981@1_165154-165262
AAGUCCUUUAACA--UAGUCCAGAGAGGCUAAGAAGGUGA
CG----AUAAUUUGACGGGUUAAUUGUAUGC-UCGUACGC
GUUCCCUUGCUUACACUGGC--------AGAGGGUUAUUU
UUUU
>RF00515_AE017225@1_3709736-3709821
AUAACCUUUUAAU-UCAGUCCUGUGAGACCGGAAAGGGUG
GC---UUCUUUCUUGCACCCUAGUCUCACAUGACUAGGGU
AUUUUUAUGC------------------------------
----
