# Supplementary material for: Discovery of Novel ncRNA Sequences in Multiple Genome Alignments on the Basis of Conserved and Stable Secondary Structures
Source: PLoS One. 2015 Jun 15;10(6):e0130200. doi: 10.1371/journal.pone.0130200 (PMC4468099; doi:10.1371/journal.pone.0130200)
Supplement: S1 File — This file contains the complete set of positive training data. A key indicates the distinct subset of alignments used for each of the four testing sets. (ZIP) [file pone.0130200.s004.zip › S1_File/positive/10047_RF00515_AE017334@2_3709168-3709253_AM263198@1_1891421-1891529_ABQL01000005@1_599722-599838_Z54240@2_641-760.aln]

>RF00515_AM263198@1_1891421-1891529
-ACACUUUUUUAAAAGCAGUCCUGUGAGGCUGACAAAGAG
UG-------AUUAAUUUCUAUA---UAUUUAGGGGAUUAU
UCUAUAC-UCUUUGUCGACACAGACAAGGGGUAUUUUUUA
U--
>RF00515_ABQL01000005@1_599722-599838
AUCACCUUUUUA--AGCAAUCCAGAGAGGUUGCAAAGAGG
UGCACA---ACAAAGGCCCAAAAAGUAUUCGGCAGGUCUU
UGUAUGCCUCUUUGCGUAAAAAAGCAAAGAGGUUUUUUUA
UA-
>RF00515_AE017334@2_3709168-3709253
AUAACCUUUUAA--UUCAGUCCUGUGAGACCGGAAAGGGU
GGC-------UUCUUUCUUGCACCCUAGUCUCACAUGACU
AGGGUAUUUUUAUGC-------------------------
---
>RF00515_Z54240@2_641-760
AGCACCUUUAAC---UUAGUCCUGUGAGGCUAACAAGGGG
AACGGUCAUGUAGGGUCUCCCACGCUUUUCGCAGGAAAAC
GGGGUGCCUCUUUUUUUACCCCGUGGAUUAAGGUGAAAUU
ACA
