# Supplementary material for: Discovery of Novel ncRNA Sequences in Multiple Genome Alignments on the Basis of Conserved and Stable Secondary Structures
Source: PLoS One. 2015 Jun 15;10(6):e0130200. doi: 10.1371/journal.pone.0130200 (PMC4468099; doi:10.1371/journal.pone.0130200)
Supplement: S1 File — This file contains the complete set of positive training data. A key indicates the distinct subset of alignments used for each of the four testing sets. (ZIP) [file pone.0130200.s004.zip › S1_File/positive/10048_RF00515_AE017225@1_3711140-3711254_AL766848@1_175198-175311_AE017355@1_3732639-3732753_AE009949@1_721177-721294.aln]

>RF00515_AE017225@1_3711140-3711254
AAGCCCUUUUAAAUGUAGUCCUGUGAGGCUGCCAAAGGGU
CUUGGCUUUCAUAUGUCAAAUUUGGCAUACGAAAGUGUAG
GACUCU-UUGUGCA--CAGGCACAAAG---AGUUUUUUUA
U--
>RF00515_AE017355@1_3732639-3732753
AAGCCCUUUUAAAUGUAGUCCUGUGAGGCUGCCAAAGGGU
CUUGGCUUUCAUAUGUCAAAUUUGGCAUACGAAAGUGUAG
GACUCU-UUGUGCA--CAGGCACAAAG---AGUUUUUUUA
U--
>RF00515_AL766848@1_175198-175311
-UGUAUCUUUAAGUG-AGUCCAGAGAGGCGAACAAGG---
--UCACCAUCAUAAGUCAAAUAGCGAGUGCUUUUUCGCUA
-ACUUU-UUAUGAAACCUUGCCCUCAGGCAAGGUUUUUUG
UGU
>RF00515_AE009949@1_721177-721294
-UAUUCCUUUAAA-ACAGUCCUGUGAGGCUGUCAAGGAG-
-ACGGAUUAAAAACAUGCACCAUGAUACUUAAUUGUGCUA
UAUUUUGCUGAAUCUCCUUGUUUCCAAGGAGAUCUUUUUA
UU-
