# Supplementary material for: Discovery of Novel ncRNA Sequences in Multiple Genome Alignments on the Basis of Conserved and Stable Secondary Structures
Source: PLoS One. 2015 Jun 15;10(6):e0130200. doi: 10.1371/journal.pone.0130200 (PMC4468099; doi:10.1371/journal.pone.0130200)
Supplement: S1 File — This file contains the complete set of positive training data. A key indicates the distinct subset of alignments used for each of the four testing sets. (ZIP) [file pone.0130200.s004.zip › S1_File/positive/10049_RF00515_CP000259@1_678792-678909_AE008691@1_1498739-1498827_CR954253@1_898260-898444_CP000002@3_1724430-1724551.aln]

>RF00515_CP000259@1_678792-678909
----------UAUUCCUUUAAA-ACAGUCCUGUGAGGCUG
UCAAG--GAGACGGAUUAAAAACAUGC-ACCAUGAUACUU
AAUUGUGCUAUAUUUUGCUGAAUCUCCUUGUUUCCAAGGA
GAUCUUUUUAUU----------------------------
--------------------------
>RF00515_AE008691@1_1498739-1498827
-----------AAAGCCUUUAA-GCAGUCCUGUGAGGCUG
GCAAG--GUCUUA---UAAAAAGAAGU-ACCA-GAAACCU
UCUUGC----CAGUGCAAGAAGGUUUUUUGGA--------
----------------------------------------
--------------------------
>RF00515_CP000002@3_1724430-1724551
---------AUCCUUUUUUAAAUGCAUUCCAGUGAGUUUG
CAAAGA-GGGAUGGAACGAAAGAAAGCCGCCUUACCGUGC
GGCGGUCUUUGUCUGCCUCUUUGCGCAAUUUAAGCAAAGA
GGCUUUUUUAAU----------------------------
--------------------------
>RF00515_CR954253@1_898260-898444
AGCAAAAAGACCAUUUUAUACACUCAGUCUC-CGUGUCUA
AAAUGGUCUCUCAAAGUCUACUUAAACUGCCCGGAAAGCU
UCCUCCCCGGUCUUCCUGUCAAUUCGAAUGUUUGCCAAGA
AUUUCUUGUUUAUAUCUGGAUUUUGAGCUGCCUUCUUAGC
CUCACGGGACUAAAUUUAAAGGUCAU
