# Supplementary material for: Discovery of Novel ncRNA Sequences in Multiple Genome Alignments on the Basis of Conserved and Stable Secondary Structures
Source: PLoS One. 2015 Jun 15;10(6):e0130200. doi: 10.1371/journal.pone.0130200 (PMC4468099; doi:10.1371/journal.pone.0130200)
Supplement: S1 File — This file contains the complete set of positive training data. A key indicates the distinct subset of alignments used for each of the four testing sets. (ZIP) [file pone.0130200.s004.zip › S1_File/positive/1004_RF01055_U00096@2_816135-816279_AAKH02000052@1_6641-6780_CP000034@1_768693-768837_AE016827@1_1003377-1003526_CP000436@1_881033-881170_AAWD01000062@1_12165-12304.aln]

>RF01055_AE016827@1_1003377-1003526
AGAAAUUUUAUAUAC-CGAGCUUGUACGCCUAAGUUUUUA
AAUUUAUUUGAAAAUAAGGCGGCAAUGCCAGCAAUGAAUU
UUAUUGCUCAGGGAUAAUGUGGGAAACGACUUAUCCUCUC
AUCUUCAGAAAGGUAU-CAAAUGCAAUCUAUU
>RF01055_CP000436@1_881033-881170
AAAAACUGACGACUC-CGAGCUUGUUGACCUAAGUUGCAA
AAUAAGGUUG----CAAGCCUGUAACAUUGUCAAA-----
-UGUUGCACAUGG-UACAACUAGAAAUGGUUGUGCCACUC
-CCUUUAGAAAGGUGU-CGAAAAUAAAACUUU
>RF01055_AAKH02000052@1_6641-6780
GCUUGGCCUUAACUC-CGAGCUUACCGCGCUAAGUUUAAA
CCUUUAAAUA-----UGCGUUGUAA-GCCAGUGACCG---
-CUUGUCACAAGGGCAGAAUUGGAAAUAAUUUUGCCUCCC
GUAUUUGGAAAGGUGUUCUGUGGCGCAACAA-
>RF01055_AAWD01000062@1_12165-12304
GCUUGGCCUUAACUC-CGAGCUUACCGCGCUAAGUUUAAA
CCUUUAAAUA-----UGCGUUGUAA-GCCAGUGACCG---
-CUUGUCACAAGGGCAGAAUUGGAAAUGAUUUUGCCUCCC
GUAUUUGGAAAGGUGUUCUGUGGCGCAACAA-
>RF01055_U00096@2_816135-816279
AUAACCACUAAACACUCUAGCCUCUGCACCUGGGUCAACU
GAUACGG-UGCUUUGGCCGUGACAAUGCUCGUAAAGA---
--UUGCCACCAGGGCGAAGGAAGAAAUGACUUCGCCUCCC
GUAUCUGGAAAGGUGUAC-AUGGCUUCACAAC
>RF01055_CP000034@1_768693-768837
UUAACCACUAAACACUCUAGCCUCUGCACCUAGGUCAACU
GAUACGG-UGCUUUGGCCGUGACAAUGCUCGUAAAGA---
--UUGCCACCAGGGCGAAGGAAGAAAUGACUUCGCCUCCC
GUAUCUGGAAAGGUGUAC-AUGGCUUCACAAC
