# Supplementary material for: Discovery of Novel ncRNA Sequences in Multiple Genome Alignments on the Basis of Conserved and Stable Secondary Structures
Source: PLoS One. 2015 Jun 15;10(6):e0130200. doi: 10.1371/journal.pone.0130200 (PMC4468099; doi:10.1371/journal.pone.0130200)
Supplement: S1 File — This file contains the complete set of positive training data. A key indicates the distinct subset of alignments used for each of the four testing sets. (ZIP) [file pone.0130200.s004.zip › S1_File/positive/10050_RF00515_AE005176@1_1384872-1385029_AL009126@3_1620329-1620445_ABQL01000005@1_599722-599838_AE017334@2_3709168-3709253.aln]

>RF00515_ABQL01000005@1_599722-599838
AUCACCUUUUUAAG-CAAUCCAGAGAGGUUGCAAAGAGGU
GCACAA-------CAAAGGCCCAAAAAGUAUUCGGC--AG
GUCUUUGUAUGCCUCUUUGCGUAAAAAAGCAAAGAGGUUU
UUUUAUA---------------------------------
>RF00515_AE017334@2_3709168-3709253
AUAACCUUUUAAUU-CAGUCCUGUGAGACCGGAAAGGGUG
GCUUCUUU-----CUUGCACCCUAGUCUCACAUGACUAGG
GUAUUUUUAUGC----------------------------
----------------------------------------
>RF00515_AE005176@1_1384872-1385029
AAAACCUUUAACU--AAGUCCAGAGAGGCUUGCAAGGAUA
CGGAAAAUUUAAUUUGGUUUACUGACAGCUUAAAGAUGAA
CUUUUUUAGCGCAUUUAUUCUGUCAGUAAAUUACCAGUUU
UUUAGUACACUUGUAAGUUCUCUUACAAGUGUUUUUUUGU
>RF00515_AL009126@3_1620329-1620445
AAAACCUUUUAAUGAAAGUCCAGAGAGGCUUGGAAGGGUU
AUGAAGAG------------AAGGAAGCUUCAAUGCUGCC
CUCUAUUUAACCAUACCCCGAGUCUAUCUUAGACCGGGGU
UUUUUUUCA-------------------------------
