# Supplementary material for: Discovery of Novel ncRNA Sequences in Multiple Genome Alignments on the Basis of Conserved and Stable Secondary Structures
Source: PLoS One. 2015 Jun 15;10(6):e0130200. doi: 10.1371/journal.pone.0130200 (PMC4468099; doi:10.1371/journal.pone.0130200)
Supplement: S1 File — This file contains the complete set of positive training data. A key indicates the distinct subset of alignments used for each of the four testing sets. (ZIP) [file pone.0130200.s004.zip › S1_File/positive/10051_RF00515_X73308@1_235-367_X76083@1_1336-1438_CP000259@1_744106-744214_AL591981@1_165154-165262.aln]

>RF00515_X73308@1_235-367
-AGCACCUUUUAAUUAAGUCCCGCGAGGCUUAAAAAGGUG
UGAAAACAGGCGCAUCCAGGGCCGGAGUGCACCUUCUUCG
GCUCUGCCAUGCGCCGAUCGUCACACCUUGCCUGGCCGGC
AAGGUGUUUUUUUU
>RF00515_X76083@1_1336-1438
CGACCCUUUUAAGCGCAGUCCCGUGAGGCUGCAAAAGGGG
CGGAAUCG------UUUCGGCUGUUUCUGCACCCUCUUUG
CGUCU-UCGCGGGCAAAGAGGGAUUUUUUU----------
--------------
>RF00515_CP000259@1_744106-744214
-GACACCUUUAAGUG-AGUCCAGAGAGGC-AAACAAGGUA
UACAAGAUAAAAAAAGGGAAUUCCCUUUUAGUUUGCUGUA
GCCUCGCUUCUUUGGUAGCGAGGCUUUUUGGU--------
--------------
>RF00515_AL591981@1_165154-165262
--AAGUCCUUUAACAUAGUCCAGAGAGGCUAAGAAGGUGA
CGAUAAUUUG-ACGGGUUAAUUGUAUGCUCGUACGCGUUC
CCUUGCUUACACUGGCAGAGGGUUAUUUUUUU--------
--------------
