# Supplementary material for: Discovery of Novel ncRNA Sequences in Multiple Genome Alignments on the Basis of Conserved and Stable Secondary Structures
Source: PLoS One. 2015 Jun 15;10(6):e0130200. doi: 10.1371/journal.pone.0130200 (PMC4468099; doi:10.1371/journal.pone.0130200)
Supplement: S1 File — This file contains the complete set of positive training data. A key indicates the distinct subset of alignments used for each of the four testing sets. (ZIP) [file pone.0130200.s004.zip › S1_File/positive/10052_RF00515_X76083@1_2797-2929_AL009126@3_1618161-1618277_AAPZ02000001@1_1290955-1291071_CR954253@1_898260-898444.aln]

>RF00515_X76083@1_2797-2929
------AGCACCUUUUAAUUAAGUCCCGCGA-G-GCUUAA
AAAGGUG-UGAAAACAGGCGCAUCCAGGGCCGGAGUGCAC
CUUCUUCGGCUCUGCCAUGC-GCCGAUCGUCACACCUUGC
CUGGCCGGCAAGGUGUUUUUUUU-----------------
-------------------------
>RF00515_AL009126@3_1618161-1618277
-------AGAUUCUUUAAAACAGUCCAGAGA-G-GCUGAG
AAGGAUAACGGAUAGACGGGAUGCGUGUAUAGGCGCGCAC
CUU-----GUCCUAAAACCC-CUCUAUGCUC---------
-UGGCAGGAGGGGUUUUUUCUU------------------
-------------------------
>RF00515_AAPZ02000001@1_1290955-1291071
------CCGACCAUUUAAUUGUUUCCAGAGA-GAGCAGAA
CGGUAUGUUGUUUUUAGCCUACUUAUAUUCUAAAA-GCAA
--------ACAGUGAUGACU-CUCGAAAUCUAAA------
-UGGGAAGUUAUCACUGUUUU-------------------
-------------------------
>RF00515_CR954253@1_898260-898444
AGCAAAAAGACCAUUUUAUACACUCAGUCUCCGUGUCUAA
AAUGGUCUCUCAAAGUCUACUUAAACUGCCCGGAAAGCUU
CCUCCCCGGUCUUCCUGUCAAUUCGAAUGUUUGCCAAGAA
UUUCUUGUUUAUAUCUGGAUUUUGAGCUGCCUUCUUAGCC
UCACGGGACUAAAUUUAAAGGUCAU
