# Supplementary material for: Discovery of Novel ncRNA Sequences in Multiple Genome Alignments on the Basis of Conserved and Stable Secondary Structures
Source: PLoS One. 2015 Jun 15;10(6):e0130200. doi: 10.1371/journal.pone.0130200 (PMC4468099; doi:10.1371/journal.pone.0130200)
Supplement: S1 File — This file contains the complete set of positive training data. A key indicates the distinct subset of alignments used for each of the four testing sets. (ZIP) [file pone.0130200.s004.zip › S1_File/positive/10053_RF00515_AL935258@1_285311-285425_CR954253@1_898260-898444_AL591981@1_165154-165262_X76083@1_647-773.aln]

>RF00515_AL591981@1_165154-165262
----------------------------------------
------------AAGUCCUUUAACAUAGUCCAGAGAGGCU
AAGAAGGUGACG--AUAAUUUGACGGGUUAAU--------
-----UGUAUGCUCGUACGCGU----UCCCUUGCUUACAC
UGGCAGAGGGUUAUUUUUUU-----
>RF00515_X76083@1_647-773
----------------------------------------
-----------GGAACCUUUAAGUUCAGUCCUGUGAGGCU
GAAAAGGGGUCGGAAUGACAAAGAAGGGCGAUGU-AUGCC
CAUCUUGUUUGGUGAUAAGCGCGCCAUCCCCCGCUU-CAC
AGGCGGGGGAUUUUUUGUGC-----
>RF00515_AL935258@1_285311-285425
----------------------------------------
------------AGUUCCUUUAAAUUAGCUCAGAGAGGCU
GAAAAGG-------AUGAACGGACGUGCGCUUUC-AAGCA
AGCUGUGCGUAAUUUCGGACAGC---CUAGCCGCUUUGAG
UGGUGGGCUGUCUUUUCU-------
>RF00515_CR954253@1_898260-898444
AGCAAAAAGACCAUUUUAUACACUCAGUCUCCGUGUCUAA
AAUGGUCUCUCAAAGUCUACUUAAACUGCCCGGAAAGCUU
CCUCCCCGGUCUUCCUGUCAAUUCGAAUGUUUGCCAAGAA
UUUCUUGUUUAUAUCUGGAUUUUGAGCUGCCUUCUUAGCC
UCACGGGACUAAAUUUAAAGGUCAU
