# Supplementary material for: Discovery of Novel ncRNA Sequences in Multiple Genome Alignments on the Basis of Conserved and Stable Secondary Structures
Source: PLoS One. 2015 Jun 15;10(6):e0130200. doi: 10.1371/journal.pone.0130200 (PMC4468099; doi:10.1371/journal.pone.0130200)
Supplement: S1 File — This file contains the complete set of positive training data. A key indicates the distinct subset of alignments used for each of the four testing sets. (ZIP) [file pone.0130200.s004.zip › S1_File/positive/10054_RF00515_CP001033@1_1229224-1229356_AE017334@2_3710572-3710686_ABQL01000005@1_599722-599838_AE017333@1_1725773-1725889.aln]

>RF00515_ABQL01000005@1_599722-599838
AUCACCUUUUUAA-GCAAUCCAGAGAGGUUGCAAAGAGGU
GCAC--A-ACAAAGGCCCAAAAA---GUAUUCGGCAGGUC
UUUGUAUGCCUCUUUGCGUAAAAAAGCAAAGAGGUUUUUU
UAUA-----------------
>RF00515_AE017333@1_1725773-1725889
AAAACCUUUUAAAUGAAGUCCAGAGAGGCUUGAAAGGGUU
GCGG--AGAGAGAAGUGCAAAAAAGCGCAUUCUCUGAUUC
ACUGUA--CCCCAAGCCGUUAUGGCCU---GGGGUUUUUU
UACG-----------------
>RF00515_AE017334@2_3710572-3710686
AAGCCCUUUUAAAUGUAGUCCUGUGAGGCUGCCAAAGGGU
CUUG--GCUUUCAUAUGUCAAAUUUGGCAUACGAAAG---
--UGUAGGACUCUUUGUGCACAGGCACAA-AGAGUUUUUU
UAU------------------
>RF00515_CP001033@1_1229224-1229356
-UAUUCCUUUAAA-CCUGUCCCGUGAGGCAGGCAAGGAGC
GCGAUAAAGUAGAAGGGUGAAGU---CUAUACUGUGUG--
-CAGUAGGGCUCGCUUGGCUAUAAAUUUCAAGUCUCCUUG
UUUAAGGAGACUUUUCUUUUU
