# Supplementary material for: Discovery of Novel ncRNA Sequences in Multiple Genome Alignments on the Basis of Conserved and Stable Secondary Structures
Source: PLoS One. 2015 Jun 15;10(6):e0130200. doi: 10.1371/journal.pone.0130200 (PMC4468099; doi:10.1371/journal.pone.0130200)
Supplement: S1 File — This file contains the complete set of positive training data. A key indicates the distinct subset of alignments used for each of the four testing sets. (ZIP) [file pone.0130200.s004.zip › S1_File/positive/10055_RF00515_CP000557@1_1070259-1070361_AJ132624@1_224-346_U48870@1_2609-2725_AJ000109@1_697-884.aln]

>RF00515_CP000557@1_1070259-1070361
----------------------------------------
-----------------------GCUCCCUUUUAA-GCGC
AGUCCCGCGAGGCUGCAAAAGGGGCGGAAUGGUUUCGGCU
GUUUCUGC----ACCCUCUUUGUGCCUUCGCGGGCCAAGA
GGUUU--UUUUUG-------------------
>RF00515_AJ000109@1_697-884
AAAACUUUUAAUCUAGUCCAGAGAGGCUAGCAAGGUUGUG
AACAGGAAAUAUUAUGCUUAAAAGUUACUGACAAAAGAGC
GGUGUAGCUUGG-UCCAUAAGUACCAAAGCGGACAGGGCU
AGUUCUGUCAGUAAACUGUCAGGGCAUAUUAGGACACAUC
UGCUAGGUUUCUGGCAGAUGUUUUUGCUU---
>RF00515_U48870@1_2609-2725
----------------------------------------
----------------------AGAUUCUUUAAAA----C
AGUCCAGAGAGGCUGAGAAGGAUAACGGAUAGAC-GGGAU
GCGUGUAU----AGGCGCGCACCUUGUCCUAAAACCCCUC
UAUGCU-CUGGCAGGAGGGGUUUUUUCUU---
>RF00515_AJ132624@1_224-346
----------------------------------------
-----------------------CUAACCUUUAAG---AU
UGUCCAGAGAGG-CAGGCAAGGUCAGAAAUUAAUAAUG-U
AAUAAUAU-GAUGGAUACUGUCCAUUUUCUGAUACCUACC
UGCAUUCUCUUUGGAAUGCAGCUUUUUUGUAU
