# Supplementary material for: Discovery of Novel ncRNA Sequences in Multiple Genome Alignments on the Basis of Conserved and Stable Secondary Structures
Source: PLoS One. 2015 Jun 15;10(6):e0130200. doi: 10.1371/journal.pone.0130200 (PMC4468099; doi:10.1371/journal.pone.0130200)
Supplement: S1 File — This file contains the complete set of positive training data. A key indicates the distinct subset of alignments used for each of the four testing sets. (ZIP) [file pone.0130200.s004.zip › S1_File/positive/10056_RF00515_AE017355@1_3731220-3731320_CP000002@3_1724430-1724551_AL009126@3_1618161-1618277_AL591981@1_164471-164574.aln]

>RF00515_AL009126@3_1618161-1618277
---AGAUUCUUUAAAACAGUCCAGAGAGGCUGAGAAGGAU
AACGGAUAGACGGGAUGCG--UGUAUAG-GCGCGCACCUU
GUCCUAAAACCCCUCUAUGCUCUGGCAGGAGGGGUUUUUU
CUU
>RF00515_AL591981@1_164471-164574
AACACUUUUUUAAAAGCAGUCCUGUGAGGCUGACAAAGA-
-GUGAUUAAUU----------UCUAUAG-GGGA-----UU
AUUCUAUACUCUUUGUCGACACAGACAAGGGGUAUUUUUU
AU-
>RF00515_CP000002@3_1724430-1724551
-AUCCUUUUUUAAAUGCAUUCCAGUGAGUUUGCAAAGAGG
GAUGGAACGAAAGAAAGCCGCCUUACCGUGCGGCGGUCUU
UGUCUGCCUCUUUGCGCAAUUUAAGCAAAGAGGCUUUUUU
AAU
>RF00515_AE017355@1_3731220-3731320
--AUAACCUUUUAAUUCAGUCCUGUGAGACCGGAAAGGG-
--UGGCU--------------UCUUUCUUGCAC---CCUA
GUCUUACACGACUAGGGUAUUUUUAUGCAAAGGUUGUUAU
AAA
