# Supplementary material for: Discovery of Novel ncRNA Sequences in Multiple Genome Alignments on the Basis of Conserved and Stable Secondary Structures
Source: PLoS One. 2015 Jun 15;10(6):e0130200. doi: 10.1371/journal.pone.0130200 (PMC4468099; doi:10.1371/journal.pone.0130200)
Supplement: S1 File — This file contains the complete set of positive training data. A key indicates the distinct subset of alignments used for each of the four testing sets. (ZIP) [file pone.0130200.s004.zip › S1_File/positive/10057_RF00515_CP000557@1_1070259-1070361_CP000919@1_624651-624755_CP000259@1_744106-744214_BA000043@1_1165375-1165499.aln]

>RF00515_CP000557@1_1070259-1070361
GCUCCCUUUUAAGCGCAGUCCCGCGAGGCUGCAAAAGGGG
CGGAAUGGUUUCG------GCUGUUUCUGCACCCUCUUUG
UGCCUUCGCG---GGCCAAGAGGUUUUUUUUG--------
---------
>RF00515_BA000043@1_1165375-1165499
-GGAACCUUUAAGUUCAGUCCUGUGAGGCUGAAAAGGGGU
CGGAAUGACAAAGAAGGGCGAUGUAUGCCCAUCUUGUUUG
GUGAUAAGCG---CGCCAUCCCCCGCUUCACAGGCGGGGG
GUUUUUUGU
>RF00515_CP000919@1_624651-624755
-AAAACCUUUAAA-GCAGUCCAGAGAGGCAGCUAA--GGU
-UAGACGGUGAAAGGGUGGAGACUACCCAUUUUUCG-UGG
AACCUUGCUG--UUGGCAGGUUCCUUUUUUCGU-------
---------
>RF00515_CP000259@1_744106-744214
-GACACCUUUAAG-UGAGUCCAGAGAGGCAAACAA--GGU
AUACAAGAUAAAAAAAGGGAAUUCCCUUUUAGUUUGCUGU
AGCCUCGCUUCUUUGGUAGCGAGGCUUUUUGGU-------
---------
