# Supplementary material for: Discovery of Novel ncRNA Sequences in Multiple Genome Alignments on the Basis of Conserved and Stable Secondary Structures
Source: PLoS One. 2015 Jun 15;10(6):e0130200. doi: 10.1371/journal.pone.0130200 (PMC4468099; doi:10.1371/journal.pone.0130200)
Supplement: S1 File — This file contains the complete set of positive training data. A key indicates the distinct subset of alignments used for each of the four testing sets. (ZIP) [file pone.0130200.s004.zip › S1_File/positive/10058_RF00515_CP000705@1_148104-148220_AL009126@3_1618161-1618277_U48870@1_2609-2725_CP000259@1_678792-678909_AF044978@1_176-335.aln]

>RF00515_AL009126@3_1618161-1618277
-AGAUUCUUUAAAACAGUCCAGAGAGGCUGAGAAGGAU--
-AACGGAUAGACG--GGAUGCGU----GUAUAGGCGCGCA
----CCUUGUCCUAA---AACCCCUCUAUGCUCUGGCAGG
AGGGGUUUUUUCUU--------------------------
>RF00515_U48870@1_2609-2725
-AGAUUCUUUAAAACAGUCCAGAGAGGCUGAGAAGGAU--
-AACGGAUAGACG--GGAUGCGU----GUAUAGGCGCGCA
----CCUUGUCCUAA---AACCCCUCUAUGCUCUGGCAGG
AGGGGUUUUUUCUU--------------------------
>RF00515_CP000259@1_678792-678909
-UAUUCCUUUAAAACAGUCCUGUGAGGCUGUCAAGGA---
-GACGGAUUAAAA--ACAUGCACCAUGAUACUUAAUUGUG
----CUAUAUUUUGC---UGAAUCUCCUUGUUUC--CAAG
GAGAUCUUUUUAUU--------------------------
>RF00515_AF044978@1_176-335
GUAACCUUUAAGUUUAGUCCCGUGAGGCUAAGAAGGAAUC
AUGCAAAAGAACACUAGGUGCGCUUAGUUAGUAAGUUGUG
UGGGCUACAUGGUACCCUUGUACCUUUUUAAACUGUAACC
AACAUCCUCCUAUCCUCAUACGGGUAGGAGGAUUUUUUGU
>RF00515_CP000705@1_148104-148220
CCGACCAUUUAAUUGUUUCCAGAGAGAGCAGAACGGUAU-
-GUUGUUUUUAGCCUACUUAUAUCCUAAAAGCAAACAGUG
-----------------AUGACUCUCGAAAUUUAAAUGGG
AAGUUAUCACUGUUUU------------------------
