# Supplementary material for: Discovery of Novel ncRNA Sequences in Multiple Genome Alignments on the Basis of Conserved and Stable Secondary Structures
Source: PLoS One. 2015 Jun 15;10(6):e0130200. doi: 10.1371/journal.pone.0130200 (PMC4468099; doi:10.1371/journal.pone.0130200)
Supplement: S1 File — This file contains the complete set of positive training data. A key indicates the distinct subset of alignments used for each of the four testing sets. (ZIP) [file pone.0130200.s004.zip › S1_File/positive/10059_RF00515_AE017334@2_3710572-3710686_AL766848@1_172364-172483_AE017334@2_3709168-3709253_X76083@1_647-773_CP001033@1_1229224-1229356.aln]

>RF00515_AE017334@2_3710572-3710686
AAGCCCUUUUAAAUGUAGUCCUGUGAGGCUGCCAAAGGGU
CU---UGGCUUUCAUAUGUCAAAU----UUGGCAUACGAA
AGUGUAGGACUCUUUGUGCACAGGCACAAAGAGUUUUUUU
AU------------------
>RF00515_AE017334@2_3709168-3709253
AUAACCUUUUAAUU-CAGUCCUGUGAGACCGGAAAGGG--
-----UGGCUUCUUUCUUGCACCC----UAGUCUCACAUG
ACUA-GGGUAUUUUUAUGC---------------------
--------------------
>RF00515_CP001033@1_1229224-1229356
-UAUUCCUUUAAAC-CUGUCCCGUGAGGCAGGCAAGGAGC
GCGA-UAAAGUAGAAGGGUGAAGU----CUAUACUGUGUG
CAGUAGGGCUCGCUUGGCUAUAAAUUUCAAGUCUCCUUGU
UUAAGGAGACUUUUCUUUUU
>RF00515_X76083@1_647-773
-GGAACCUUUAAGUUCAGUCCUGUGAGGCUGAAAAGGGGU
CGGAAUGACAAAGAAGGGCGAUGUAUGCCCAUCUUGUUUG
GUGAUAAGCGCGCCAUCCCCCGCUUCACAGGCGGGGGAUU
UUUUGUGC------------
>RF00515_AL766848@1_172364-172483
AUAUCCUUUAAGGUAUUGUCCAGAGAGGCAAACAAGGAAU
UGCGUUAACAAAUAGUAAGUUAGU-UCCCUAUCUAGCUUA
CUAUUUUGCAGAGCCUCCUUGUUUUAGGAGGCUUUUUUCU
A-------------------
