# Supplementary material for: Discovery of Novel ncRNA Sequences in Multiple Genome Alignments on the Basis of Conserved and Stable Secondary Structures
Source: PLoS One. 2015 Jun 15;10(6):e0130200. doi: 10.1371/journal.pone.0130200 (PMC4468099; doi:10.1371/journal.pone.0130200)
Supplement: S1 File — This file contains the complete set of positive training data. A key indicates the distinct subset of alignments used for each of the four testing sets. (ZIP) [file pone.0130200.s004.zip › S1_File/positive/1005_RF01055_ABCD01000002@1_667378-667524_BA000016@3_2073211-2073405_AAXB02000020@1_32165-32320_AM286415@1_3151626-3151770_CP000448@1_1171931-1172054_CP000668@1_2886744-2886890.aln]

>RF01055_AAXB02000020@1_32165-32320
------------------------------------AAAU
ACAAGGUUCUCCGAAGCCUUCAUGCCUAAGAUCCAUAAAA
AUUGUGAUGAUGGGAUGU-UGGCCAGGAAUGACAGGUCUG
UCAGUUCCUCAGG--GUAGAUAGGGAAACGUAUCUGCCUC
CCGCGUAUUUGGAAAGGAGAGCAGCACCUUUGCUU
>RF01055_CP000448@1_1171931-1172054
------------------------------------AAAA
GAAUAGAGCUCCGAGCCUUAUUAAUCUAAAGACUGCGGU-
-UCAUGAUUAUAGGGCCUAUAGGUAUAAGUGGAAACGCUU
AUGCCUCCCCGUAUUGUGGAAAGGAGUACUUAUUUAGCUG
UU---------------------------------
>RF01055_ABCD01000002@1_667378-667524
----------------------------------------
----GCUGAACAUAAACUCCUAGCCUUAGCGUCUACGUUG
-UCUUUUUUGUAUUGGCAAUAUGAUGUUCUGGCCGUGGCC
UUAAGCCACCAGG--GUGCA-AGGUAGAAAUGCCUGCAUC
UCCCGUAUUUGGAAAGGUGUUAUGGUACAACUCAC
>RF01055_CP000668@1_2886744-2886890
----------------------------------------
----GCUGAACAUAAACUCCUAGCCUUAGCGUCUACGUUG
-UCUUUUUUGUAUUGGCAAUAUGAUGUUCUGGCCGUGGCC
UUAAGCCACCAGG--GUGCA-AGGUAGAAAUGCCUGCAUC
UCCCGUAUUUGGAAAGGUGUUAUGGUACAACUCAC
>RF01055_AM286415@1_3151626-3151770
----------------------------------------
----ACUGAGCACAAACUCCUAGCCUUAGUGUCUACGUUG
-UUGCGUU--UAUGGACAAUAUGAUGCUCUGGCCGUGGCU
UCAAGCCACCAGG--GUGCG-AGGUAGAAAUGCCUGCAUC
UCCCGUAUUUGGAAAGGUGUUAUGGUACAACUUAC
>RF01055_BA000016@3_2073211-2073405
AUUAGUAUAACUCUCCAAGCUUAAAGAUCUAAGGAGAAGG
UUCUAUGAUUUUUAAGCCUGGAUUACUAAAUUAUUUAACA
UUAAGUUUAAUAAGAACUUAAAUUGUUAAUUGGUUUAAUU
GGGGUAAUCCACAGGGUAAGGUUUGAAAGAAUUUUGCCUC
CACGUAUUUUGGGAAGGAGAAUAAGCAAAAGUAAA
