# Supplementary material for: Discovery of Novel ncRNA Sequences in Multiple Genome Alignments on the Basis of Conserved and Stable Secondary Structures
Source: PLoS One. 2015 Jun 15;10(6):e0130200. doi: 10.1371/journal.pone.0130200 (PMC4468099; doi:10.1371/journal.pone.0130200)
Supplement: S1 File — This file contains the complete set of positive training data. A key indicates the distinct subset of alignments used for each of the four testing sets. (ZIP) [file pone.0130200.s004.zip › S1_File/positive/10060_RF00515_CP000557@1_1070259-1070361_AJ132624@1_224-346_AE017225@1_3709736-3709821_CP000919@1_624651-624755_CP000023@1_493796-493904.aln]

>RF00515_CP000919@1_624651-624755
-AAAACCUUUAA-AGCAGUCCAGAGAGGCAGCUAAGGUUA
----GACGGUGAAAGGGUGGAGACUACCCAUUUUUCGUGG
AACCUUGCUGUUGGCAGGUUCCUUUUUUCGU---------
--------
>RF00515_AE017225@1_3709736-3709821
AUAACCUUUUAA-UUCAGUCCUGUGAGACCGGAAAGGGUG
----GCUUCUUUCUUG--------CACCCUAGUCUCACAU
GACUAGGGUAUUUUUAUGC---------------------
--------
>RF00515_CP000557@1_1070259-1070361
GCUCCCUUUUAAGCGCAGUCCCGCGAGGCUGCAAAAGGGG
C---GGAAUGGUUUCGGCUGUUUCUGCACCCUCUUUGUGC
CUUCGCGG-GCCAAGAGGUUUUUUUUG-------------
--------
>RF00515_AJ132624@1_224-346
-CUAACCUUUAA-GAUUGUCCAGAGAGGCAGGCAAGGUCA
G---AAAUUAAUAAUGUAAUAAUAUGAUGGAUACUGUCCA
UUUUCUGAUACCUACCUGCAUUCUCUUUGGAAUGCAGCUU
UUUUGUAU
>RF00515_CP000023@1_493796-493904
-AAGUCCUUUAAUUACUGUCCAGAGAGGCAGGCAAGGAGC
UAUGAGAAGUGCGCAGGUGAACUGUGCCAUGUUUUUGUGU
AUCUCCUUGUUUCAAGGGGAUUUUUUGUAU----------
--------
