# Supplementary material for: Discovery of Novel ncRNA Sequences in Multiple Genome Alignments on the Basis of Conserved and Stable Secondary Structures
Source: PLoS One. 2015 Jun 15;10(6):e0130200. doi: 10.1371/journal.pone.0130200 (PMC4468099; doi:10.1371/journal.pone.0130200)
Supplement: S1 File — This file contains the complete set of positive training data. A key indicates the distinct subset of alignments used for each of the four testing sets. (ZIP) [file pone.0130200.s004.zip › S1_File/positive/10062_RF00515_AL766848@1_175198-175311_CP000259@1_744106-744214_AL009126@3_1620329-1620445_CP000705@1_148104-148220_AE008691@1_1498739-1498827.aln]

>RF00515_CP000259@1_744106-744214
-GACACCUUUAAGUGA--GUCCAGAGAGGCAAACAAGGU-
AUACAAGAUAAAAAAAG----GGAAUUCCCUUUUAGUUUG
CUGUAGCCUC-GCUUCUUUGGUAGCGAGGCUUUUUGGU--
----
>RF00515_AL009126@3_1620329-1620445
-AAAACCUUUUAAUGAAAGUCCAGAGAGGCUUGGAAGGG-
UUAUGAAGAGAAGGAAGCUUCAAUGCUGCCCUCUAUUUAA
CCAUACCCCGAGUCUAUCUUAGACCGGGGUUUUUUUUCA-
----
>RF00515_AE008691@1_1498739-1498827
-AAAGCCUUUAAGCAG---UCCUGUGAGGCUGGCAAGGUC
UUAUAAAAAGAAGUACC------AGAAACCUUCU----UG
CCAGUGCAAGAAGGUUUUUUGGA-----------------
----
>RF00515_AL766848@1_175198-175311
-UGUAUCUUUAAGUGA--GUCCAGAGAGGCGAACAAGGU-
-CACCAUCAUAAGUCAAAUAGCGAGUGCUUUUUCGCUAAC
UUUUUAUGAAACCUUGCCCUCAGGCAAGGUUUUUUGUGU-
----
>RF00515_CP000705@1_148104-148220
CCGACCAUUUAAUUGU--UUCCAGAGAGAGCAGAACGGU-
AUGUUGUUUUUAGCCUACU----UAUAUCCUAAAAGCAAA
CAGUGAUGACUCUCGAAAUUUAAAUGGGAAGUUAUCACUG
UUUU
