# Supplementary material for: Discovery of Novel ncRNA Sequences in Multiple Genome Alignments on the Basis of Conserved and Stable Secondary Structures
Source: PLoS One. 2015 Jun 15;10(6):e0130200. doi: 10.1371/journal.pone.0130200 (PMC4468099; doi:10.1371/journal.pone.0130200)
Supplement: S1 File — This file contains the complete set of positive training data. A key indicates the distinct subset of alignments used for each of the four testing sets. (ZIP) [file pone.0130200.s004.zip › S1_File/positive/10063_RF00515_AL766848@1_175198-175311_AE017333@1_1725773-1725889_AE009948@1_1054599-1054718_AL596170@1_181872-181975_AE017334@2_3709168-3709253.aln]

>RF00515_AL596170@1_181872-181975
AACACUUUUUUAAAAGCAGUCCUGUGAGGCUGACAAAGAG
UG-----AUUAAUUUCUAUAGGGGAUUAUUCUAUACUCUU
UGUCGAC-CGAGGCAAG--------G-GGUAUUUUUUAU-
-
>RF00515_AE017334@2_3709168-3709253
-AUAACCUUUUAAUU-CAGUCCUGUGAGACCGG-AAAGGG
UG-----GCUUCUUUCU---------UGCACCCUAGUCUC
ACAUGAC-UAGGGUA-----------------UUUUUAUG
C
>RF00515_AE017333@1_1725773-1725889
-AAAACCUUUUAAAUGAAGUCCAGAGAGGCUUGAAAGGGU
UGCGGAGAGAGAAGUGCAAAAAAGCGCAUUCUCUGAUUCA
CUGUACC-CCAAGCCGUUAUGGCCUG-GGGUUUUUUUACG
-
>RF00515_AL766848@1_175198-175311
--UGUAUCUUUAAGU-GAGUCCAGAGAGGCGAACAAGGUC
ACCA---UCAUAAGUCAAAUAGCGAGUGCUUUUUCGCUAA
CUUUUUA-UGAAACCUUGCCCUCAGGCAAGGUUUUUUGUG
U
>RF00515_AE009948@1_1054599-1054718
-AUAUCCUUUAAGGUAUUGUCCAGAGAGGCAAACAAGGAA
UUGCGUUAACAAAUAGUAAGUUAGUUCCCUAUCUAGCUUA
CUAUUUUGCAGAGCCUCCUUGUUUUAGGAGGCUUUUUUCU
A
