# Supplementary material for: Discovery of Novel ncRNA Sequences in Multiple Genome Alignments on the Basis of Conserved and Stable Secondary Structures
Source: PLoS One. 2015 Jun 15;10(6):e0130200. doi: 10.1371/journal.pone.0130200 (PMC4468099; doi:10.1371/journal.pone.0130200)
Supplement: S1 File — This file contains the complete set of positive training data. A key indicates the distinct subset of alignments used for each of the four testing sets. (ZIP) [file pone.0130200.s004.zip › S1_File/positive/10064_RF00515_AE017355@1_3731220-3731320_BA000043@1_1165375-1165499_U48870@1_2609-2725_X73308@1_235-367_AL591981@1_165154-165262.aln]

>RF00515_U48870@1_2609-2725
-AGAUUCUUUAAAACAGUCCAGAGAGGCUGAGAAGG--AU
AACG-----GAUAGACGGGAUGCGUGUAUAGGCGCGCACC
UUGU----CCUAAAAC---CCCUCUAUGCUCUGGCAGGAG
GGGUUUUUUCUU-
>RF00515_AL591981@1_165154-165262
-AAGUCCUUUAACAUAGUCCAGAGAGGCUAAGAAGGUGAC
GAUA-----AUUUGACGGGUUAAUUGUAUGCUCGUACGCG
UU-------------C---CCUUGCUUACACUGGCAG-AG
GGUUAUUUUUUU-
>RF00515_BA000043@1_1165375-1165499
GGAACCUUUAAGUUCAGUCCUGUGAGGCUGAAAAGGGGUC
GGAAU----GACAAAGAAGGGCGAUGUAUGCCCAUCUUGU
UUGG----UGAUAAGCGCGCCAUCCCCCGCUUCACAGGCG
GGGGGUUUUUUGU
>RF00515_AE017355@1_3731220-3731320
AUAACCUUUUAAUUCAGUCCUGUGAGACCGGAAAGG--GU
GGCUU----CUUUCUUGCACCCUAGUCUUACACGACUAGG
GUAU----UU---------UUAUGCAAAGGUUGUUAUAAA
-------------
>RF00515_X73308@1_235-367
AGCACCUUUUAAUUAAGUCCCGCGAGGCUUAAAAAGGUGU
GAAAACAGGCGCAUCCAGGGCCGGAGUGCACCUUCUUCGG
CUCUGCCAUGCGCCGAUCGUCACACCUUGCCUGGCCGGCA
AGGUGUUUUUUUU
