# Supplementary material for: Discovery of Novel ncRNA Sequences in Multiple Genome Alignments on the Basis of Conserved and Stable Secondary Structures
Source: PLoS One. 2015 Jun 15;10(6):e0130200. doi: 10.1371/journal.pone.0130200 (PMC4468099; doi:10.1371/journal.pone.0130200)
Supplement: S1 File — This file contains the complete set of positive training data. A key indicates the distinct subset of alignments used for each of the four testing sets. (ZIP) [file pone.0130200.s004.zip › S1_File/positive/10065_RF00515_AJ012720@1_1924-2038_X76083@1_647-773_AE017355@1_3731220-3731320_AE017334@2_3710572-3710686_AF044978@1_176-335.aln]

>RF00515_X76083@1_647-773
-GGAACCUUUAAGUUCAGUCCUGUGAGGCUGAAAAGGGGU
CGGAAUGACAAAGAAGGGCGAUGUAUGCCCAUCUUGUUUG
GUGAUAAGCGCGCCAUCCC----CCGCUUCACA----GGC
GGGGGAUUUUUUGUGC------------------------
-
>RF00515_AF044978@1_176-335
-GUAACCUUUAAGUUUAGUCCCGUGAGGCUAAGAAGGAAU
CAUGCAAAAGAACACUAGGUGCGCUUAGUUAGUAAGUUGU
GUGGGCUACAUGGUACCCUUGUACCUUUUUAAACUGUAAC
CAACAUCCUCCUAUCCUCAUACGGGUAGGAGGAUUUUUUG
U
>RF00515_AE017355@1_3731220-3731320
AUAACCUUUUAAUU-CAGUCCUGUGAGACCGGAAAGGG--
--UG------------GCUUCUUUCUUGCACCCUAGUCUU
ACAC-GACUAGGGUAUU-U-----UUAUGCAAAG-GUUGU
UAUAAA----------------------------------
-
>RF00515_AE017334@2_3710572-3710686
AAGCCCUUUUAAAUGUAGUCCUGUGAGGCUGCCAAAGGGU
CUUG------------GCUUUCAUAUGUCAAAUUUGGCAU
ACGA-AAGUGUAGGACUCU-----UUGUGCACAG-GCACA
AAGAGUUUUUUUAU--------------------------
-
>RF00515_AJ012720@1_1924-2038
-AGUUCCUUUAAAU-UAGCUCAGAGAGGCUGAAAAGGAUG
AACG-----------GACGUACGCUU-UCAAGGAAGCCGU
GCGUAAUUUCGGACAGCCUAG--CCGCUUUGAGUGGUGGG
CUGUCUUUUCU-----------------------------
-
