# Supplementary material for: Discovery of Novel ncRNA Sequences in Multiple Genome Alignments on the Basis of Conserved and Stable Secondary Structures
Source: PLoS One. 2015 Jun 15;10(6):e0130200. doi: 10.1371/journal.pone.0130200 (PMC4468099; doi:10.1371/journal.pone.0130200)
Supplement: S1 File — This file contains the complete set of positive training data. A key indicates the distinct subset of alignments used for each of the four testing sets. (ZIP) [file pone.0130200.s004.zip › S1_File/positive/10066_RF00515_AJ000109@1_697-884_CP000705@1_148104-148220_M59757@2_1239-1357_AE009949@1_721177-721294_AL766848@1_172364-172483.aln]

>RF00515_AE009949@1_721177-721294
----------------------------------------
-------------------------UAUUCCUUUAAA-AC
AGUCCUGUGAGGCUGUCAAGGAGACGGAUUAAAAA--CAU
GCAC-CAUGAUACUUAAUUGUGCUA--UAUUUUGCUGAAU
CUCCUUGUUUCCAAGGAGAUCUUUUUAUU-----
>RF00515_AL766848@1_172364-172483
----------------------------------------
------------------------AUAUCCUUUAAGGUAU
UGUCCAGAGAGGCAAACAAGGAAUUGCGUUAACAA--AUA
GUAA-GUUAGUUCCCUAUCUAGCUUACUAUUUUGCAGAGC
CUCCUUGUUUU--AGGAGGCUUUUUUCUA-----
>RF00515_AJ000109@1_697-884
AAAACUUUUAAUCUAGUCCAGAGAGGCUAGCAAGGUUGUG
AACAGGAAAUAUUAUGCUUAAAAGUUACUGACAAAAGAGC
GGUGUAGCUUGGUCCAUAAGUACCAAAGCGGACAGGGCUA
GUUCUGUCAGUAAACUGUCAGGGCA--UAUUAGGACACAU
CUGCUAGGUUUCUGGCAGAUGUUUUUGCUU----
>RF00515_M59757@2_1239-1357
----------------------------------------
-----------------------AUCACCUUUUUAAGGGC
AAUCCAGAGAGGUUGCAAAG-----AGGUGCACAACAAAG
GCCCAAAAAGUAUUCGGCAGGUCUU--UGUAUGCCUCUUU
GCGUAAAAAAGCAAAGAGGUUUUUUUAUA-----
>RF00515_CP000705@1_148104-148220
----------------------------------------
------------------------CCGACCAUUUAAUUGU
U-UCCAGAGAGAGCAGAACG-------GUAUGUUGUUUUU
AGCCUACUUAUAUCCUA-AAAGCAA---ACAGUGAUGACU
CU-CGAAAUUUAAAUGGGAAGUUAUCACUGUUUU
