# Supplementary material for: Discovery of Novel ncRNA Sequences in Multiple Genome Alignments on the Basis of Conserved and Stable Secondary Structures
Source: PLoS One. 2015 Jun 15;10(6):e0130200. doi: 10.1371/journal.pone.0130200 (PMC4468099; doi:10.1371/journal.pone.0130200)
Supplement: S1 File — This file contains the complete set of positive training data. A key indicates the distinct subset of alignments used for each of the four testing sets. (ZIP) [file pone.0130200.s004.zip › S1_File/positive/10067_RF00515_AE017225@1_3711140-3711254_AAPZ02000001@1_1290955-1291071_CR954253@1_898260-898444_AE005176@1_1080400-1080547_AL935258@1_285311-285425.aln]

>RF00515_AE005176@1_1080400-1080547
----------------------------------------
--AUAACUUUUAAAC-UAGUCCAGAGAGGCUAGCAAGGUU
GAAAUCAGGAAAAAUUGAUUCUAUUUUUACUGACAGGAUU
UUCUGUCAGUAAAAGUGAAUUUGUUUUGAUACUUUUUACA
CUUGCUAGGAUUCUUGGCAAGUGUUUUUUAU
>RF00515_AL935258@1_285311-285425
----------------------------------------
--AGUUCCUUUAAAU-UAGCUCAGAGAGGCUGAAAAGGAU
GAAC----GGACGUGCGCUUUCAAGCAAGCUGUGCGUAAU
UUCGGACAGCCUAGCCGCUUUGAGUGGUGGGCUGUCUUUU
CU-----------------------------
>RF00515_AE017225@1_3711140-3711254
----------------------------------------
-AAGCCCUUUUAAAUGUAGUCCUGUGAGGCUGCCAAAGGG
UCUU----GGCUUUCAUAUGUCAAAUUUGGCAUACGAAAG
UGUAGG-ACUCUUUGUGCACAGGCACAAAGAGUUUUUUUA
U------------------------------
>RF00515_AAPZ02000001@1_1290955-1291071
----------------------------------------
-CCGACCAUUUAAUUGUU-UCCAGAGAGAGCAGAACGGUA
UGUU-----GUUUUUAGCCUACUUAUAUUCUAAAAGCAAA
CAGUGAUGACUCUCGAAAUCUAAAUGGGAAGUUAUCACUG
UUUU---------------------------
>RF00515_CR954253@1_898260-898444
AGCAAAAAGACCAUUUUAUACACUCAGUCUCCGUGUCUAA
AAUGGUCUCUCAAAGUCUACUUAAACUGCCCGGAAAGCUU
CCUCCCCGGUCUUCCUGUCAAUUCGAAUGUUUGCCAAGAA
UUUCUUGUUUAUAUCUGGAUU--UUGAGCUGCCUUCUUAG
CCUCACGGGACUAAAUUUAAAGGUCAU----
