# Supplementary material for: Discovery of Novel ncRNA Sequences in Multiple Genome Alignments on the Basis of Conserved and Stable Secondary Structures
Source: PLoS One. 2015 Jun 15;10(6):e0130200. doi: 10.1371/journal.pone.0130200 (PMC4468099; doi:10.1371/journal.pone.0130200)
Supplement: S1 File — This file contains the complete set of positive training data. A key indicates the distinct subset of alignments used for each of the four testing sets. (ZIP) [file pone.0130200.s004.zip › S1_File/positive/10068_RF00515_M59757@2_2712-2828_AE008691@1_1498739-1498827_AL596170@1_182555-182663_AE017355@1_3731220-3731320_AE005176@1_1080400-1080547.aln]

>RF00515_M59757@2_2712-2828
AAAACCUUUUAAUGAAAGUCCAGAGAGGCUUGGAAGGGUU
A--UGAAGAGAAGGAAGCUUCAAUGCUGC-CCUCUAUUUA
ACCAUACCCCGAGUCUAUCUUAGACCGGGGUUUUUUUUCA
-------------------------------
>RF00515_AE008691@1_1498739-1498827
AAAGCCUUUAAGC---AGUCCUGUGAGGCUGGCAAGGUCU
-----UAUAAAAAGAAGUACCAGAA--AC-CUUCUU----
GCCAGUGCAAGAAGGUUUUUUGGA----------------
-------------------------------
>RF00515_AE005176@1_1080400-1080547
AUAACUUUUAAACU--AGUCCAGAGAGGCUAGCAAGGUUG
AAAUCAGGAAAAAUUGAUUCUAUUUUUAC-UGACAGGAUU
UUCUGUCAGUAAAAGUGAAUUUGUUUUGAUACUUUUUACA
CUUGCUAGGAUUCUUGGCAAGUGUUUUUUAU
>RF00515_AL596170@1_182555-182663
-AAGUCCUUUAACAU-AGUCCAGAGAGGCUAAGAAGGUGA
C----GAUAAUUUGACGGGUUAUUUGUAU-ACUCGU----
ACGCGUUCCCUUGCUUACACUGGCAGAGGGUUAUUUUUUU
-------------------------------
>RF00515_AE017355@1_3731220-3731320
AUAACCUUUUAAUUC-AGUCCUGUGAGACCGGAAAGGGUG
G---CUUCUUUCUUGCACCCUAGUCUUACACGACUAGGGU
AUUUUUAUGCAAAGGUUGUUAUAAA---------------
-------------------------------
