# Supplementary material for: Discovery of Novel ncRNA Sequences in Multiple Genome Alignments on the Basis of Conserved and Stable Secondary Structures
Source: PLoS One. 2015 Jun 15;10(6):e0130200. doi: 10.1371/journal.pone.0130200 (PMC4468099; doi:10.1371/journal.pone.0130200)
Supplement: S1 File — This file contains the complete set of positive training data. A key indicates the distinct subset of alignments used for each of the four testing sets. (ZIP) [file pone.0130200.s004.zip › S1_File/positive/10069_RF00515_BA000043@1_1165375-1165499_X76083@1_647-773_AL591981@1_164471-164574_AE009948@1_1054599-1054718_CP000023@1_493796-493904.aln]

>RF00515_BA000043@1_1165375-1165499
-GGAACCUUUAAG-UUCAGUCCUGUGAGGCUGAAAAGGGG
UCGGAAUGACAAAGAAGGGCGAUGUAUGCCCAUCUUGUUU
GGUGAUAAGCGCGCCAUCCCCCGCUUCACAGGCGGGGGGU
UUUUUGU--
>RF00515_X76083@1_647-773
-GGAACCUUUAAG-UUCAGUCCUGUGAGGCUGAAAAGGGG
UCGGAAUGACAAAGAAGGGCGAUGUAUGCCCAUCUUGUUU
GGUGAUAAGCGCGCCAUCCCCCGCUUCACAGGCGGGGGAU
UUUUUGUGC
>RF00515_AE009948@1_1054599-1054718
-AUAUCCUUUAAGGUAUUGUCCAGAGAGGCAAACAAGGAA
UUGCGUUAACA-AAUAGUAAGUUAGUUCCCUAUCUAGCUU
ACUAUUUUGCAGAGCCUCCUU-GUUUUA-----GGAGGCU
UUUUUCUA-
>RF00515_CP000023@1_493796-493904
-AAGUCCUUUAAU-UACUGUCCAGAGAGGCAGGCAAGGAG
CUAUG-------AGAAGUGCGCAGGUGAACUGUGC--CAU
GUUUUUGUGUA---UCUCCUU-GUUUCA-----AGGGGAU
UUUUUGUAU
>RF00515_AL591981@1_164471-164574
AACACUUUUUUAAAAGCAGUCCUGUGAGGCUGACAAAGAG
U-------------------GAUUAAUUUCUAUAGGGGAU
UAUUCUAUAC----UCUUUGUCGACACAGACAAGGGGUAU
UUUUUAU--
