# Supplementary material for: Discovery of Novel ncRNA Sequences in Multiple Genome Alignments on the Basis of Conserved and Stable Secondary Structures
Source: PLoS One. 2015 Jun 15;10(6):e0130200. doi: 10.1371/journal.pone.0130200 (PMC4468099; doi:10.1371/journal.pone.0130200)
Supplement: S1 File — This file contains the complete set of positive training data. A key indicates the distinct subset of alignments used for each of the four testing sets. (ZIP) [file pone.0130200.s004.zip › S1_File/positive/1006_RF01055_CP001144@1_894657-894801_CP000947@1_1455599-1455736_ABEL01000001@1_615181-615325_CP000302@1_114598-114731_ABEI01000004@1_118460-118604_BX950851@1_3157412-3157560.aln]

>RF01055_ABEL01000001@1_615181-615325
AACCACAGUAAACACUCUAGCCUCUGCACCUGGGUCAU--
-UUU--------UGAUACGGUGCUUUGGCCGUGACAACGU
UUAACGUUUGCCAC-CAGGGCGCAGGA-AGAAAUGACUCC
GCCUCCCGUAUUUGGAAAGGUGUACAUGGCUUCACAAC
>RF01055_ABEI01000004@1_118460-118604
AACCACAGUAAACACUCUAGCCUCUGCACCUGGGUCAU--
-UUU--------UGAUACGGUGCUUUGGCCGUGACAACGU
UUAACGUUUGCCAC-CAGGGCGCAGGA-AGAAAUGACUCC
GCCUCCCGUAUUUGGAAAGGUGUACAUGGCUUCACAAC
>RF01055_CP001144@1_894657-894801
AACCACAGUAAACACUCUAGCCUCUGCACCUGGGUCAU--
-UUU--------UGAUACGGUGCUUUGGCCGUGACAACGU
UUAACGUUUGCCAC-CAGGGCGCAGGA-AGAAAUGACUCC
GCCUCCCGUAUUUGGAAAGGUGUACAUGGCUUCACAAC
>RF01055_CP000302@1_114598-114731
-GCAUUGACGGUUCUCCGAGCUUCUUAUCCUAAGUC----
-UUU--------AGAUACGGGUCAUUAGCCGUGGUAA---
-UAA----UGCCAC-CGGGGUGAGUAA-AGAAAUGCACUC
ACCUCCCGCACUUGGAAAGGUUAACAUGUCUCAACUAC
>RF01055_BX950851@1_3157412-3157560
-AUGAGAAUCAAACUCCUAGCCUUGGUGCCUAAGUGAUGC
GCUUAUUGCGCGUGAUACGGUGCCUUGGCCGUGGC----C
UUCGUG---GUCAC-CAGGGUGCGAGGUAGAAAUGCCUGC
AUCUCCCGUAUUUGGAAAGGUGUUUAUGGUGAGUCAAC
>RF01055_CP000947@1_1455599-1455736
-AAAAACUGACGACUCCGAGCUUGUUGACCUAAGUUGC--
-----------AAAAUAAGGUUGCAAGCCUGUAACA----
UUGUCAAAUGUUGCACAUGGUAUAACU-AGAAAUGGUUGU
GCCACUC-CCUUUAGAAAGGUGUCGAAAAUAAAACUUU
