# Supplementary material for: Discovery of Novel ncRNA Sequences in Multiple Genome Alignments on the Basis of Conserved and Stable Secondary Structures
Source: PLoS One. 2015 Jun 15;10(6):e0130200. doi: 10.1371/journal.pone.0130200 (PMC4468099; doi:10.1371/journal.pone.0130200)
Supplement: S1 File — This file contains the complete set of positive training data. A key indicates the distinct subset of alignments used for each of the four testing sets. (ZIP) [file pone.0130200.s004.zip › S1_File/positive/10070_RF00515_CP000919@1_624651-624755_AE017333@1_1725773-1725889_CR954253@1_898260-898444_U48870@1_2609-2725_X76083@1_2797-2929.aln]

>RF00515_AE017333@1_1725773-1725889
-----AAAACCUUUUAAAUGAAGUC---CAGAGAGGCUUG
AAAGGGU--UGCGGAGAGA-----GAAGUGCAAAAAAGCG
CAUUCUCUGAUUC------------ACUGUACCCCAAGCC
GUUAUGGCCUGGGGUUUUUUUACG----------------
-------------------------
>RF00515_U48870@1_2609-2725
------AGAUUCUUUAAA-ACAGUC---CAGAGAGGCUGA
GAAGGAU--AACGGAUAGACGG--GAUGCGUGUAUAGGCG
CGCACCUUGUCCU------------AAAACCCCUCUAUGC
UCUGGCAGGAGGGGUUUUUUCUU-----------------
-------------------------
>RF00515_CP000919@1_624651-624755
------AAAACCUUUAAA-GCAGUC---CAGAGAGGCAGC
UAAGGUU--AGACGGUGAA-------AGGGUGGAGA----
CUACCCAUUUUUC------------GUGGAACCUU-----
GCUGUUGGCAGGUUCCUUUUUUCGU---------------
-------------------------
>RF00515_X76083@1_2797-2929
------AGCACCUUUUAAUUAAGUC---CCGCGAGGCUUA
AAAAGGUG-UGAAAACAGGCGCAUCCAGGGCCGGAGUGCA
CCUUCUUCGGCUCUGCCAUGCGCCGAUCGUCACACCUUGC
CUGGCCGGCAAGGUGUUUUUUUU-----------------
-------------------------
>RF00515_CR954253@1_898260-898444
AGCAAAAAGACCAUUUUAUACACUCAGUCUCCGUGUCUAA
AAUGGUCUCUCAAAGUCUACUUAAACUGCCCGGAAAGCUU
CCUCCCCGGUCUUCCUGUCAAUUCGAAUGUUUGCCAAGAA
UUUCUUGUUUAUAUCUGGAUUUUGAGCUGCCUUCUUAGCC
UCACGGGACUAAAUUUAAAGGUCAU
