# Supplementary material for: Discovery of Novel ncRNA Sequences in Multiple Genome Alignments on the Basis of Conserved and Stable Secondary Structures
Source: PLoS One. 2015 Jun 15;10(6):e0130200. doi: 10.1371/journal.pone.0130200 (PMC4468099; doi:10.1371/journal.pone.0130200)
Supplement: S1 File — This file contains the complete set of positive training data. A key indicates the distinct subset of alignments used for each of the four testing sets. (ZIP) [file pone.0130200.s004.zip › S1_File/positive/10071_RF00515_AL591981@1_165154-165262_AL009126@3_1620329-1620445_AE017334@2_3709168-3709253_M59757@2_2712-2828_CP000259@1_678792-678909.aln]

>RF00515_AL009126@3_1620329-1620445
AAAACCUUUUAAUGAAAGUCCAGAGAGGCUUGGAAGGGUU
AUGAAGAGAAGGAAGCUUCAAUGCUGCCCUCUAUUUAACC
AUACCCCGAGUCUAUCUUAGACCGGGGUUUUUUUUCA---
>RF00515_M59757@2_2712-2828
AAAACCUUUUAAUGAAAGUCCAGAGAGGCUUGGAAGGGUU
AUGAAGAGAAGGAAGCUUCAAUGCUGCCCUCUAUUUAACC
AUACCCCGAGUCUAUCUUAGACCGGGGUUUUUUUUCA---
>RF00515_AE017334@2_3709168-3709253
AUAACCUUUUAAUUCA-GUCCUGUGAGACCGGAAAGGGU-
-------------GGCUUCUUUCUUGCACCCUAGUCUCAC
AUGACUAGGGUAU-UUUUAUGC------------------
>RF00515_CP000259@1_678792-678909
-UAUUCCUUUAAAACA-GUCCUGUGAGGCUGUCAAGGAGA
CGGAUUAAAAACAUGCACCAUGAUACUUAAUUGUGCUAUA
UUUUGCUGAAUCUCCUUGUUUCCAAGGAGAUCUUUUUAUU
>RF00515_AL591981@1_165154-165262
-AAGUCCUUUAACAUA-GUCCAGAGAGGCUAAGAAGGUG-
---ACGAUAAUUUGACGGGUUAAUUGUAUGCUCGUACGCG
UUCCCUUGCUUACACUGGCAG--AGGGUUAUUUUUUU---
