# Supplementary material for: Discovery of Novel ncRNA Sequences in Multiple Genome Alignments on the Basis of Conserved and Stable Secondary Structures
Source: PLoS One. 2015 Jun 15;10(6):e0130200. doi: 10.1371/journal.pone.0130200 (PMC4468099; doi:10.1371/journal.pone.0130200)
Supplement: S1 File — This file contains the complete set of positive training data. A key indicates the distinct subset of alignments used for each of the four testing sets. (ZIP) [file pone.0130200.s004.zip › S1_File/positive/10072_RF00515_AE017355@1_3732639-3732753_X73308@1_235-367_X76083@1_2797-2929_AE017225@1_3709736-3709821_AE017334@2_3710572-3710686.aln]

>RF00515_AE017355@1_3732639-3732753
AAGCCCUUUUAAAUGUAGUCCUGUGAGGCUGCCAAAGGGU
CUUGGCUUUCAUAUGUCAAAUUUGGCAUACGAAAGUGUAG
GACUCUUUGUGCACAGGCACAAAGAGUUUUUUUAU-----
--------------
>RF00515_AE017334@2_3710572-3710686
AAGCCCUUUUAAAUGUAGUCCUGUGAGGCUGCCAAAGGGU
CUUGGCUUUCAUAUGUCAAAUUUGGCAUACGAAAGUGUAG
GACUCUUUGUGCACAGGCACAAAGAGUUUUUUUAU-----
--------------
>RF00515_AE017225@1_3709736-3709821
AUAACCUUUUAAUU-CAGUCCUGUGAGACCGGAAAGGG--
--UGGCUUCUUUCUUGCACCCUAGUCUCACAUGACUA-GG
GUAUUUUUAUGC----------------------------
--------------
>RF00515_X73308@1_235-367
AGCACCUUUUAAUU-AAGUCCCGCGAGGCUUAAAAAGGUG
UGAAAACAGGCGCAUCCAGGGCCGGAGUGCACCUUCUUCG
GCUCUGCCAUGCGCCGAUCGUCACACCUUGCCUGGCCGGC
AAGGUGUUUUUUUU
>RF00515_X76083@1_2797-2929
AGCACCUUUUAAUU-AAGUCCCGCGAGGCUUAAAAAGGUG
UGAAAACAGGCGCAUCCAGGGCCGGAGUGCACCUUCUUCG
GCUCUGCCAUGCGCCGAUCGUCACACCUUGCCUGGCCGGC
AAGGUGUUUUUUUU
