# Supplementary material for: Discovery of Novel ncRNA Sequences in Multiple Genome Alignments on the Basis of Conserved and Stable Secondary Structures
Source: PLoS One. 2015 Jun 15;10(6):e0130200. doi: 10.1371/journal.pone.0130200 (PMC4468099; doi:10.1371/journal.pone.0130200)
Supplement: S1 File — This file contains the complete set of positive training data. A key indicates the distinct subset of alignments used for each of the four testing sets. (ZIP) [file pone.0130200.s004.zip › S1_File/positive/10073_RF00515_M59757@2_547-663_AJ012720@1_1924-2038_AL591981@1_165154-165262_AL935259@1_253883-253975_U48870@1_2609-2725.aln]

>RF00515_M59757@2_547-663
AGAUUCUUUAAAACAGUCCAGAGAGGCUGAGAAGG--AUA
ACGGAUAGACGGGAUGCGUGUAUAGGCGCGCACCUUGUCC
UAAAACCCCUCUAUGCUCUGGCAGGAGGGGUUUUUUCUU-
>RF00515_U48870@1_2609-2725
AGAUUCUUUAAAACAGUCCAGAGAGGCUGAGAAGG--AUA
ACGGAUAGACGGGAUGCGUGUAUAGGCGCGCACCUUGUCC
UAAAACCCCUCUAUGCUCUGGCAGGAGGGGUUUUUUCUU-
>RF00515_AL591981@1_165154-165262
AAGUCCUUUAACAUAGUCCAGAGAGGCUAAGAAGGUGACG
AUAAUUUGACGGGUUAAUUGUAUGCUCGUACGCGUU----
-----CCCUUGCUUACACUGGCAG-AGGGUUAUUUUUUU-
>RF00515_AJ012720@1_1924-2038
AGUUCCUUUAAAUUAGCUCAGAGAGGCUGAAAAGG-AUGA
ACGGACGUACGCUUUCAAGGAAGCCGUGCGUAAUUU----
CGGACAGCCUAGCCGCUUUGAGUGGUGGGCUGUCUUUUCU
>RF00515_AL935259@1_253883-253975
AGCACCUUUAACUUAGUCCUGUGAGGCUAACAAGG-G-GA
ACGGUCAUGUAGGGUCUCCCACGCUUUUCGCAGGA-----
-AAACAGGGUGACUCUUUUUU-------------------
