# Supplementary material for: Discovery of Novel ncRNA Sequences in Multiple Genome Alignments on the Basis of Conserved and Stable Secondary Structures
Source: PLoS One. 2015 Jun 15;10(6):e0130200. doi: 10.1371/journal.pone.0130200 (PMC4468099; doi:10.1371/journal.pone.0130200)
Supplement: S1 File — This file contains the complete set of positive training data. A key indicates the distinct subset of alignments used for each of the four testing sets. (ZIP) [file pone.0130200.s004.zip › S1_File/positive/10074_RF00515_AL591981@1_164471-164574_M59757@2_2712-2828_X76083@1_1336-1438_AL766848@1_175198-175311_AE009948@1_1054599-1054718.aln]

>RF00515_AL591981@1_164471-164574
AACACUUUUUUAAAAGCAGUCCUGUGAGGCUGACAAAGAG
UGAUUAAUUUCUAUAG-GGG--AUUAUUCUAUACUCUUUG
--UCGACACAGA----------CAAGGGGUAUUUUUUAU-
--
>RF00515_X76083@1_1336-1438
-CGACCCUUUUAAGCGCAGUCCCGUGAGGCUGCAAAAGGG
--GCGGAAUCGUUUCG-GCU--GUUUCUGCACCCUCUUUG
CGUCUUCGCGGG----------CAAAGAGGGAUUUUUUU-
--
>RF00515_M59757@2_2712-2828
-AAAACCUUUUAAUGAAAGUCCAGAGAGGCU-UGGAAGGG
UUAUGAAGAGAAGGAA-GCUUCAAUGCUGCCCUCUAUUUA
ACCAUACCCCGAGUCUA--UCUUAGACCGGGGUUUUUUUU
CA
>RF00515_AL766848@1_175198-175311
---UGUAUCUUUAAGUGAGUCCAGAGAGGCG--AACAAGG
UCACCAUCAUAAGUCA-AAUA-GCGAGUGCUUUUUCGCUA
ACUUUUUAUGAAACCUUGCCCUCAGGCAAGGUUUUUUGUG
U-
>RF00515_AE009948@1_1054599-1054718
-AUAUCCUUUAAGGUAUUGUCCAGAGAGGCAAACAAGGAA
UUGCGUUAACAAAUAGUAAGUUAGUUCCCUAUCUAGCUUA
CUAUUUUGCAGAGCCUCCUUGUUUUAGGAGGCUUUUUUCU
A-
