# Supplementary material for: Discovery of Novel ncRNA Sequences in Multiple Genome Alignments on the Basis of Conserved and Stable Secondary Structures
Source: PLoS One. 2015 Jun 15;10(6):e0130200. doi: 10.1371/journal.pone.0130200 (PMC4468099; doi:10.1371/journal.pone.0130200)
Supplement: S1 File — This file contains the complete set of positive training data. A key indicates the distinct subset of alignments used for each of the four testing sets. (ZIP) [file pone.0130200.s004.zip › S1_File/positive/10075_RF00515_Z54240@2_641-760_X76083@1_1336-1438_AE009949@1_721177-721294_AAPZ02000001@1_1290955-1291071_AL935258@1_285311-285425.aln]

>RF00515_Z54240@2_641-760
-AGCACCUUUAACU-UAGUCCUGUGAGGCUAACAAGGG-G
AACGGUCAUGUAGGGUCUCCCACGCUUUUCGCAGGAAAAC
GGGGUGCCUCUUUUUUUACCCCGUGGAUUAAGGUGAAAUU
ACA---
>RF00515_AL935258@1_285311-285425
-AGUUCCUUUAAAU-UAGCUCAGAGAGGCUGAAAAGGAUG
AACGGACGUGCGCUUUCAAGCAAGCUGUGCGUA--AUUUC
GGACAGCCUAGCC----GCUUUGAGUGGUGGGCUGUCUUU
UCU---
>RF00515_AE009949@1_721177-721294
-UAUUCCUUUAAAA-CAGUCCUGUGAGGCUGUCAAGGA--
GACGGAUUAAAAACAUGCACCAUGAUACUUA----AUUGU
GCUAUAUUUUGCUGAAUCUCCUUGUUUCCAAGGAGAUCUU
UUUAUU
>RF00515_X76083@1_1336-1438
CGACCCUUUUAAGCGCAGUCCCGUGAGGCUGCAAAAGG--
GGCGGA--------AUCGUUUCGGCUGUUU------CUGC
AC----CCUCUUUGCGUCUUCGCGGGCAAAGAGGGAUUUU
UUU---
>RF00515_AAPZ02000001@1_1290955-1291071
CCGACCAUUUAAUUGUU-UCCAGAGAGAGCAGAACGGUAU
GUUGUUUUUA----GCCUACUUAUAUUCUAAAAGCAAACA
GUGAUGACUCUCGA---AAUCUAAAUGGGAAGUUAUCACU
GUUUU-
