# Supplementary material for: Discovery of Novel ncRNA Sequences in Multiple Genome Alignments on the Basis of Conserved and Stable Secondary Structures
Source: PLoS One. 2015 Jun 15;10(6):e0130200. doi: 10.1371/journal.pone.0130200 (PMC4468099; doi:10.1371/journal.pone.0130200)
Supplement: S1 File — This file contains the complete set of positive training data. A key indicates the distinct subset of alignments used for each of the four testing sets. (ZIP) [file pone.0130200.s004.zip › S1_File/positive/10076_RF00515_M59757@2_1239-1357_X76083@1_2797-2929_M59757@2_2712-2828_AE014133@1_803283-803394_AL009126@3_1620329-1620445.aln]

>RF00515_M59757@2_2712-2828
AAAACCUUUU-AAUGAAAGUCCAGAGAGGCUUGGAAGGGU
UAUGAAGAGAAG-------GAAGCUUCAAUGCUGC--CCU
CUAUUUAACCAUACCCCGA--GUC-UAUCUUA---GACCG
G---GGUUUUUUUUCA
>RF00515_AL009126@3_1620329-1620445
AAAACCUUUU-AAUGAAAGUCCAGAGAGGCUUGGAAGGGU
UAUGAAGAGAAG-------GAAGCUUCAAUGCUGC--CCU
CUAUUUAACCAUACCCCGA--GUC-UAUCUUA---GACCG
G---GGUUUUUUUUCA
>RF00515_X76083@1_2797-2929
AGCACCUUUU-AAUUAA-GUCCCGCGAGGCUUAAAAAGGU
-GUGAAAACAGGCGCAUCCAGGGCCGGAGUGCACCUUCUU
CGGCUCUGCCAUGCGCCGAUCGUCACACCUUGCCUGGCCG
GCAAGGUGUUUUUUUU
>RF00515_M59757@2_1239-1357
AUCACCUUUUUAAGGGCAAUCCAGAGAGGUUGCAAAGAGG
UGCACAACAAAG---------GCCCAAAAAGUAUU--CGG
CAGGUCU-UUGUAUGCC-----UCUUUGCGUAAAAAAGCA
AAGAGGUUUUUUUAUA
>RF00515_AE014133@1_803283-803394
--UAUUCCUUUAAC-ACUGUCCCGUGAGGCAGGCAAGGAG
CGACAAAGAAAA--------------AAGUGCAGGAACAA
CUGUACUUAUAUUUUGUGAA-AUCUCCUUGUA------UG
AGGAGAUUUUUUCUUA
