# Supplementary material for: Discovery of Novel ncRNA Sequences in Multiple Genome Alignments on the Basis of Conserved and Stable Secondary Structures
Source: PLoS One. 2015 Jun 15;10(6):e0130200. doi: 10.1371/journal.pone.0130200 (PMC4468099; doi:10.1371/journal.pone.0130200)
Supplement: S1 File — This file contains the complete set of positive training data. A key indicates the distinct subset of alignments used for each of the four testing sets. (ZIP) [file pone.0130200.s004.zip › S1_File/positive/10077_RF00515_AAPZ02000001@1_1290955-1291071_AE005176@1_1080400-1080547_AE008691@1_2296196-2296293_X74207@1_3091-3251_X76083@1_2797-2929.aln]

>RF00515_AE008691@1_2296196-2296293
-AAACCCUUUAAUUUAGCCCAGCGAGGCUAAAAAGGAGGA
UAUAAAAAGUUCCU--------------CCUUGG---GGG
U---UUUUCAGUA-ACCCAUAAUAAAGGAGGU------UU
UUUUA----U------------------------------
---
>RF00515_X76083@1_2797-2929
AGCACCUUUUAAUUAAGUCCCGCGAGGCUUAAAAAGGUGU
GAAAACAGGCGCAU--------------CCAGGGCCGGAG
UGCACCUUCUUCG-GCUCUGCCAUGCGCCGAU------CG
UCACA----CCUUGCCUGGCCGGCAAGGUGUUUUUUUU--
---
>RF00515_AE005176@1_1080400-1080547
-AUAACUUUUAAACUAGUCCAGAGAGGCUAGCAAGGUUGA
AAUCAGGAAAAAUUGAUUCUAUUUU----UACUGACAGGA
UUUUCUGUCAGUAAAAGUGAAUUUGUUUUGAU-----ACU
UUUUA---CACUUGCUAGGAUUCUUGGCAAGUGUUUUUU-
AU-
>RF00515_X74207@1_3091-3251
-AAAACCUUUAACUAAGUCCAGAGAGGCUUGCAAGGAUAC
GGAAAAUUUAUCUUGGAUUACUGACAAACUAAGGAUGAAC
UUCUUUUUUAGCGUAUUUGUCUGUCAGUAAAUGACCAAUU
UUUUAGUACACUUG-UAAGUUCUCUUACAAGUGUUUUUUU
AUU
>RF00515_AAPZ02000001@1_1290955-1291071
CCGACCAUUUAAUUGUUUCCAGAGAGAGCAG-AACGGUAU
GUUGUUUUUAGCCUACUUAUAUUCUA---AAAGCAAACAG
UGAUGACUCUCGAAAUCUAAAUGGGAAGUUAU---CACUG
UUUU------------------------------------
---
