# Supplementary material for: Discovery of Novel ncRNA Sequences in Multiple Genome Alignments on the Basis of Conserved and Stable Secondary Structures
Source: PLoS One. 2015 Jun 15;10(6):e0130200. doi: 10.1371/journal.pone.0130200 (PMC4468099; doi:10.1371/journal.pone.0130200)
Supplement: S1 File — This file contains the complete set of positive training data. A key indicates the distinct subset of alignments used for each of the four testing sets. (ZIP) [file pone.0130200.s004.zip › S1_File/positive/10078_RF00515_CP000023@1_493796-493904_CP000259@1_678792-678909_AL591981@1_164471-164574_AE017355@1_3732639-3732753_CP000705@1_148104-148220.aln]

>RF00515_CP000023@1_493796-493904
--AAGUCCUUUAAUUACUGUCCAGAGAGGCAGGCAAGGAG
CU--AUGAGAAGUGCGCA-------GGUGAACUGUGCC--
-AUGUUUUUGUGUAUCUCCUUGUUUCAAGGGGAUUUUUUG
UAU-----
>RF00515_CP000259@1_678792-678909
--UAUUCCUUUAAA-ACAGUCCUGUGAGGCUGUCAAGGAG
ACGGAUUAAAAACAUGCACCAUGAUACUUAAUUGUGCU--
-AUAUUUUGCUGAAUCUCCUUGUUUCCAAGGAGAUCUUUU
UAUU----
>RF00515_AL591981@1_164471-164574
AACACUUUUUUAAAAGCAGUCCUGUGAGGCUGACAAAGAG
UG--AUUAAUUUC-UAUAGGG----GAUU-----------
-AUUCUAUACUCUUUGUCGACACAGACAAGGGGUAUUUUU
UAU-----
>RF00515_AE017355@1_3732639-3732753
-AAGCCCUUUUAAAUGUAGUCCUGUGAGGCUGCCAAAGGG
UC--UUGGCUUUCAUAUGUCA----AAUUUGGCAUACGAA
AGUGUAGGACUCUUUGUGCACAGGCACAAAGAGU-UUUUU
UAU-----
>RF00515_CP000705@1_148104-148220
-CCGACCAUUUAAUUGUU-UCCAGAGAGAGCAGAACGGUA
UGUUGUUUUUAGCCUACU---------UAUAUCCUAAAAG
CAAACAGUGAUGACUCUCGAAAUUUAAAUGGGAAGUUAUC
ACUGUUUU
