# Supplementary material for: Discovery of Novel ncRNA Sequences in Multiple Genome Alignments on the Basis of Conserved and Stable Secondary Structures
Source: PLoS One. 2015 Jun 15;10(6):e0130200. doi: 10.1371/journal.pone.0130200 (PMC4468099; doi:10.1371/journal.pone.0130200)
Supplement: S1 File — This file contains the complete set of positive training data. A key indicates the distinct subset of alignments used for each of the four testing sets. (ZIP) [file pone.0130200.s004.zip › S1_File/positive/10079_RF00515_AJ012720@1_1924-2038_CP000705@1_148104-148220_AL596170@1_181872-181975_M59757@2_2712-2828_CP000002@3_1724430-1724551.aln]

>RF00515_AJ012720@1_1924-2038
-AGUUCCUUUAAAUUA--GCUCAGAGAGGCUG-AAAAGG-
--AUGAACGGACGUACGCUUUCAAGGAAGCCGUG-CGUAA
UUUCGGACAGCCUAGC-CGCUUUGAGUGGUGGGCUGUCUU
UUCU--
>RF00515_M59757@2_2712-2828
-AAAACCUUUUAAUGAAAGUCCAGAGAGGCUU-GGAAGGG
UUAUGAAGAGAAGGAAGCUU-CAAUGCUGCCCUC-UAUUU
AACCAUACC-CCGAGU-CUAUCUUAG-ACCGGGGUUUUUU
UUCA--
>RF00515_AL596170@1_181872-181975
AACACUUUUUUAAAAGCAGUCCUGUGAGGCUGACAAAGAG
UGAUUAA----------------UUUCUAUAGGG-GAUUA
UUCUAUAC-UCUUUGU-CGACCGAGGCAAGGGGUAUUUUU
UAU---
>RF00515_CP000002@3_1724430-1724551
-AUCCUUUUUUAAAUGCAUUCCAGUGAGUUUG-CAAAGAG
GGAUGGAACGAAAGAAAGCCGCCUUACCGUGCGGCGGUCU
UUGUCUGCCUCUUUGCGCAAUUUAAGCAAAGAGGCUUUUU
UAAU--
>RF00515_CP000705@1_148104-148220
-CCGACCAUUUAAUUGU-UUCCAGAGAGAGCA-GAACGGU
AUGUUGUUUUUAG------CCUACUUAUAUCCUAAAAGCA
AACAGUGAUGACUCUCGAAAUUUAAAUGGGAAGUUAUCAC
UGUUUU
