# Supplementary material for: Discovery of Novel ncRNA Sequences in Multiple Genome Alignments on the Basis of Conserved and Stable Secondary Structures
Source: PLoS One. 2015 Jun 15;10(6):e0130200. doi: 10.1371/journal.pone.0130200 (PMC4468099; doi:10.1371/journal.pone.0130200)
Supplement: S1 File — This file contains the complete set of positive training data. A key indicates the distinct subset of alignments used for each of the four testing sets. (ZIP) [file pone.0130200.s004.zip › S1_File/positive/1007_RF01055_AAZI01000004@1_68933-69074_AP008230@1_4378102-4378234_CP000853@1_2630463-2630586_AE017220@1_899104-899248_CP000503@1_268441-268574_AAUB01000157@1_9443-9589.aln]

>RF01055_AP008230@1_4378102-4378234
----------AAUUGAAUAGUUUUCCGAGCUCCUUUGUCU
AAAAGACUAUCUC----AUGACGGAGGAGCCUGAG--CAA
-ACCGCUCACGGGGUCAGUCAGGAAACCAGCUGGC-CUUC
-ACUGAUGAAAAGGAAG-CAGAAAAUACAGGAU-
>RF01055_CP000503@1_268441-268574
---------CCAGCGA-CGGUUCUCCGAGCUUGCCUACCU
ACGUCAAUAGAU-----AUGGAGGUGUAGCCGUGG--UAA
UAAUGCCACCGGGGUGAGUAAAGAAAUGCUCUCAC-CUCC
CACACUUGGAAAGGUGA-UCAUGUCUCAAUUAC-
>RF01055_AE017220@1_899104-899248
AACCACAGUAAACACUCUAGCCUCUGCACCUGGGUCAUUU
UUGAUAUGGUGCU---UUGGCCGUGACAACGUUUA--ACG
UUUGCCACCAGGGCGCAGGA-AGAAAUGACUCCGC-CUCC
CGUAUUUGGAAAGGUGUACAUGGCUUCACA-AC-
>RF01055_AAUB01000157@1_9443-9589
GCUGAACAUAAACUC-CUAGCCUUAGCGUCUACGUUGUCU
UUUUUGUAUUGGCAA-UAUGAUGUUCUGGCCGUGG--CCU
UAAGCCACCAGGGUGCAAGGUAGAAAUGCCUGCAU-CUCC
CGUAUUUGGAAAGGUGU-UAUGGUACAACUCAC-
>RF01055_AAZI01000004@1_68933-69074
--------UUUAACGCAUAAC--UCCGAGCUUGUUUAGCC
UAAGUUUCACAAAAAAUACGGUGGCAAGCCAAUAACGCGG
UACGUUAUUCAGGGAUACGCUGGAAACGGUUUAUCCUCUC
CAUAUUUAGAAAGGUGU--AAAAUGCAAUCCAUU
>RF01055_CP000853@1_2630463-2630586
--------AUAACUAAAUAUC--UCCGAGUUCAUCGAUCC
UAAUACCUGU------UUUCGUAAUG-GUCUAUGAGCCUG
UAGGGUAUUGUGGGAAAC-----------UUCAAUGCCUC
CCAUUGUGGAAAGGAGU--ACUAUGCAGAUCCCU
