# Supplementary material for: Discovery of Novel ncRNA Sequences in Multiple Genome Alignments on the Basis of Conserved and Stable Secondary Structures
Source: PLoS One. 2015 Jun 15;10(6):e0130200. doi: 10.1371/journal.pone.0130200 (PMC4468099; doi:10.1371/journal.pone.0130200)
Supplement: S1 File — This file contains the complete set of positive training data. A key indicates the distinct subset of alignments used for each of the four testing sets. (ZIP) [file pone.0130200.s004.zip › S1_File/positive/10080_RF00515_CP000023@1_493796-493904_AE008691@1_1498739-1498827_CP000002@3_1724430-1724551_M59757@2_2712-2828_U48870@1_2609-2725.aln]

>RF00515_CP000023@1_493796-493904
-AAGUCCUUUAAUUACUGUCCAGAGAGGCAGGCAAGGA--
-GCUAUGAGAAGUGCGCAGGUGAACUG-UGCCAUGUUUUU
GUGUAUCUCCU-----UGUUUCAA---GGGGAUUUUUUGU
AU
>RF00515_M59757@2_2712-2828
AAAACCUUUUAAUGAAAGUCCAGAGAGGCUUGGAAGG---
-GUUAUGAAGAGAAGGAAGCUUCAAUGCUGCCCUCUAUUU
AACCAUACCCCGAGUCUAUCUUAGACCGGGGUUUUUUUUC
A-
>RF00515_AE008691@1_1498739-1498827
-AAAGCCUUUAA--GCAGUCCUGUGAGGCUGGCAAGGU--
-CUUAUAAAAAGAA-GUACCAGAAACCUUCUUGCCAGUGC
AAGAAGGUUUUUUGGA------------------------
--
>RF00515_U48870@1_2609-2725
-AGAUUCUUUAA-AACAGUCCAGAGAGGCUGAGAAGGAUA
ACGGAUAGACGGGAUGCGUGUAUAGGCGCGCACCUUGUCC
UAAAACCCCUCUAUGCUCUGGCAGGAGGGGUUUUUUCUU-
--
>RF00515_CP000002@3_1724430-1724551
AUCCUUUUUUAAAUGCAUUCCAGUGAGUUUGCAAAGAGGG
AUGGAACGAAAGAAAGCCGCCUUACCGUGCGGCGGUCUUU
GUCUGCCUCUUUGCGCAAUUUAAGCAAAGAGGCUUUUUUA
AU
