# Supplementary material for: Discovery of Novel ncRNA Sequences in Multiple Genome Alignments on the Basis of Conserved and Stable Secondary Structures
Source: PLoS One. 2015 Jun 15;10(6):e0130200. doi: 10.1371/journal.pone.0130200 (PMC4468099; doi:10.1371/journal.pone.0130200)
Supplement: S1 File — This file contains the complete set of positive training data. A key indicates the distinct subset of alignments used for each of the four testing sets. (ZIP) [file pone.0130200.s004.zip › S1_File/positive/10081_RF00515_CP000259@1_744106-744214_U48870@1_2609-2725_X76083@1_2797-2929_CP000705@1_148104-148220_AF044978@1_176-335.aln]

>RF00515_CP000259@1_744106-744214
GACACCUUUAAGUG-AGUCCAGAGAGGCA-AACAAGGUAU
AC--AAGAUAAAAAAAGGGAAUUCCCUUUUAGUUUGCU-G
UAGCCUCGCUUCUUUGGUAGC---GAGGCUUUUUGGU---
----------------------------------------
-----
>RF00515_AF044978@1_176-335
GUAACCUUUAAGUUUAGUCCCGUGAGGCU-AAGAAGGAAU
----CAUGCAAAAGAACACUAGGUGCGCUUAGUUAGUAAG
UUGUGUGGGCUACAUGGUACCCUUGUACCUUUUUAAACUG
UAACCAACAUCCUCCUAUCCUCAUACGGGUAGGAGGAUUU
UUUGU
>RF00515_X76083@1_2797-2929
AGCACCUUUUAAUUAAGUCCCGCGAGGCUUAAAAAGGUGU
G---AAAACAGGCGCAUCCAGGGCCGGAGU-GCACCUUCU
UCGGCUCUGCCAUGCGCCGAUC--GUCACACCUUGCCUGG
CCGGCAAGGUGUUUUUUUU---------------------
-----
>RF00515_U48870@1_2609-2725
-AGAUUCUUUAAAACAGUCCAGAGAGGCUGAGAAGGAUAA
CGGAUAGACGGGAUGCGUGUAUAGGCGCGCACCUUGUCCU
AAAACCCCUCUAUGCUCUGGCAGGAGGGGUUUUUUCUU--
----------------------------------------
-----
>RF00515_CP000705@1_148104-148220
CCGACCAUUUAAUUGUUUCCAGAGAGAGC-AGAACGGUAU
GU--UGUUUUUAGCCUACUUAUAUCCUAAAAGCAAACAGU
GAUGACUCUCGAAAUUUAAAUGGGAAGUUAUCACUGUUUU
----------------------------------------
-----
