# Supplementary material for: Discovery of Novel ncRNA Sequences in Multiple Genome Alignments on the Basis of Conserved and Stable Secondary Structures
Source: PLoS One. 2015 Jun 15;10(6):e0130200. doi: 10.1371/journal.pone.0130200 (PMC4468099; doi:10.1371/journal.pone.0130200)
Supplement: S1 File — This file contains the complete set of positive training data. A key indicates the distinct subset of alignments used for each of the four testing sets. (ZIP) [file pone.0130200.s004.zip › S1_File/positive/10082_RF00515_BA000043@1_1165375-1165499_AE017355@1_3732639-3732753_AE005176@1_1401583-1401723_Z54240@2_641-760_AE005176@1_1384872-1385029.aln]

>RF00515_AE005176@1_1401583-1401723
-AAAACUUUUAA-UCUAGUCCAGAGAGGCUAGCAAGGUUG
UGAACAA--------GAAAUAUUAUC--CUUAAAAGUUA-
-----CUGACAGAA-----CUGUCAGUAAGU-UGCUAAGG
CAUUUUAGGACACAUCUGCUAGGUUUCUGGCAGAUGUUUU
UGCUU
>RF00515_AE005176@1_1384872-1385029
-AAAACCUUUAA-CUAAGUCCAGAGAGGCUUGCAAGGAUA
CGGAAAAUUUAAUUUGGUUUACUGACAGCUUAAAGAUGAA
CUUUUUUAGCGCAUUUAUUCUGUCAGUAAAU-UACCA--G
UUUUUUAGUACAC--UUGUAAGUUCUCUUACAAGUGUUUU
UUUGU
>RF00515_BA000043@1_1165375-1165499
-GGAACCUUUAAGUUCAGUCCUGUGAGGCUGAAAAGGGGU
CGGAAUG-------------ACAAAG-----AAGGGCGA-
---UGUAUGCCCAUCUUGUUUGGUGAUAAGCGCGCCA---
UCCCCCGCUUCACAGGCGGGGGGUUUUUUGU---------
-----
>RF00515_Z54240@2_641-760
-AGCACCUUUAA-CUUAGUCCUGUGAGGCUAACAAGG---
-GGAACG-------------GUCAUG-----UAGGGUCU-
-----CCCACGCUUUUCGCAGGAAAACGGGG-UGCCUC-U
UUUUUUACCCCGUGGAUUAAGGUGAAAUUACA--------
-----
>RF00515_AE017355@1_3732639-3732753
AAGCCCUUUUAAAUGUAGUCCUGUGAGGCUGCCAAAGGGU
CUUGGCUUUCA-UAUGUCAAAUUUGGCAUACGAAAGUGU-
-----AGGACUCUU------UGUGCACAGGCACAAAGAGU
UUUUUUAU--------------------------------
-----
