# Supplementary material for: Discovery of Novel ncRNA Sequences in Multiple Genome Alignments on the Basis of Conserved and Stable Secondary Structures
Source: PLoS One. 2015 Jun 15;10(6):e0130200. doi: 10.1371/journal.pone.0130200 (PMC4468099; doi:10.1371/journal.pone.0130200)
Supplement: S1 File — This file contains the complete set of positive training data. A key indicates the distinct subset of alignments used for each of the four testing sets. (ZIP) [file pone.0130200.s004.zip › S1_File/positive/10083_RF00515_AL935258@1_285311-285425_AAMN01000002@1_828893-829048_CP000259@1_678792-678909_CP000259@1_744106-744214_AE017225@1_3711140-3711254.aln]

>RF00515_CP000259@1_678792-678909
-UAUUCCUUUAAAAC-AGUCCUGUGAGGCUGUCAAGG-AG
AC-GGAUUAAAAACAUGCACCAUGAUACUUAAUUGUGCUA
UAUUUUGCUGAAUCUCCUUGUUUCCAAGGAGAUCUUUUUA
UU--------------------------------------
-
>RF00515_CP000259@1_744106-744214
-GACACCUUUAAGUG-AGUCCAGAGAGGCAAACAAGGUAU
AC-AAGAUAAAAAAAGGGA--AUUCCCUUUUAGUUUGCUG
UA----GCCUCGCUUCUUUGGUAGCGAGG----CUUUUUG
GU--------------------------------------
-
>RF00515_AE017225@1_3711140-3711254
AAGCCCUUUUAAAUGUAGUCCUGUGAGGCUGCCAAAGGGU
CUUGGCUUUCAUAUGUCAAAUUUGGCAUACGAAAGUGUAG
GA-----CUCUUUGUGCACAGGCACAAAGAG-UUUUUUUA
U---------------------------------------
-
>RF00515_AL935258@1_285311-285425
-AGUUCCUUUAAAUU-AGCUCAGAGAGGCUGAAAAGGAUG
AACGGACGUGCGCUUUCAAGCAAGCUGUGCGUAAUUUCGG
ACA---GCCUAGCCGCUUUGAGUGGUGGGCUGUCUUUUCU
----------------------------------------
-
>RF00515_AAMN01000002@1_828893-829048
ACAUCCUUUAACGACCUGUCCCGUGAGGCAGGGAAGGAGG
UC---ACGACACUGAUGUGUCCUGACAAUGCUGUGCCCCA
GAGUC--CCCAGAGUUCAGAGAAGCUCCAGAGCUCCUCGA
GUGAGACCGACCCCGCGACUGACGGGAGGACGGUCCUCGG
A
