# Supplementary material for: Discovery of Novel ncRNA Sequences in Multiple Genome Alignments on the Basis of Conserved and Stable Secondary Structures
Source: PLoS One. 2015 Jun 15;10(6):e0130200. doi: 10.1371/journal.pone.0130200 (PMC4468099; doi:10.1371/journal.pone.0130200)
Supplement: S1 File — This file contains the complete set of positive training data. A key indicates the distinct subset of alignments used for each of the four testing sets. (ZIP) [file pone.0130200.s004.zip › S1_File/positive/10084_RF00515_CP000557@1_1070259-1070361_AE009949@1_721177-721294_AE017334@2_3710572-3710686_AF068902@1_6383-6487_AE008691@1_1498739-1498827.aln]

>RF00515_AE009949@1_721177-721294
UAUUCCUUUAAA--ACAGUCCUGUGAGGCUGUCAAGGAGA
CGGAUUAAAAACAUGCA--CCAU-GAUACU-----UAAUU
GUGCUAUAUUU------UGCUGAAUCUCCUUGUUUCCAAG
GAGAUCUUUUUAUU
>RF00515_AE008691@1_1498739-1498827
-AAAGCCUUUAA--GCAGUCCUGUGAGGCUGGCAAGGUCU
UA---UAAAAAGAAGUA--CCA--GAAACC-----UUCUU
GC----CAGUG------CAAGAAGGUUUUUUGGA------
--------------
>RF00515_AF068902@1_6383-6487
AAAACCUUUAAA--GCAGUCCAGAGAGGCAGCUAAGGUUA
GACGGUGAAAGGGUGGAGACUACCCAUUUU-----UCGUG
GAACCUUGCUG------UUGGCAGGUUCCUUUUUUCGU--
--------------
>RF00515_CP000557@1_1070259-1070361
GCUCCCUUUUAAGCGCAGUCCCGCGAGGCUGCAAAAGGGG
C--GGAAUGGUUUCGGCUGUUUCUGCACCC-----UCUUU
GUGCCUUCGCG----GGCCAAGAGGUUUUUUUUG------
--------------
>RF00515_AE017334@2_3710572-3710686
AAGCCCUUUUAAAUGUAGUCCUGUGAGGCUGCCAAAGGGU
CUUGGCUUUCAUAUGUCAAAUUUGGCAUACGAAAGUGUAG
GACUCUUUGUGCACAGGCACAAAGAGUUUUUUUAU-----
--------------
