# Supplementary material for: Discovery of Novel ncRNA Sequences in Multiple Genome Alignments on the Basis of Conserved and Stable Secondary Structures
Source: PLoS One. 2015 Jun 15;10(6):e0130200. doi: 10.1371/journal.pone.0130200 (PMC4468099; doi:10.1371/journal.pone.0130200)
Supplement: S1 File — This file contains the complete set of positive training data. A key indicates the distinct subset of alignments used for each of the four testing sets. (ZIP) [file pone.0130200.s004.zip › S1_File/positive/10085_RF00515_CP000259@1_678792-678909_AE017334@2_3709168-3709253_AF068902@1_6383-6487_AE017225@1_3711140-3711254_AAPZ02000001@1_1290955-1291071.aln]

>RF00515_AF068902@1_6383-6487
AAAACCUUUAAAGC--AGUCCAGAGAGGCAGCUAAGGU--
-------UAGACGG---UGAAAGGGUGGAGACUACCCAU-
UUUUCGUGGAACCUUGCUGUUGGCAGGUUCCUUUUUUCGU
-----
>RF00515_AE017334@2_3709168-3709253
AUAACCUUUUAAUU-CAGUCCUGUGAGACCGGAAAGGG--
--------UGGCUU---CUUUCUUGCACCCUAGUCUCAC-
AUGACUAGGGUAUU-UUUAUGC------------------
-----
>RF00515_AE017225@1_3711140-3711254
AAGCCCUUUUAAAUGUAGUCCUGUGAGGCUGCCAAAGGGU
C------UUGGCUU---UCAUAUGUCAAAUUUGGCAUAC-
GAAAGUGUAGGACUCUUUGUGCACAGGCACAAAGAGUUUU
UUUAU
>RF00515_CP000259@1_678792-678909
UAUUCCUUUAAAAC--AGUCCUGUGAGGCUGUCAAGGAGA
CGGAUUAAAAACAUGCACCAUGAUACUUAAUUGUGCUAU-
AUUUUGCUGAAUCUCCUUGUUUCCAAGGAGAUCUUUUUAU
U----
>RF00515_AAPZ02000001@1_1290955-1291071
CCGACCAUUUAAUU-GUUUCCAGAGAGAGCAGAACGGUAU
GUUGUUUUUAGCCUAC-UUAUAUUCUAAAAGCAAACAGUG
AUGACUCUCGAAAUCUAAAUGGGAAGUUAUCACUGUUUU-
-----
