# Supplementary material for: Discovery of Novel ncRNA Sequences in Multiple Genome Alignments on the Basis of Conserved and Stable Secondary Structures
Source: PLoS One. 2015 Jun 15;10(6):e0130200. doi: 10.1371/journal.pone.0130200 (PMC4468099; doi:10.1371/journal.pone.0130200)
Supplement: S1 File — This file contains the complete set of positive training data. A key indicates the distinct subset of alignments used for each of the four testing sets. (ZIP) [file pone.0130200.s004.zip › S1_File/positive/10086_RF00515_AL935259@1_253883-253975_X74207@1_3091-3251_AE009949@1_721177-721294_AE017262@2_1897530-1897637_AE009948@1_1054599-1054718.aln]

>RF00515_X74207@1_3091-3251
-AAAACCUUUAAC-UAAGUCCAGAGAGGCUUGCAAGGAUA
CGGAAAAUUUAUCUUGGAUUACUGACAAACUAAGGAUGAA
CUUCUUUUUUAGCGUAUUUGUCUGUCAGUAAAUGACCAAU
UUUUUAGUACACUUGUAAGUUCUCUUACAAGUGUUUUUUU
AUU
>RF00515_AE017262@2_1897530-1897637
-AAGUCCUUUAAC-AUAGUCCAGAGAGGCUAAGAAGGUGA
CGAUAAUUUGAC---GGGUUAAUUGUAUACU-----CGUA
CGCGUUCCCUUGCUUAC------ACUGGCAGAGGGUUAUU
UUUU------------------------------------
---
>RF00515_AL935259@1_253883-253975
-AGCACCUUUAAC-UUAGUCCUGUGAGGCUAACAAGG---
-GGAACGGUCAUGUAGGGUCUCCCACGCUUUUCGCAGGAA
AACAGGGUGACUCUUUUUU---------------------
----------------------------------------
---
>RF00515_AE009949@1_721177-721294
-UAUUCCUUUAAA-ACAGUCCUGUGAGGCUGUCAAGGAGA
CGGAUUAAAAACAUGCACCAUGAUACUUAAUUGUGCUA--
UAUUUUGCUGAAUCUCCUUGU---UUCCAAGGAGAUCUUU
UUAUU-----------------------------------
---
>RF00515_AE009948@1_1054599-1054718
AUAUCCUUUAAGGUAUUGUCCAGAGAGGCAAACAAGGAAU
UGCGUUAACAAAUAGUAAGUUAGUUCCCUAUCUAGCUUAC
UAUUUUGCAGAGCCUCCUUGU---UUU--AGGAGGCUUUU
UUCUA-----------------------------------
---
