# Supplementary material for: Discovery of Novel ncRNA Sequences in Multiple Genome Alignments on the Basis of Conserved and Stable Secondary Structures
Source: PLoS One. 2015 Jun 15;10(6):e0130200. doi: 10.1371/journal.pone.0130200 (PMC4468099; doi:10.1371/journal.pone.0130200)
Supplement: S1 File — This file contains the complete set of positive training data. A key indicates the distinct subset of alignments used for each of the four testing sets. (ZIP) [file pone.0130200.s004.zip › S1_File/positive/10087_RF00515_CP000705@1_148104-148220_AF068902@1_6383-6487_AL009126@3_1620329-1620445_M59757@2_2712-2828_AE017334@2_3709168-3709253_AE005176@1_1401583-1401723.aln]

>RF00515_AL009126@3_1620329-1620445
AAAACCUUUUAAUGAAAGUCCAGAGAGGCUUGGAAGG--G
UUAUGAAGAGAAGGAAGCUUCAA----UGCUGCCCUCUAU
UUAACCAUACCCCGAGUCUAUCUUAGACCGGGGUUUUU--
-UUUCA-----------------
>RF00515_M59757@2_2712-2828
AAAACCUUUUAAUGAAAGUCCAGAGAGGCUUGGAAGG--G
UUAUGAAGAGAAGGAAGCUUCAA----UGCUGCCCUCUAU
UUAACCAUACCCCGAGUCUAUCUUAGACCGGGGUUUUU--
-UUUCA-----------------
>RF00515_AE005176@1_1401583-1401723
-AAAACUUUUAAUCUA-GUCCAGAGAGGCUAGCAAGGUUG
UGAACAAGAAAUAUUAUCCUUAAAAGUUACUGACAGAACU
GUCAGUAAGUUGCUAAGGCAUUUUAGGACACAUCUGCUAG
GUUUCUGGCAGAUGUUUUUGCUU
>RF00515_AF068902@1_6383-6487
-AAAACCUUUAAAGCA-GUCCAGAGAGGCAGCUAAGGU-U
AGACGGUGAAAGGGUGGAGACUA-----CCCAUUUUUCGU
GGAACCUUGCUGUUGGCAGGUUCCUUUUUUCGU-------
-----------------------
>RF00515_AE017334@2_3709168-3709253
AUAACCUUUUAAUUCA-GUCCUGUGAGACCGGAAAGG---
-------------GUGGCUUCUU------UCUUGCACCCU
AGUCUCACAUGACUAGGGUAUUUUUAUGC-----------
-----------------------
>RF00515_CP000705@1_148104-148220
CCGACCAUUUAAUUGU-UUCCAGAGAGAGCAGAACGGU--
----------AUGUUGUUUUUAG---CCUACUUAUAUCCU
AAAAGCAAACAGUGAUGACUCUCGAAAUUUAAAUGGGAAG
UUAUCACUGUUUU----------
