# Supplementary material for: Discovery of Novel ncRNA Sequences in Multiple Genome Alignments on the Basis of Conserved and Stable Secondary Structures
Source: PLoS One. 2015 Jun 15;10(6):e0130200. doi: 10.1371/journal.pone.0130200 (PMC4468099; doi:10.1371/journal.pone.0130200)
Supplement: S1 File — This file contains the complete set of positive training data. A key indicates the distinct subset of alignments used for each of the four testing sets. (ZIP) [file pone.0130200.s004.zip › S1_File/positive/10088_RF00515_CP000705@1_148104-148220_AL591981@1_165154-165262_AE017262@2_1897530-1897637_CP000557@1_1070259-1070361_AJ000109@1_697-884_AM263198@1_1891421-1891529.aln]

>RF00515_AL591981@1_165154-165262
--AAGUCCUUUAACAUAGUCCAGAGAGGCUAAGAAGGUG-
ACGAUAAUUUGACGGGUUAA---UUGUAUGCUCGUACGCG
UUCCCUUGCUUACACUGGCAGAGGGUUAUUUUUUU-----
----------------------------------------
----------------------------------
>RF00515_AE017262@2_1897530-1897637
--AAGUCCUUUAACAUAGUCCAGAGAGGCUAAGAAGGUG-
ACGAUAAUUUGACGGGUUAA---UUGUAUACUCGUACGCG
UUCCCUUGCUUACACUGGCAGAGGGUUAUUUUUU------
----------------------------------------
----------------------------------
>RF00515_AM263198@1_1891421-1891529
ACACUUUUUUAAAAGCAGUCCUGUGAGGCUGACAAAGAG-
UGAUUAAUUU--CUAUAUAU---UUAGGGGAUUAUUCUAU
ACUCUUUGUCGACACAGACAAGGGGUAUUUUUUAU-----
----------------------------------------
----------------------------------
>RF00515_CP000557@1_1070259-1070361
GCUCCCUUUUAAGCGCAGUCCCGCGAGGCUGCAAAAGGG-
GCGG-AAUGGUUUCGGCUGU---UUCUGCACCC-------
UCUUUGUGCCUUCGCGGGCCAAGAGGUUUUUUUUG-----
----------------------------------------
----------------------------------
>RF00515_AJ000109@1_697-884
--AAAACUUUUAAUCUAGUCCAGAGAGGCUAGCAAGGUU-
GUGAACAGGAAAUAUUAUGC---UUAAAAGUUACUGACAA
AAGAGCGGUGUAGCUUGGUCCAUAAGUACCAAAGCGGACA
GGGCUAGUUCUGUCAGUAAACUGUCAGGGCAUAUUAGGAC
ACAUCUGCUAGGUUUCUGGCAGAUGUUUUUGCUU
>RF00515_CP000705@1_148104-148220
-CCGACCAUUUAAUUGUUUCCAGAGAGAGCAGAACGGUAU
GUUGUUUUUAGCCUACUUAUAUCCUAAAAGCAAACAGUGA
UGACUCUCGAAAUUUAAAUGGGAAGUUAUCACUGUUUU--
----------------------------------------
----------------------------------
