# Supplementary material for: Discovery of Novel ncRNA Sequences in Multiple Genome Alignments on the Basis of Conserved and Stable Secondary Structures
Source: PLoS One. 2015 Jun 15;10(6):e0130200. doi: 10.1371/journal.pone.0130200 (PMC4468099; doi:10.1371/journal.pone.0130200)
Supplement: S1 File — This file contains the complete set of positive training data. A key indicates the distinct subset of alignments used for each of the four testing sets. (ZIP) [file pone.0130200.s004.zip › S1_File/positive/10089_RF00515_AF068902@1_6383-6487_AL596170@1_182555-182663_AE005176@1_1080400-1080547_AE017333@1_1725773-1725889_AJ132624@1_224-346_M59757@2_2712-2828.aln]

>RF00515_AE017333@1_1725773-1725889
AAAACCUUUUAAAUGAAGUCCAGAGAGGCUUGAAAGGGUU
GCGGAGAGAGAAGUGCAAAAAAGCGCAUUCUC-UGAUUCA
CUGUACCCCAAGCC-GUUAUGGCCUGGGGUUUUUUUACG-
----------------------------------------
-
>RF00515_M59757@2_2712-2828
AAAACCUUUUAAUGAAAGUCCAGAGAGGCUUGGAAGGGUU
AUGAAGAGAAGGAAGCUUCAAUGC-UGCCCUC-UAUUUAA
CCAUACCCCGAGUCUAUCUUAGACCGGGGUUUUUUUUCA-
----------------------------------------
-
>RF00515_AF068902@1_6383-6487
AAAACCUUUAAA--GCAGUCCAGAGAGGCA-GCUAAGGUU
AGACGGUGAAAGGGUGGAGACUACCCAUUUUU-CGUGGAA
CCUUGC-----------UGUUGGCAGGUUCCUUUUUUCGU
----------------------------------------
-
>RF00515_AE005176@1_1080400-1080547
AUAACUUUUAAA--CUAGUCCAGAGAGGCU-AGCAAGGUU
-GAAAUCAGGAAAA-AUUGAUUCUAUUUUUAC-UGACAGG
AUUUUCUG-------UCAGUAAAAGUGAAUUUGUUUUGAU
ACUUUUUACACUUGCUAGGAUUCUUGGCAAGUGUUUUUUA
U
>RF00515_AJ132624@1_224-346
CUAACCUUUAAG--AUUGUCCAGAGAGGCA-GGCAAGGUC
AGAAAUUAAUAAUGUAAUAAUAUGAUGGAUAC-UGUCC--
AUUUUCUG-------AUACCUACC-UGCAUUCUCUUUGGA
AUGC----AGCUUUUUUGUAU-------------------
-
>RF00515_AL596170@1_182555-182663
AAGUCCUUUAAC--AUAGUCCAGAGAGGCU-AAGAAGGUG
ACGAUAAUUUGACGGGUUAUUUGUAUACUCGUACGCGUUC
CCUUGCUU-------ACACUGGCAGAGGGUUAUUUUUUU-
----------------------------------------
-
