# Supplementary material for: Discovery of Novel ncRNA Sequences in Multiple Genome Alignments on the Basis of Conserved and Stable Secondary Structures
Source: PLoS One. 2015 Jun 15;10(6):e0130200. doi: 10.1371/journal.pone.0130200 (PMC4468099; doi:10.1371/journal.pone.0130200)
Supplement: S1 File — This file contains the complete set of positive training data. A key indicates the distinct subset of alignments used for each of the four testing sets. (ZIP) [file pone.0130200.s004.zip › S1_File/positive/1008_RF01055_CP000606@1_101467-101601_AAZD01000003@1_249903-250044_ABCQ01000014@1_59878-60025_AP009240@1_898974-899118_AALD01000048@1_3258-3422_CP000891@1_327352-327485.aln]

>RF01055_CP000606@1_101467-101601
------------------------GAAACGACGGUUCUCC
GAGCUUU---CUCUC-CUACGUCC-ACAGA---UAGGGAG
AUUAAGCCGUGGCAAU----------AGUGCCACCGGGGU
G-AGGAAAGAAAUUGACUCACCUCCCCUUACUUGGAAAGG
UGAUCAUGUCUCAACUAC-
>RF01055_AP009240@1_898974-899118
-----------------------AUAACCACUAAACACUC
UAGCCUC---UGCAC-CUGGGUCA-ACUGA---UACGGUG
CUUUGGCCGUGACAAUGCUCGUAAAGAUUGCCACCAGGGC
G-AAGGAAGAAAUGACUUCGCCUCCCGU-AUCUGGAAAGG
UGUACAUGGCUUCACAAC-
>RF01055_AALD01000048@1_3258-3422
ACUGAACAUAAACUCCUAGCCUUGGUGCCUACGUUGUCCC
GAGCCGCGAAUAUGCGUUUCGUUU-AUGGACAAUAGGGUG
CUCUGGCCGUGGCUUU-----------AAGCCACCAGGGU
GCGAGGUAGAAAUGCCUGCAUCUCCCGU-AUUUGGAAAGG
UGU-UAUGGUACAACUGAC
>RF01055_ABCQ01000014@1_59878-60025
------------------------AUAUUAAUCAAACUCC
GAUCCUU---AACGAUCUAAAUUU-AUAAAAUUAAAUAUG
AUCUUAAGGACUCAUAGCAUUUUAAAUUUGCUAUAAGGGU
U-UAAUCAGAAAUGAUUAGGCCUCCCGU-AUUUGGAAAGG
UGUUUAUGCAACUUCAAG-
>RF01055_CP000891@1_327352-327485
------------------------CCGGUGACGGUUCUCC
GAGCUUG----CCUACCUAAGUCG-AAAGA---UAUGGAG
GUGUAGCCGUGGUAAU----------AAUGCCACCGGGGU
G-GGAUAAGAAAUGCUCUCACCUCCCAC-ACUUGGAAAGG
UGAUCAUGUCUCAAUUAC-
>RF01055_AAZD01000003@1_249903-250044
------------------------UUUAACGCAUAACUCC
GAGCUUG---UUUAGCCUAAGUUUCACAAAAAAUACGGUG
GCAAGCCAAUAACGCGG---------UACGUUAUUCAGGG
AUACGCUGGAAACGGUUUAUCCUCUCCAUAUUUAGAAAGG
UGUAAAAUGCAAUCCAUU-
