# Supplementary material for: Discovery of Novel ncRNA Sequences in Multiple Genome Alignments on the Basis of Conserved and Stable Secondary Structures
Source: PLoS One. 2015 Jun 15;10(6):e0130200. doi: 10.1371/journal.pone.0130200 (PMC4468099; doi:10.1371/journal.pone.0130200)
Supplement: S1 File — This file contains the complete set of positive training data. A key indicates the distinct subset of alignments used for each of the four testing sets. (ZIP) [file pone.0130200.s004.zip › S1_File/positive/10090_RF00515_AL596170@1_181872-181975_AE008691@1_1498739-1498827_CP000919@1_624651-624755_BA000043@1_1165375-1165499_ABQL01000005@1_599722-599838_AE005176@1_1080400-1080547.aln]

>RF00515_AE008691@1_1498739-1498827
--AAAGCCUUUAA--GCAGUCCUGUGAGGCUGGCAAGGUC
UUAUA----AAAAGAAGUACCAGAAACCUUCUUGCCAGUG
CAAGAAGGUUUUUUGGA-----------------------
---------------------------------------
>RF00515_ABQL01000005@1_599722-599838
AUCACCUUUUUAA--GCAAUCCAGAGAGGUUG-CAAAGAG
GUGCA----CAACAAAGGCCCAAAAAGUAUUCGGCAGGUC
UUUGUAUGCCUCUUUGCGUAAAAAAGCAA----AGAGGUU
UUUUUAUA-------------------------------
>RF00515_AL596170@1_181872-181975
AACACUUUUUUAAAAGCAGUCCUGUGAGGCUGACAAAGAG
U---------GAUUAAUUUCUAUAGGGGAUU-----AUUC
UAUA-----CUCUUUGUCGACCGAGGCAA----GGGGUAU
UUUUUAU--------------------------------
>RF00515_BA000043@1_1165375-1165499
--GGAACCUUUAAGUUCAGUCCUGUGAGGCUGAAAAGGGG
UCGGAAUGACAAAGAAGGGCGAUGUAUGCCCAUCUUGUUU
GGUGAUAAGCGCGCCAUCCCCCGCUUCACAGGCGGGGGGU
UUUUUGU--------------------------------
>RF00515_CP000919@1_624651-624755
--AAAACCUUUAAA-GCAGUCCAGAGAGGCAGCUAAGGUU
AGA------CGGUGAAAGGGUGGAGACUACCCAUU--UUU
CGUGGA-ACCUUGCUGUUGGCAGGUUCCU----------U
UUUUCGU--------------------------------
>RF00515_AE005176@1_1080400-1080547
--AUAACUUUUAAA-CUAGUCCAGAGAGGCUAGCAAGGUU
G--------AAAUCAGGAAAAAUUGAUUCUAUUUUUACUG
ACAGGAUUUUCUGUCAGUAAAAGUGAAUUUGUUUUGAUAC
UUUUUACACUUGCUAGGAUUCUUGGCAAGUGUUUUUUAU
