# Supplementary material for: Discovery of Novel ncRNA Sequences in Multiple Genome Alignments on the Basis of Conserved and Stable Secondary Structures
Source: PLoS One. 2015 Jun 15;10(6):e0130200. doi: 10.1371/journal.pone.0130200 (PMC4468099; doi:10.1371/journal.pone.0130200)
Supplement: S1 File — This file contains the complete set of positive training data. A key indicates the distinct subset of alignments used for each of the four testing sets. (ZIP) [file pone.0130200.s004.zip › S1_File/positive/10091_RF00515_AE005176@1_1080400-1080547_AE017334@2_3709168-3709253_X73308@1_235-367_AE005176@1_1384872-1385029_AE014133@1_803283-803394_AJ012720@1_1924-2038.aln]

>RF00515_AE005176@1_1080400-1080547
AUAACUUUU-AAACUAGUCCAGAGAGGCUAGCAAGGUUGA
AAUCAGGAAAAAUUGAUUCUAUU----UUUACUGACAGGA
UUUUCUGUCAGUAAAAGUGAAUUUGUU--UUGAUACUUUU
U----ACACUUGCUAGGAUUCUUGGCAAGUGUUUUUUAU-
>RF00515_AE005176@1_1384872-1385029
AAAACCUUU-AACUAAGUCCAGAGAGGCUUGCAAGGAUAC
GGAAAAUUUAAUUUGGUUUACUGACAGCUUAAAGAUGAAC
UUUUUUAGCGCAUUUAUUCUGUCAGUAAAUUACCAGUUUU
UUAGUACACUUG-UAAGUUCUCUUACAAGUGUUUUUUUGU
>RF00515_AE017334@2_3709168-3709253
AUAACCUUUUAAUUCAGUCCUGUGAGACCGGAAAGGGUG-
----GCUUCUUUCUUGCACCCUAGUCUCACAUGACUAGGG
UAUUUUUAUGC-----------------------------
----------------------------------------
>RF00515_X73308@1_235-367
AGCACCUUUUAAUUAAGUCCCGCGAGGCUUAAAAAGGUG-
------UGAAAACAGGCGCAUCCA---GGGCCGGAGUGCA
CCUUCUUCGGCUCUGCCAUGCGCCGAUCGUCACACCUUGC
CUGGCCGGCAAGGUGUUUUUUUU-----------------
>RF00515_AJ012720@1_1924-2038
AGUUCCUUUAAAUUA-GCUCAGAGAGGCUGAAAAGGAUG-
------AACGGACGUACGCUUUCA---AGGAAGCCGUGCG
UAAUUUCGGACA--GCCUAGC-----------CGCUUUGA
GUGGUGGGC----UGUCUUUUCU-----------------
>RF00515_AE014133@1_803283-803394
-UAUUCCUUUAACACUGUCCCGUGAGGCAGGCAAGGAGC-
------GACAAAGAAAAAAGUGCA---GGAACAACUGUAC
UUAUAUUUUGUGAAAUCUCCUUGUAUGAGGAGAUUUUUUC
UUA-------------------------------------
