# Supplementary material for: Discovery of Novel ncRNA Sequences in Multiple Genome Alignments on the Basis of Conserved and Stable Secondary Structures
Source: PLoS One. 2015 Jun 15;10(6):e0130200. doi: 10.1371/journal.pone.0130200 (PMC4468099; doi:10.1371/journal.pone.0130200)
Supplement: S1 File — This file contains the complete set of positive training data. A key indicates the distinct subset of alignments used for each of the four testing sets. (ZIP) [file pone.0130200.s004.zip › S1_File/positive/10092_RF00515_CP000259@1_744106-744214_CP000002@3_1724430-1724551_M59757@2_1239-1357_M59757@2_547-663_X74207@1_3091-3251_AM263198@1_1891421-1891529.aln]

>RF00515_CP000002@3_1724430-1724551
AUC-CUUUUUUAAAUGCAUUCCAGUGAGUUUG-CAAAGA-
GGGAUGGAACGAAA--GAAAGC-CGCCUUACCGUGCGGC-
GGUCUUUGUCUGCC-UCUUUGCGCAAUUUAAGCAAAGAGG
CUUUUUUAAU------------------------------
----
>RF00515_M59757@2_1239-1357
AUCACCUUUUUAAGGGCAAUCCAGAGAGGUUG-CAAAGA-
GGUGCACAACAA------AGGC-CCAAAAAGUAUUCGGCA
GGUCUUUGUAUGCC-UCUUUGCGUAAAA-AAGCAAAGAGG
UUUUUUUAUA------------------------------
----
>RF00515_AM263198@1_1891421-1891529
-ACACUUUUUUAAAAGCAGUCCUGUGAGGCUGACAAAGA-
GUGAUUAAUU---------------UCUAUAUAUUUAGGG
GAUUAUUCUAUAC--UCUUUGU-CGACACAGACAAGGGGU
AUUUUUUAU-------------------------------
----
>RF00515_M59757@2_547-663
---AGAUUCUUUAAAACAGUCCAGAGAGGCUG-AGAAGG-
AUAACGGAUAGACG--GGAUGCGUGUAUAGGCGCGCACCU
UGUCCUAAAACCCC-UCUAUGC-----UCUGGCAGGAGGG
GUUUUUUCUU------------------------------
----
>RF00515_CP000259@1_744106-744214
---GACACCUUUAAGUGAGUCCAGAGAGGCAAACAAGGU-
AUACAAGAUAAA------AAAAGGGAAUUCCCUUUUAGUU
UGCUGUAGCCUCGC-UUCUU---------UGGUAGCGAGG
CUUUUUGGU-------------------------------
----
>RF00515_X74207@1_3091-3251
---AAAACCUUUAACUAAGUCCAGAGAGGCUUGCAAGGAU
ACGGAAAAUUUAUCUUGGAUUACUGACAAACUAAGGAUGA
ACUUCUUUUUUAGCGUAUUUGUCUGUCAGUAAAUGACCAA
UUUUUUAGUACACUUGUAAGUUCUCUUACAAGUGUUUUUU
UAUU
