# Supplementary material for: Discovery of Novel ncRNA Sequences in Multiple Genome Alignments on the Basis of Conserved and Stable Secondary Structures
Source: PLoS One. 2015 Jun 15;10(6):e0130200. doi: 10.1371/journal.pone.0130200 (PMC4468099; doi:10.1371/journal.pone.0130200)
Supplement: S1 File — This file contains the complete set of positive training data. A key indicates the distinct subset of alignments used for each of the four testing sets. (ZIP) [file pone.0130200.s004.zip › S1_File/positive/10093_RF00515_AE005176@1_1080400-1080547_AE017333@1_1725773-1725889_X73308@1_235-367_AE008691@1_2296196-2296293_AL766848@1_175198-175311_CP000919@1_624651-624755.aln]

>RF00515_X73308@1_235-367
AGCACCUUUUAAUU-AAGUCCCGCGAGGCUUAAAAAGGUG
UGAA----AA-CAGGCGCAUCCAGGGCCG--GAGUGCACC
UUCUUCGGCUCUGCCAUGCGCCGAUCGUCACACCUUGCCU
GGCCGGCAAGGUGUUUUUUUU-----------
>RF00515_AE008691@1_2296196-2296293
-AAACCCUUUAAUU-UAGCCCAGCGAGGCUAAAAAGGAGG
AUAU----AA-AAAGUUCCUCCUUGG-----GGGU---UU
UUCAGUAACCCAUAAUAAAGGAGGUUUUUUUAU-------
--------------------------------
>RF00515_AE005176@1_1080400-1080547
-AUAACUUUUAAAC-UAGUCCAGAGAGGCUAGCAAGGUUG
AAAUCAGGAA-AAAUUGAUUCUAUUUUUACUGACAGGAUU
UUCUGUCAGU-AAAAGUGAAUUUGUUUUGAUACUUUUUAC
ACUUGCUAGGAUUCUUGGCAAGUGUUUUUUAU
>RF00515_AE017333@1_1725773-1725889
AAAACCUUUUAAAUGAAGUCCAGAGAGGCUUGAAAGGGUU
GCGGAGAGAG-AAGUGCAAAAAAGCGCAU---UCUCUGAU
UCACUGUACCCCAAGCCGUUAUGGCCUGGGGUUUUUUUAC
G-------------------------------
>RF00515_CP000919@1_624651-624755
AAAACCUUUAAAGC--AGUCCAGAGAGGCA-GCUAAGGUU
AGACGGUGAA-AGGGUGGAGACUACCCAU---UUU-----
UCGUGGAACCUU-----GCUGUUGGCAGGUUCCUUUUUUC
GU------------------------------
>RF00515_AL766848@1_175198-175311
UGUAUCUUUAAGUG--AGUCCAGAGAGGCGAACAAGGUCA
CCAUCAUAAGUCAAAUAGCGAGUGCUUUUUCGCUAACUUU
UUAUGAAACCUUG----CCCUCAGGCAAGGUUUUUUGUGU
--------------------------------
