# Supplementary material for: Discovery of Novel ncRNA Sequences in Multiple Genome Alignments on the Basis of Conserved and Stable Secondary Structures
Source: PLoS One. 2015 Jun 15;10(6):e0130200. doi: 10.1371/journal.pone.0130200 (PMC4468099; doi:10.1371/journal.pone.0130200)
Supplement: S1 File — This file contains the complete set of positive training data. A key indicates the distinct subset of alignments used for each of the four testing sets. (ZIP) [file pone.0130200.s004.zip › S1_File/positive/10094_RF00515_CP000002@3_1724430-1724551_AE005176@1_1080400-1080547_CP000259@1_744106-744214_AM263198@1_1891421-1891529_AE017333@1_1725773-1725889_X84262@1_148-332.aln]

>RF00515_AE005176@1_1080400-1080547
-AUAACUUUUAAACUA-GUCCAGAGAG---GCUAGCAAGG
---UUGA--AAUCAGGA----AAAAUUGAUUCUAUUUUUA
CUGACAGGAUUUUC-UGUCAGUAAAAGUGAAUUUGUUUUG
AUACUUUUUACACUUGCUAGGAUUCUUGGCAAGUGUUUUU
UAU--------------------------
>RF00515_CP000259@1_744106-744214
-GACACCUUUAAGUGA-GUCCAGAGAG---GCAAACAAGG
---UAUACAAGAUAAAA----AAAGGGAAUUCCCUUUUAG
UUUGCUGUAGCCUCGCUUCUUUGGUAGCGAGGCU-UUUUG
GU--------------------------------------
-----------------------------
>RF00515_AE017333@1_1725773-1725889
AAAACCUUUUAAAUGAAGUCCAGAGAG---GCUUGAAAGG
G--UUGCGGAGAGAGAAGUGCAAAAAAGCGCAUUCUCUGA
UUCACUGUA-CCCCAAGCCGUUAUGGCCUGGGGUUUUUUU
ACG-------------------------------------
-----------------------------
>RF00515_X84262@1_148-332
-AUGACCUUUAAAUUUAGUCCCGUGAG---GCUAAGAAGG
CAGCUCAAAAUCCAUAUAUAAACAAGAAAUUCUUGGCAAA
CAUUCGAAUUGACAGGAAGACCGGGGAGGAAGCUUUUCGG
ACAGUUUAAGCAGACUUUGAGAGACCAUUUUAGACACGGA
GACUGAGUGUAUAAAAUGGUCUUUUUGCU
>RF00515_AM263198@1_1891421-1891529
ACACUUUUUUAAAAGCAGUCCUGUGAG---GCUGACAAAG
A-GUGAUUAAUUUCUAUAUAUUUAGGGGAUUAUUCUAU-A
CUCUUUGU-------CGACACAGACAAGGGGUAUUUUUUA
U---------------------------------------
-----------------------------
>RF00515_CP000002@3_1724430-1724551
AUCCUUUUUUAAAUGCAUUCCAGUGAGUUUGCAAAGAGGG
AUGGAACGAAAGAAAGCCGCCUUACCGUGCGGCGGUCUUU
GUCUGCCUCUUUGCGCAAUUUAAGCAAAGAGGCUUUUUUA
AU--------------------------------------
-----------------------------
