# Supplementary material for: Discovery of Novel ncRNA Sequences in Multiple Genome Alignments on the Basis of Conserved and Stable Secondary Structures
Source: PLoS One. 2015 Jun 15;10(6):e0130200. doi: 10.1371/journal.pone.0130200 (PMC4468099; doi:10.1371/journal.pone.0130200)
Supplement: S1 File — This file contains the complete set of positive training data. A key indicates the distinct subset of alignments used for each of the four testing sets. (ZIP) [file pone.0130200.s004.zip › S1_File/positive/10095_RF00515_AL591981@1_164471-164574_AE017334@2_3709168-3709253_Z54240@2_641-760_AE014133@1_803283-803394_CP000919@1_624651-624755_AL935259@1_253883-253975.aln]

>RF00515_AL591981@1_164471-164574
AACACUUUUUUAAAAGCAGUCCUGUGAGGCUGACAAAGAG
UGAUUAAUUUCUA---UAGGGGAUUAUUC----UAUACUC
UUUGUCGACACA--GACAAGGGGUAUUUUUUAU-------
-----------------
>RF00515_AE017334@2_3709168-3709253
-AUAACCUUUUAAUU-CAGUCCUGUGAGACCGG-AAAGGG
UGGCUUCUUUCU---------------------UGCACCC
UAGUCUCACAU---GACUAGGGUAUUUUUAUGC-------
-----------------
>RF00515_Z54240@2_641-760
---AGCACCUUUAACUUAGUCCUGUGAGGCUAACAAGGGG
A-ACGGUCAU------GUAGGGUCUCCCA----CGCUUUU
CGCAGGAAAACG--GGGU-GCCUCUUUUUUUACCCCGUGG
AUUAAGGUGAAAUUACA
>RF00515_AL935259@1_253883-253975
---AGCACCUUUAACUUAGUCCUGUGAGGCUAACAAGGGG
A-ACGGUCAU------GUAGGGUCUCCCA----CGCUUUU
CGCAGGAAAACA--GGGU-GACUCUUUUUU----------
-----------------
>RF00515_CP000919@1_624651-624755
---AAAACCUUUAAAGCAGUCCAGAGAGGCAGCUAAGGUU
AGACGGUGAAAGG---GUGGAGACUACC-----CAUUUUU
CGUGGAACCUUG--CUGUUGGCAGGUUCCUUUUUUCGU--
-----------------
>RF00515_AE014133@1_803283-803394
---UAUUCCUUUAACACUGUCCCGUGAGGCAGGCAAGGAG
CGACAAAGAAAAAAGUGCAGGAACAACUGUACUUAUAUUU
UGUGAAAUCUCCUUGUAUGAGGAGAUUUUUUCUUA-----
-----------------
