# Supplementary material for: Discovery of Novel ncRNA Sequences in Multiple Genome Alignments on the Basis of Conserved and Stable Secondary Structures
Source: PLoS One. 2015 Jun 15;10(6):e0130200. doi: 10.1371/journal.pone.0130200 (PMC4468099; doi:10.1371/journal.pone.0130200)
Supplement: S1 File — This file contains the complete set of positive training data. A key indicates the distinct subset of alignments used for each of the four testing sets. (ZIP) [file pone.0130200.s004.zip › S1_File/positive/10096_RF00515_M59757@2_2712-2828_AE005176@1_1080400-1080547_X76083@1_1336-1438_X76083@1_2797-2929_AAMN01000002@1_828893-829048_AE014133@1_803283-803394.aln]

>RF00515_AAMN01000002@1_828893-829048
ACAUCCUUUAACGACCUGUCCCGUGAGGCAGGGAAGGAG-
GUCACGACACUGAUGUGUCCUGACAAUGCUGUGCCCCAGA
GUCCCCAGAGUUCAGAGAAGCUCCAGAGCUCCUCGAGUGA
GACCGACCCCGCGACUGACGGGAGGACGGUCCUCGGA
>RF00515_AE014133@1_803283-803394
UAUUCCUUUAACA--CUGUCCCGUGAGGCAGGCAAGGAG-
CGACAAAGAAAAAAGUGCAGGAACAA--CUGUACUUAUAU
UUUGUGAAAUCUCCUUGUAUGAGGAGAUUUUUUCUUA---
-------------------------------------
>RF00515_X76083@1_1336-1438
CGACCCUUUUAAGCGCAGUCCCGUGAGGCUGCAAAAGGG-
--------GCGGAAUCGUUUCGGCUGU-UUCUGCACCCUC
UUUGCG---UCUUCGCGGGCAAAGAGGGAUUUUUUU----
-------------------------------------
>RF00515_AE005176@1_1080400-1080547
-AUAACUUUUAAAC-UAGUCCAGAGAGGCUAGCAAGGUU-
GAAAUCAGGAAAAAUUGAUUCUAUUUU-UACUGACAGGAU
UUUCUG-----UCAGUAAAAGUGAAUUUGUUUUGAUACUU
UUUACACUUGCUAGGAUUCUUGGCAAGUGUUUUUUAU
>RF00515_X76083@1_2797-2929
-AGCACCUUUUAAUUAAGUCCCGCGAGGCUUAAAAAGGU-
GUGA----AAACAGGCGCAUCCAGGGC-CGGAGUGCACCU
UCUUCGGCUCUGCCAUGCGC-CGAUCGUCACACCUUGCCU
GGCCGGCAAGGUGUUUUUUUU----------------
>RF00515_M59757@2_2712-2828
AAAACCUUUUAAUGAAAGUCCAGAGAGGCUUGGAAGGGUU
AUGAAGAGAAGGAAGCUUCAAUGCUGCCCUCUAUUUAACC
AUACCCCGAGUCUAUCUUAGACCGGGGUUUUUUUUCA---
-------------------------------------
