# Supplementary material for: Discovery of Novel ncRNA Sequences in Multiple Genome Alignments on the Basis of Conserved and Stable Secondary Structures
Source: PLoS One. 2015 Jun 15;10(6):e0130200. doi: 10.1371/journal.pone.0130200 (PMC4468099; doi:10.1371/journal.pone.0130200)
Supplement: S1 File — This file contains the complete set of positive training data. A key indicates the distinct subset of alignments used for each of the four testing sets. (ZIP) [file pone.0130200.s004.zip › S1_File/positive/10097_RF00515_X76083@1_1336-1438_CP000002@3_1724430-1724551_AL009126@3_1620329-1620445_M59757@2_547-663_AE009948@1_1054599-1054718_AE005176@1_1080400-1080547.aln]

>RF00515_M59757@2_547-663
-AGAUUCUUUAA--AACAGUCCAGAGAGGCUGAGAAGGAU
AACGGAUAGACGGGAUGC-GUGUAUAGGCGCGCA--CCUU
GUCCUAAAACCCCUCUAUGCUCUGGCAGGAGGGGUUUUUU
CUU----------------------------
>RF00515_AL009126@3_1620329-1620445
AAAACCUUUUAAU-GAAAGUCCAGAGAGGCUUGGAAGGGU
UAUGAAGAGAAGGAA----GCUUCAAUGC-UGCC--CUCU
AUUUAACCAUACCCCGAGUCUAUCUUAGACCGGGGUUUUU
UUUCA--------------------------
>RF00515_X76083@1_1336-1438
CGACCCUUUUAAG-CGCAGUCCCGUGAGGCUGCAAAAGG-
--------GGCGGAAU----CGUUUCGGC-UGUU--UCUG
CACCCUCUUUGCGUC--UUCGCGGGCAAAGAGGGAUUUUU
UU-----------------------------
>RF00515_CP000002@3_1724430-1724551
AUCCUUUUUUAAA-UGCAUUCCAGUGAGUUUGCAAAGAGG
GAUGGAACGAAAGAAAGCCGCCUUACCGUGCGGCGGUCUU
UGUCUGCCUCUUUGCGCAAUUUAAGCAAAGAGGCUUUUUU
AAU----------------------------
>RF00515_AE005176@1_1080400-1080547
-AUAACUUUUAA--ACUAGUCCAGAGAGGCUAGCAAGGUU
GAAAUCAGGAAAAAUUGAUUCUAUUUUUACUGACAGGAUU
UUCUGUCAGUAAAAGUGAAUUUGUUUUGAUACUUUUUACA
CUUGCUAGGAUUCUUGGCAAGUGUUUUUUAU
>RF00515_AE009948@1_1054599-1054718
-AUAUCCUUUAAGGUAUUGUCCAGAGAGGCAAACAAGGA-
AUUGCGUUAACAAAUAGUAAGUUAGUUCCCUAUCUAGCUU
ACUAUUUUGCAGAGCC-UCCUUGUUUUAGGAGGCUUUUUU
CUA----------------------------
