# Supplementary material for: Discovery of Novel ncRNA Sequences in Multiple Genome Alignments on the Basis of Conserved and Stable Secondary Structures
Source: PLoS One. 2015 Jun 15;10(6):e0130200. doi: 10.1371/journal.pone.0130200 (PMC4468099; doi:10.1371/journal.pone.0130200)
Supplement: S1 File — This file contains the complete set of positive training data. A key indicates the distinct subset of alignments used for each of the four testing sets. (ZIP) [file pone.0130200.s004.zip › S1_File/positive/10098_RF00515_AF068902@1_6383-6487_AL766848@1_175198-175311_AE017355@1_3731220-3731320_X76083@1_1336-1438_CP000705@1_148104-148220_AE017225@1_3711140-3711254.aln]

>RF00515_AE017355@1_3731220-3731320
AUAACCUUUUAAUU-CAGUCCUGUGAGACCGGAAAGGG--
----UGGCUUCUUUCUUGCACCCUAGUCUUACACGACUAG
--GGUAUU-UUUAUGCAAAGGUUGUUAUAAA---------
-
>RF00515_AE017225@1_3711140-3711254
AAGCCCUUUUAAAUGUAGUCCUGUGAGGCUGCCAAAGGGU
C--UUGGCUUUCAUAUGUCAAAUUUGGCAUACGAAAGUGU
--AGGACUCUUUGUGCACAGGCACAAAGAGUUUUUUUAU-
-
>RF00515_X76083@1_1336-1438
CGACCCUUUUAAGCGCAGUCCCGUGAGGCUGCAAAAGGGG
----CGGAAUCGUUUCGGCUGUUUCUGCACCCU---CUUU
--GCGUCUUCGCGGGCAAAGAGGGAUUUUUUU--------
-
>RF00515_AF068902@1_6383-6487
AAAACCUUUAAAGC--AGUCCAGAGAGGCAGCUAAGGUUA
-----GACGGUGAAAGGGUGGAGACUACCCAUUUUUCGUG
--GAACCUUGCUGUUGGCAGGUUCCUUUUUUCGU------
-
>RF00515_AL766848@1_175198-175311
-UGUAUCUUUAAGUG-AGUCCAGAGAGGCGAACAAGGUCA
CCAUCAUAAGUCAAAUAGCGAGUGCUUUUUCGCUAACUUU
UUAUGAAACCUUGCCCUCAGGCAAGGUUUUUUGUGU----
-
>RF00515_CP000705@1_148104-148220
CCGACCAUUUAAUUG-UUUCCAGAGAGAGCAGAACGGUAU
G---UUGUUUUUAGCCUACUUAUAUCCUAAAAGCAAACAG
UGAUGACUCUCGAAAUUUAAAUGGGAAGUUAUCACUGUUU
U
