# Supplementary material for: Discovery of Novel ncRNA Sequences in Multiple Genome Alignments on the Basis of Conserved and Stable Secondary Structures
Source: PLoS One. 2015 Jun 15;10(6):e0130200. doi: 10.1371/journal.pone.0130200 (PMC4468099; doi:10.1371/journal.pone.0130200)
Supplement: S1 File — This file contains the complete set of positive training data. A key indicates the distinct subset of alignments used for each of the four testing sets. (ZIP) [file pone.0130200.s004.zip › S1_File/positive/10099_RF00515_AE005176@1_1384872-1385029_X76083@1_1336-1438_AF068902@1_6383-6487_AE017262@2_1897530-1897637_AL009126@3_1618161-1618277_AM263198@1_1891421-1891529.aln]

>RF00515_AE017262@2_1897530-1897637
--AAGUCCUUUAACAUAGUCCAGAGAGGCUAAGAAGGUGA
CGA------UAAUUUGACGGGUUAAUUGUAUACUCGUACG
CGUU---------CCCUUGCUUACACUGGCAGA--GGGUU
AUUUUUU---------------------------------
---
>RF00515_AL009126@3_1618161-1618277
--AGAUUCUUUAAAACAGUCCAGAGAGGCUGAGAAG--GA
UAA------CGGAUAGACGGGAUGCGUGUAUAGGCGCGCA
CCUUGUCCUAAAACCCCUCUAUGCUCUGGCAGGAGGGGUU
UUUUCUU---------------------------------
---
>RF00515_AM263198@1_1891421-1891529
ACACUUUUUUAAAAGCAGUCCUGUGAGGCUGACAA----A
GAG------UGAUUAAUUUCUAUAUAUUUAGGGGAUUAUU
CUAUAC-------UCUUUGUCGACACAGACAAGGGGUAUU
UUUUAU----------------------------------
---
>RF00515_X76083@1_1336-1438
CGACCCUUUUAAGCGCAGUCCCGUGAGGCUGCAAAA---G
GGG------CGG--AAUCGUUUCGGCUGUUUCUGCACCCU
CUUUG------------CGUCUUCGCGGGCAAAGAGGGAU
UUUUUU----------------------------------
---
>RF00515_AE005176@1_1384872-1385029
--AAAACCUUUAACUAAGUCCAGAGAGGCUUGCAAGGAUA
CGGAAAAUUUAAUUUGGUUUACUGACAGCUUAAAGAUGAA
CU-UUUUUAGCG--CAUUUAUUCUGUCAGUAAAUUACCAG
UUUUUUAGUACACUUGUAAGUUCUCUUACAAGUGUUUUUU
UGU
>RF00515_AF068902@1_6383-6487
--AAAACCUUUAAAGCAGUCCAGAGAGGCAGCUAAGGUUA
GA-----------------CGGUGAAAGGGUGGAGACUAC
CCAUUUUUCGUG--GAACCUUGCUGUUGGCAGGUUCC---
UUUUUUCGU-------------------------------
---
