# Supplementary material for: Discovery of Novel ncRNA Sequences in Multiple Genome Alignments on the Basis of Conserved and Stable Secondary Structures
Source: PLoS One. 2015 Jun 15;10(6):e0130200. doi: 10.1371/journal.pone.0130200 (PMC4468099; doi:10.1371/journal.pone.0130200)
Supplement: S1 File — This file contains the complete set of positive training data. A key indicates the distinct subset of alignments used for each of the four testing sets. (ZIP) [file pone.0130200.s004.zip › S1_File/positive/1009_RF01055_CP000947@1_1455599-1455736_CP000036@1_682934-683078_AE014613@1_2145861-2146005_CP000148@1_2016583-2016702_AL627268@1_76072-76216_CP000305@1_3199009-3199155.aln]

>RF01055_CP000036@1_682934-683078
UUAACCAC--UAAACACUCUAGCCUCUGCACCUGGGUCAA
CU--GAUACG-GUGCUUUGGCCGUGACAAUGCUCGUAAAG
AUUGCCACCAGGGCG-AAGGAAGAAAUGACUUCGCCUCCC
GUAUCUGGAAAGGUGUACAUGGCUUCACA-AC
>RF01055_AL627268@1_76072-76216
--AACCACAAUAAACACUCUAGCCUCUGCACCUGGGUCAU
UUUUGAUAUG-GUGCUUUGGCCGUGACAACGUU--UAACG
UUUGCCACCAGGGCG-CAGGAAGAAAUGACUCCGCCUCCC
GUAUUUGGAAAGGUGUACAUGGCUUCACA-AC
>RF01055_AE014613@1_2145861-2146005
--AACCACAAUAAACACUCUAGCCUCUGCACCUGGGUCAU
UUUUGAUAUG-GUGCUUUGGCCGUGACAACGUU--UAACG
UUUGCCACCAGGGCG-CAGGAAGAAAUGACUCCGCCUCCC
GUAUUUGGAAAGGUGUACAUGGCUUCACA-AC
>RF01055_CP000305@1_3199009-3199155
--GCUGAACAUAAAC-UCCUAGCCUUAGCGUCUACGUUGU
CUUUUUUGUA-UUGGCAAUAUGAUGUUCUGGCCGUGGCCU
UAAGCCACCAGGGUGCAAGGUAGAAAUGCCUGCAUCUCCC
GUAUUUGGAAAGGUGU-UAUGGUACAACUCAC
>RF01055_CP000947@1_1455599-1455736
--AAAAACUGACGAC-UCCGAGCUUGUUGACCUAAGUUGC
AA--AAUAAG-GUUGCAAGCCUGUAACAUUGUC---AAAU
GUUGC--ACAUGGUA-UAACUAGAAAUGGUUGUGCCACUC
-CCUUUAGAAAGGUGUCGAAAAUAAAACUUU-
>RF01055_CP000148@1_2016583-2016702
----------------------------AUUUAAAACCGU
CUCCGAGCCGCGGCGCCUAAAGGGAACAUCCCCAUGGCGG
UCCGGCCUAUGGGUA-UCGCUGGAAACGGCGUUGCCUUCC
UUAUGCAAAGGGGACCCAGCGACGCGGAG---
