# Supplementary material for: Discovery of Novel ncRNA Sequences in Multiple Genome Alignments on the Basis of Conserved and Stable Secondary Structures
Source: PLoS One. 2015 Jun 15;10(6):e0130200. doi: 10.1371/journal.pone.0130200 (PMC4468099; doi:10.1371/journal.pone.0130200)
Supplement: S1 File — This file contains the complete set of positive training data. A key indicates the distinct subset of alignments used for each of the four testing sets. (ZIP) [file pone.0130200.s004.zip › S1_File/positive/100_RF00051_AY866318@1_924-1002_AY866309@1_827-905_AY866311@1_905-983_AY866310@1_634-712_AY866365@1_502-582_AY866362@1_366-448.aln]

>RF00051_AY866318@1_924-1002
CUUCUGUAGCACUAAAGUGCUUAUAGUGCAGGUAGUGUU--UAGUUAUCU
ACUGCAUUAUGAGCACUUAAAGUACUGCUAG--
>RF00051_AY866309@1_827-905
CUUCUGUAGCACUAAAGUGCUUAUAGUGCAGGUAGUGUU--UAGUUAUCU
ACUGCAUUAUGAGCACUUAAAGUACUGCUAG--
>RF00051_AY866311@1_905-983
CUUCUGUAGCACUAAAGUGCUUAUAGUGCAGGUAGUGUU--UAGUUAUCU
ACUGCAUUAUGAGCACUUAAAGUACUGCUAG--
>RF00051_AY866310@1_634-712
CUUCUGUAGCACUAAAGUGCUUAUAGUGCAGGUAGUGUU--UAGUUAUCU
ACUGCAUCAUGAGCACUUAAAGUACUGCUAG--
>RF00051_AY866362@1_366-448
UCCUAGUAGUACCAAAGUGCUCAUAGUGCAGGUAGUUUUGGCAUUACUCU
ACUGUAGUGUGGGCACUUCCAGUACUCUUGGAU
>RF00051_AY866365@1_502-582
CCUUGGCCAUGUAAAAGUGCUUACAGUGCAGGUAGCUUU--UUGAGAUCU
ACUGCAAUGCAAGCACUUCUUACAUUACCAUGG
