# Supplementary material for: Discovery of Novel ncRNA Sequences in Multiple Genome Alignments on the Basis of Conserved and Stable Secondary Structures
Source: PLoS One. 2015 Jun 15;10(6):e0130200. doi: 10.1371/journal.pone.0130200 (PMC4468099; doi:10.1371/journal.pone.0130200)
Supplement: S1 File — This file contains the complete set of positive training data. A key indicates the distinct subset of alignments used for each of the four testing sets. (ZIP) [file pone.0130200.s004.zip › S1_File/positive/10100_RF00515_AL766848@1_175198-175311_CR954253@1_898260-898444_AF044978@1_176-335_X84262@1_148-332_AE017355@1_3732639-3732753_AL935259@1_253883-253975.aln]

>RF00515_AL766848@1_175198-175311
---------UGUA-UCUUUAAGUG-AGUCCAGAGAGGCGA
ACAAGGUCACCAUCA-----UAAGUCAAAUAGCGAGUGCU
UUUUCGCUAACUUUU-UAUGAAACCUUGCCCUCAGGCAAG
GUUUUUUG-UGU----------------------------
----------------------------------------
>RF00515_AF044978@1_176-335
----------GUAACCUUUAAGUUUAGUCCCGUGAGGCUA
AGAAGGA-AUCAUGC-----AAAAGAACACUAGGUGCGCU
UAGUUAGUAAGUUGUGUGGGCUACAUGGUACCCUUGUACC
UUUUUAAACUGUAACCAACAUCCUCCUAUCCUCAUACGGG
UAGGAGGAUUUUUUGU------------------------
>RF00515_AE017355@1_3732639-3732753
--------AAGCC-CUUUUAAAUGUAGUCCUGUGAGGCUG
CCAAAGG-GUCUUGG-----CUUUCA---UAUGUCAAAUU
UGGCAUACGAAAGUGUAG-GACUCUUUGUGCACAGGCACA
AAGAGUUUUUUUAU--------------------------
----------------------------------------
>RF00515_AL935259@1_253883-253975
---------AGCA-CCUUUAACU-UAGUCCUGUGAGGCUA
ACAAGGG-GAACGGU-----CAUGUAGGGUCUCCCACGCU
UUUCGCAGGAAAACAGGGUGACUCUUUUUU----------
----------------------------------------
----------------------------------------
>RF00515_X84262@1_148-332
----------AUGACCUUUAAAUUUAGUCCCGUGAGGCUA
AGAAGGCAGCUCAAA-----AUCCAUAUAUAAACAAGAAA
UUCUUGGCAAACAUUCGAAUUGACAGGAAGACCGGGGAGG
AAGCUUUUCGGACAGUUUAAGCAGACUUUGAGAGACCAUU
UUAGACACGGAGACUGAGUGUAUAAAAUGGUCUUUUUGCU
>RF00515_CR954253@1_898260-898444
AGCAAAAAGACCAUUUUAUACACUCAGUCUC-CGUGUCUA
AAAUGGUCUCUCAAAGUCUACUUAAACUGCCCGGAAAGCU
UCCUCCCCGGUCUUCCUGUCAAUUCGAAUGUUUGCCAAGA
AUUUCUUGUUUAUAUCUGGAUUUUGAGCUGCCUUCUUAGC
CUCACGGGACUAAAUUUAAAGGUCAU--------------
