# Supplementary material for: Discovery of Novel ncRNA Sequences in Multiple Genome Alignments on the Basis of Conserved and Stable Secondary Structures
Source: PLoS One. 2015 Jun 15;10(6):e0130200. doi: 10.1371/journal.pone.0130200 (PMC4468099; doi:10.1371/journal.pone.0130200)
Supplement: S1 File — This file contains the complete set of positive training data. A key indicates the distinct subset of alignments used for each of the four testing sets. (ZIP) [file pone.0130200.s004.zip › S1_File/positive/10101_RF00515_X73308@1_235-367_AE009949@1_721177-721294_AE017225@1_3711140-3711254_AE017262@2_1897530-1897637_AL935258@1_285311-285425_CP001033@1_1229224-1229356.aln]

>RF00515_AE017262@2_1897530-1897637
-AAGUCCUUUAACAUA-GUCCAGAGAGGCUAAGAAGGUG-
-ACGAUAAUUU-GACGGGU-UAAUUGUAUACU-CGUAC--
--GCGUUC-CCUUGCUUACACUGGCAGAGGGUUAUUUUUU
------------------
>RF00515_CP001033@1_1229224-1229356
-UAUUCCUUUAAACCU-GUCCCGUGAGGCAGGCAAGGAGC
-GCGAUAAAGUAGAAGGGU-GAAGUCUAUACUGUGUGCAG
UAGGGCUC-GCUUGGCUAUAAAUUUCAAGUCUCCUUGUUU
AAGGAGACUUUUCUUUUU
>RF00515_X73308@1_235-367
-AGCACCUUUUAAUUAAGUCCCGCGAGGCUUAAAAAGGU-
-GUGAAAACAG-GCGCAUC-CAGGGCCGGAGUGCACCUUC
UUCGGCUCUGCCAUGCGCCGAUCGUCACACCUUGCCUGGC
CGGCAAGGUGUUUUUUUU
>RF00515_AL935258@1_285311-285425
-AGUUCCUUUAAAUUA-GCUCAGAGAGGCUGAAAAGGAU-
-GAACGGACGU-GCGCUUU-CAAG--CAAGCUGUGCGUAA
UUUCGGACAGCCUAGC-----------CGCUUUGAGUGGU
GGGC----UGUCUUUUCU
>RF00515_AE009949@1_721177-721294
-UAUUCCUUUAAAACA-GUCCUGUGAGGCUGUCAAGGAGA
CGGAUUAAAAACAUGCACCAUGAUACUUAAUUGUGCUAUA
UUUUGCUGAAUCUCCUUGUUUCCAAGGAGAUCUUUUUAUU
------------------
>RF00515_AE017225@1_3711140-3711254
AAGCCCUUUUAAAUGUAGUCCUGUGAGGCUGCCAAAGGGU
--CUUGGCUUUCAUAUGUC--AAAUUUGGCAUACGAAA-G
UGUAGGACUCUUUGUGCACAGGCACAAAGAGUUUUUUUAU
------------------
