# Supplementary material for: Discovery of Novel ncRNA Sequences in Multiple Genome Alignments on the Basis of Conserved and Stable Secondary Structures
Source: PLoS One. 2015 Jun 15;10(6):e0130200. doi: 10.1371/journal.pone.0130200 (PMC4468099; doi:10.1371/journal.pone.0130200)
Supplement: S1 File — This file contains the complete set of positive training data. A key indicates the distinct subset of alignments used for each of the four testing sets. (ZIP) [file pone.0130200.s004.zip › S1_File/positive/10102_RF00515_AE017355@1_3732639-3732753_AL935259@1_253883-253975_AL009126@3_1620329-1620445_AE017225@1_3711140-3711254_CP000557@1_1070259-1070361_X76083@1_1336-1438.aln]

>RF00515_AE017355@1_3732639-3732753
AAGCCCUUUUAAAUGUAGUCCUGUGAGGCUGCCAAAGGGU
CUUGGCUUUCAUAUGUCAAAUUUGGCAUACGAAAGUGUAG
GACUCUUUGUGC----ACAGGCACAAAGAGUUUUUUUAU
>RF00515_AE017225@1_3711140-3711254
AAGCCCUUUUAAAUGUAGUCCUGUGAGGCUGCCAAAGGGU
CUUGGCUUUCAUAUGUCAAAUUUGGCAUACGAAAGUGUAG
GACUCUUUGUGC----ACAGGCACAAAGAGUUUUUUUAU
>RF00515_CP000557@1_1070259-1070361
GCUCCCUUUUAAGCGCAGUCCCGCGAGGCUGCAAAAGGGG
CGGAA---UGGUUUCGGCUGUUUC-UGCACC---------
--CUCUUUGUGCCUUCGCGGGCCAAGAGGUUUUUUUUG-
>RF00515_X76083@1_1336-1438
CGACCCUUUUAAGCGCAGUCCCGUGAGGCUGCAAAAGGGG
CGGAA---UCGUUUCGGCUGUUUC-UGCACC---------
--CUCUUUGCGUCUUCGCGGGCAAAGAGGGAUUUUUUU-
>RF00515_AL935259@1_253883-253975
-AGCACCUUUAA-CUUAGUCCUGUGAGGCUA-ACAAGGGG
AACGG---UCAUGUAGG--GUCUC-C-CACG---------
--CUUUUCGCAG----GAAAACAGGGUGACUCUUUUUU-
>RF00515_AL009126@3_1620329-1620445
AAAACCUUUUAAUGAAAGUCCAGAGAGGCUU-GGAAGGGU
UAUGAAGAGAAGGAAGCUUCAAUGCUGCCCUCUAUUUAAC
CAUACCCCGAGUCUAUCUUAGACCGGGGUUUUUUUUCA-
