# Supplementary material for: Discovery of Novel ncRNA Sequences in Multiple Genome Alignments on the Basis of Conserved and Stable Secondary Structures
Source: PLoS One. 2015 Jun 15;10(6):e0130200. doi: 10.1371/journal.pone.0130200 (PMC4468099; doi:10.1371/journal.pone.0130200)
Supplement: S1 File — This file contains the complete set of positive training data. A key indicates the distinct subset of alignments used for each of the four testing sets. (ZIP) [file pone.0130200.s004.zip › S1_File/positive/10103_RF00515_AE008691@1_2296196-2296293_AM263198@1_1891421-1891529_AE017225@1_3709736-3709821_ABQL01000005@1_599722-599838_AE009949@1_721177-721294_AL596170@1_182555-182663.aln]

>RF00515_AE008691@1_2296196-2296293
--AAACCCUUUAA-UUUAGCCCAGCGAGGCUAAAAAGGAG
--GAUAUAAAAAGUUCCUCCUUGGGGGUU-----------
-UUUCAGUAA-----CCCAUAAUAAAGGAGGUUUUUUUAU
-
>RF00515_AE009949@1_721177-721294
--UAUUCCUUUAA-AACAGUCCUGUGAGGCUGUCAAGGAG
ACGGAUUAAAAACAUGCACCAUGAUACUUAAUUGUGCUAU
AUUUUGCUGAAUCUCCUUGUUUCCAAGGAGAUCUUUUUAU
U
>RF00515_AE017225@1_3709736-3709821
-AUAACCUUUUAA-UUCAGUCCUGUGAGACCGGAAAGGGU
----------GGCUUCUUUCUUGCACCCUAG---------
-UCUCA-----------CAUGACUA-GGGUAUUUUUAUGC
-
>RF00515_AM263198@1_1891421-1891529
-ACACUUUUUUAAAAGCAGUCCUGUGAGGCUGACAAAGAG
--UG----AUUAAUUUCUAUA---UAUUUAGGGGAUUAUU
CUAUAC-UCUUUGUCGACACAGACAAGGGGUAUUUUUUAU
-
>RF00515_ABQL01000005@1_599722-599838
AUCACCUUUUUA--AGCAAUCCAGAGAGGUUGCAAAGAGG
--UGCACAACAAAGGCCCAAAAAGUAUUCGGCAGGUCUUU
GUAUGCCUCUUUGCGUAAAAAAGCAAAGAGGUUUUUUUAU
A
>RF00515_AL596170@1_182555-182663
--AAGUCCUUUAA-CAUAGUCCAGAGAGGCU--AAGAAGG
--UG----ACGAUAAUUUGACGGGUUAUUUGUAUACUCGU
ACGCGUUCCCUUGCUUACACUGGCAGAGGGUUAUUUUUUU
-
