# Supplementary material for: Discovery of Novel ncRNA Sequences in Multiple Genome Alignments on the Basis of Conserved and Stable Secondary Structures
Source: PLoS One. 2015 Jun 15;10(6):e0130200. doi: 10.1371/journal.pone.0130200 (PMC4468099; doi:10.1371/journal.pone.0130200)
Supplement: S1 File — This file contains the complete set of positive training data. A key indicates the distinct subset of alignments used for each of the four testing sets. (ZIP) [file pone.0130200.s004.zip › S1_File/positive/10104_RF00515_AM263198@1_1891421-1891529_X76083@1_2797-2929_AJ132624@1_224-346_AE017333@1_1725773-1725889_AE005176@1_1080400-1080547_X73308@1_235-367.aln]

>RF00515_X76083@1_2797-2929
AGCACCUUUUAAUU-AAGUCCCGCGAGGCUUAAAAAGGUG
UGAAAACAGGCGCAUCCAGGGCCGGAGUGCACCUUCUUCG
GCUCUGCCAUGCGCCGAUCGUCACACCUUGCCUGGCCGGC
AAGGUGUUUUUUUU-----------------------
>RF00515_X73308@1_235-367
AGCACCUUUUAAUU-AAGUCCCGCGAGGCUUAAAAAGGUG
UGAAAACAGGCGCAUCCAGGGCCGGAGUGCACCUUCUUCG
GCUCUGCCAUGCGCCGAUCGUCACACCUUGCCUGGCCGGC
AAGGUGUUUUUUUU-----------------------
>RF00515_AJ132624@1_224-346
-CUAACCUUUAAGA-UUGUCCAGAGAGGCA-GGCAAGGUC
AGAAAUUAAUAAUGU--AAUAAUAUGAUGGAUACUGUCC-
-AUUUUCUGA-UACCUACC-U-GCAUUCUCUUUGGAAUGC
A----GCUUUUUUGUAU--------------------
>RF00515_AE005176@1_1080400-1080547
-AUAACUUUUAAAC-UAGUCCAGAGAGGCU-AGCAAGGUU
-GAAAUCAGGAAAA---AUUGAUUCUAUUUUUACUGACAG
GAUUUUCUGU-CAGUAAAAGU-GAAUUUGUUUUGAUACUU
UUUACACUUGCUAGGAUUCUUGGCAAGUGUUUUUUAU
>RF00515_AE017333@1_1725773-1725889
AAAACCUUUUAAAUGAAGUCCAGAGAGGCUUGAAAGGGUU
GCGGAGAGAGA------AGUGCAAAAAAGCGCAUUCUCUG
-AUUCACUGUACCCCAAGC--------CGUUAUGGCCUGG
G----GUUUUUUUACG---------------------
>RF00515_AM263198@1_1891421-1891529
ACACUUUUUUAAAAGCAGUCCUGUGAGGCUGACAAAGAGU
---GAUUAAUUUCUA--UAUAUUUAGGGGAUUAUUCUAUA
CUCUUUGUCGACACAGACAAG-GGGUAUUUUUUAU-----
-------------------------------------
