# Supplementary material for: Discovery of Novel ncRNA Sequences in Multiple Genome Alignments on the Basis of Conserved and Stable Secondary Structures
Source: PLoS One. 2015 Jun 15;10(6):e0130200. doi: 10.1371/journal.pone.0130200 (PMC4468099; doi:10.1371/journal.pone.0130200)
Supplement: S1 File — This file contains the complete set of positive training data. A key indicates the distinct subset of alignments used for each of the four testing sets. (ZIP) [file pone.0130200.s004.zip › S1_File/positive/10105_RF00515_AE017333@1_1725773-1725889_AE009949@1_721177-721294_X84262@1_148-332_AE017355@1_3732639-3732753_AL596170@1_181872-181975_AE017355@1_3731220-3731320.aln]

>RF00515_AE017355@1_3732639-3732753
-AAGCCCUUUUAAAUGUAGUCCUGUGAGGCUGCCAAAGG-
-GUCUUGGCUUUCAUAUGUCAAAUUUGGCA-UACGAAAGU
GUAGGACUCUUUGUGCACAGGCACAAAGAGU-UUUUUUAU
----------------------------------------
---------------------------
>RF00515_AL596170@1_181872-181975
AACACUUUUUUAAAAGCAGUCCUGUGAGGCUGACAAAGA-
-GUGAUUAAUUUC-UAUAGGGGAUU-------------AU
UCUAUACUCUUUGUCGACCGAGGCAAGGGGUAUUUUUUAU
----------------------------------------
---------------------------
>RF00515_AE017355@1_3731220-3731320
-AUAACCUUUUAA-UUCAGUCCUGUGAGACCGG-AAAGG-
-GUGGCUUCUUUCUUGCACCCUAGU-------------CU
UACACGACUAGGGUAUUUUUAUGCAAAGGUUGUUAUAAA-
----------------------------------------
---------------------------
>RF00515_AE017333@1_1725773-1725889
-AAAACCUUUUAAAUGAAGUCCAGAGAGGCUUGAAAGGGU
UGCGGAGAGAGAAGUGCAAAAAAGCGCAUU-CUCUGAUUC
ACUGUACCCCAAGCCGUUAUGGCCUGGGGUUUUUUUACG-
----------------------------------------
---------------------------
>RF00515_AE009949@1_721177-721294
--UAUUCCUUUAA-AACAGUCCUGUGAGGCUGUCAAGGAG
ACGGAUUAAAAACAUGCACCAUGAUACUUAAUUGUGCUAU
AUUUUGCUGAAUCUCCUUGUUUCCAAGGAGAUCUUUUUAU
U---------------------------------------
---------------------------
>RF00515_X84262@1_148-332
--AUGACCUUUAAAUUUAGUCCCGUGAGGCUAAGAAGGCA
GCUCAAAAUCCAUAUAUAAACAAGAAAUUCUUGGCAAACA
UUCGAAUUGACAGGAAGACCGGGGAGGAAGCUUUUCGGAC
AGUUUAAGCAGACUUUGAGAGACCAUUUUAGACACGGAGA
CUGAGUGUAUAAAAUGGUCUUUUUGCU
