# Supplementary material for: Discovery of Novel ncRNA Sequences in Multiple Genome Alignments on the Basis of Conserved and Stable Secondary Structures
Source: PLoS One. 2015 Jun 15;10(6):e0130200. doi: 10.1371/journal.pone.0130200 (PMC4468099; doi:10.1371/journal.pone.0130200)
Supplement: S1 File — This file contains the complete set of positive training data. A key indicates the distinct subset of alignments used for each of the four testing sets. (ZIP) [file pone.0130200.s004.zip › S1_File/positive/10106_RF00515_AE014133@1_803283-803394_AAMN01000002@1_828893-829048_U48870@1_2609-2725_AJ012720@1_1924-2038_X76083@1_647-773_X74207@1_3091-3251.aln]

>RF00515_U48870@1_2609-2725
AGAUUCUUUAAAA--CAGUCCAGAGAGGCUGAGAAGGAUA
ACGGAUAGACGGGAUGCGUGUAUAG-GC------GC-GCA
CCUUG---UCCUAAAACCCCUCUAUG-CUCUGGCAGGAGG
GGUUUUUUCUU-----------------------------
---------
>RF00515_AJ012720@1_1924-2038
AGUUCCUUUAAAU--UAGCUCAGAGAGGCUGAAAAGGAUG
A---ACGGACGU-ACGCUUUCAAGG-AA------GCCGUG
CGUAA---UUUCGGACAGCCUAGCCG-CUUUGAGUGGUGG
GCUGUCUUUUCU----------------------------
---------
>RF00515_X74207@1_3091-3251
AAAACCUUUAACU--AAGUCCAGAGAGGCUUGCAAGGAUA
CGGAAAAUUUAUCUUGGAUUACUGACAA------ACUAAG
GAUGAACUUCUUUUUUAGCGUAUUUGUCUGUCAGUAAAUG
ACCAAUUUUUUAGUACACUUGUAAGUUCUCUUACAAGUGU
UUUUUUAUU
>RF00515_X76083@1_647-773
GGAACCUUUAAGUU-CAGUCCUGUGAGGCUGAAAAGGGGU
CGGAAUGACAAAGAAGGGCGAUGUAUGC------CCAUCU
UGUUUGGUGAUAAGCGCGCCAUCCCCCGCUUCACAGGCGG
GGGAUUUUUUGUGC--------------------------
---------
>RF00515_AE014133@1_803283-803394
UAUUCCUUUAACA--CUGUCCCGUGAGGCAGGCAAGGAGC
GACAAAGAAAAAAGUGCAGGAACAA----------CUGUA
CUUAUA--UUUUGUGAAAUCUCCUUG-----UAUGAGGAG
AUUUUUUCUUA-----------------------------
---------
>RF00515_AAMN01000002@1_828893-829048
ACAUCCUUUAACGACCUGUCCCGUGAGGCAGGGAAGGAGG
UCACGACACUGAUGUGUCCUGACAAUGCUGUGCCCCAGAG
UCCCCAGAGUUCAGAGAAGCUCCAGAGCUCCUCGAGUGAG
ACCGACCCCGCGACUGACGGGAGGACGGUCCUCGGA----
---------
