# Supplementary material for: Discovery of Novel ncRNA Sequences in Multiple Genome Alignments on the Basis of Conserved and Stable Secondary Structures
Source: PLoS One. 2015 Jun 15;10(6):e0130200. doi: 10.1371/journal.pone.0130200 (PMC4468099; doi:10.1371/journal.pone.0130200)
Supplement: S1 File — This file contains the complete set of positive training data. A key indicates the distinct subset of alignments used for each of the four testing sets. (ZIP) [file pone.0130200.s004.zip › S1_File/positive/10107_RF00515_CP000259@1_744106-744214_AE017225@1_3709736-3709821_AL596170@1_182555-182663_AAPZ02000001@1_1290955-1291071_M59757@2_2712-2828_CP000557@1_1070259-1070361.aln]

>RF00515_CP000259@1_744106-744214
GACACCUUUAAGUGA--GUCCAGAGAGGCAAACAAGGUAU
ACAAGAUAAAAAAAG----GGAAUUCCCUUUUAGU---UU
GCUGUAGCCUC-GCUUCUUUGGUAGCGAGGCUUUUUGGU-
--
>RF00515_M59757@2_2712-2828
AAAACCUUUUAAUGAAAGUCCAGAGAGGCUUGGAAGGGUU
AUGAAGAGAAGGAAGCUUCAAUGCUGCCCUCUAUU---UA
ACCAUACCCCGAGUCUAUCUUAGACCGGGGUUUUUUUUCA
--
>RF00515_AE017225@1_3709736-3709821
AUAACCUUUUAAUUCA-GUCCUGUGAGACCGGAAAGGGU-
-------------GGCUUCUUUCUUGCACCCUAGU---CU
CACAUGACUAGGGUAUUUUUAUGC----------------
--
>RF00515_CP000557@1_1070259-1070361
GCUCCCUUUUAAGCGCAGUCCCGCGAGGCUGCAAAAGGGG
CGGAAUGGUUUCGGCUGUUUCUGCACCCUCUUUGUGCCUU
CGCGGGCCAAGAGGUUUUUUUUG-----------------
--
>RF00515_AAPZ02000001@1_1290955-1291071
CCGACCAUUUAAUUGU-UUCCAGAGAGAGCAGAACGGUAU
----GUUGUUUUUAGCCUACUUAUAUUCUAAAAGCAAACA
GUGAUGACUCUCGAAAUCUAAAUGGGAAGUUAUCACUGUU
UU
>RF00515_AL596170@1_182555-182663
-AAGUCCUUUAACAUA-GUCCAGAGAGGCUAAGAAGGUGA
CGAUAAUUUGACGGG----UUAUUUGUAUACUCGU----A
CGCGUUCCCUUGCUUACACUGGCAGAGGGUUAUUUUUUU-
--
