# Supplementary material for: Discovery of Novel ncRNA Sequences in Multiple Genome Alignments on the Basis of Conserved and Stable Secondary Structures
Source: PLoS One. 2015 Jun 15;10(6):e0130200. doi: 10.1371/journal.pone.0130200 (PMC4468099; doi:10.1371/journal.pone.0130200)
Supplement: S1 File — This file contains the complete set of positive training data. A key indicates the distinct subset of alignments used for each of the four testing sets. (ZIP) [file pone.0130200.s004.zip › S1_File/positive/10108_RF00515_AL935258@1_285311-285425_BA000043@1_1165375-1165499_AE017355@1_3732639-3732753_AE017225@1_3709736-3709821_AL009126@3_1618161-1618277_M59757@2_2712-2828.aln]

>RF00515_AL935258@1_285311-285425
-AGUUCCUUUAA-AUUAGCUCAGAGAGGCUGAAAAGGAUG
------AACGGACGUGCGCUUU-CAAGCA-AGCUGUGCGU
AAUUUCGGACAGCCUAGCC--GCUUUGAGUGGUGGGCUGU
CUUUUCU--
>RF00515_AL009126@3_1618161-1618277
-AGAUUCUUUAA-AACAGUCCAGAGAGGCUGAGAAGGAU-
------AACGGAUAGACGGGAUGCGUGUAUAGGCGCGCAC
CUUGUCCUAAAACCCCUCUAUGCUCUGGCAGGAGGGGUUU
UUUCUU---
>RF00515_M59757@2_2712-2828
AAAACCUUUUAAUGAAAGUCCAGAGAGGCUUGGAAGGGU-
------UAUGAAGAGAAGGAAG--CUUCAAUGCUGCCCUC
UAUUUAACCAUACCCCGAGUCUAUCUUAGACCGGGGUUUU
UUUUCA---
>RF00515_AE017355@1_3732639-3732753
AAGCCCUUUUAAAUGUAGUCCUGUGAGGCUGCCAAAGGGU
CU------------UGGCUUUCAUAUGUCAAAUUUGGCAU
ACGA-AAGUGUAGGACUCUUUG-UGCACAGGCACAAAGAG
UUUUUUUAU
>RF00515_AE017225@1_3709736-3709821
AUAACCUUUUAAUU-CAGUCCUGUGAGACCGGAAAGGG--
--------------UGGCUUCUUUCUUGCACCCUAGUCUC
ACAU-GACUA-GGGUAUUUUUA-UGC--------------
---------
>RF00515_BA000043@1_1165375-1165499
-GGAACCUUUAAGUUCAGUCCUGUGAGGCUGAAAAGGGGU
CGGAAUGACAAAGAAGGGCGAUGUAUGCCCAUCUUGUUUG
GUGAUAAGCGCGCCAUCCCCCGCUUCACAGGCGGGGGGUU
UUUUGU---
