# Supplementary material for: Discovery of Novel ncRNA Sequences in Multiple Genome Alignments on the Basis of Conserved and Stable Secondary Structures
Source: PLoS One. 2015 Jun 15;10(6):e0130200. doi: 10.1371/journal.pone.0130200 (PMC4468099; doi:10.1371/journal.pone.0130200)
Supplement: S1 File — This file contains the complete set of positive training data. A key indicates the distinct subset of alignments used for each of the four testing sets. (ZIP) [file pone.0130200.s004.zip › S1_File/positive/10109_RF00515_AE017225@1_3711140-3711254_AJ000109@1_697-884_AE009949@1_721177-721294_AM263198@1_1891421-1891529_CP000023@1_493796-493904_AE017333@1_1725773-1725889.aln]

>RF00515_AJ000109@1_697-884
AAAACUUUU--AAUCUAGUCCAGAGAGGCUAGCAAGG-UU
GUGAACAGGAAAUAUUAUGCUUAAAAGUUACUGACAAAAG
AGCGGUGUAGCUUGGUCCAUAAGUACCAAAGCGGACAGGG
CUAGUUCUGUCAGUAAACUGUCAGGGCAUAUUAGGACACA
UCUGCUAGGUUUCUGGCAGAUGUUUUUGCUU
>RF00515_AE017333@1_1725773-1725889
AAAACCUUUUAAAUGAAGUCCAGAGAGGCUUGAAAGGGUU
GCGGAGAG--------------AGAAGU-----GCAAAAA
AGCG-CAUUCUCUGAUUCACUGUACCCCAAGCCGUUAUGG
CCUGGGGUUUUUUUACG-----------------------
-------------------------------
>RF00515_AE009949@1_721177-721294
-UAUUCCUUUAAA-ACAGUCCUGUGAGGCUGUCAAGGAGA
CGGAUUAA--------------AAACAU-----GCACCAU
GAUACUUAAUUGUGCUAUAUUUUGCUGAAUCUCCUUGUUU
CCAAGGAGAUCUUUUUAUU---------------------
-------------------------------
>RF00515_CP000023@1_493796-493904
-AAGUCCUUUAAUUACUGUCCAGAGAGGCAGGCAAGGAGC
U--AUGAG--------------AAGUGC-----GCA----
---GGUGAACUGUGCCAUGUUUUUGUGUAUCUCCUUGUUU
CAAGGGGAUUUUUUGUAU----------------------
-------------------------------
>RF00515_AE017225@1_3711140-3711254
AAGCCCUUUUAAAUGUAGUCCUGUGAGGCUGCCAAAGGGU
CUUGGCUU------------UCAUAUGUC--------AAA
UUUGGCAUACGAAAGUGUAGGACUCUUUGUGCACAGGCAC
AAAGAGU-UUUUUUAU------------------------
-------------------------------
>RF00515_AM263198@1_1891421-1891529
ACACUUUUUUAAAAGCAGUCCUGUGAGGCUGACAAAGAGU
GAUUAAUU------------UC-UAUAU-----------A
UUUAGGGGAUUAUUCUAUA---CUCUUUGUCGACACAGAC
AAGGGGUAUUUUUUAU------------------------
-------------------------------
