# Supplementary material for: Discovery of Novel ncRNA Sequences in Multiple Genome Alignments on the Basis of Conserved and Stable Secondary Structures
Source: PLoS One. 2015 Jun 15;10(6):e0130200. doi: 10.1371/journal.pone.0130200 (PMC4468099; doi:10.1371/journal.pone.0130200)
Supplement: S1 File — This file contains the complete set of positive training data. A key indicates the distinct subset of alignments used for each of the four testing sets. (ZIP) [file pone.0130200.s004.zip › S1_File/positive/1010_RF01055_CP000302@1_114598-114731_AE016795@2_3156005-3156155_CP000469@1_309677-309810_AM933173@1_847519-847663_CP000891@1_327352-327485_AAKK02000029@1_45467-45601.aln]

>RF01055_CP000469@1_309677-309810
-CGAAUGACGGUUCUCCGAGCUUGCC-UACCUAAGUCGAC
A-----------------GAUAUGGGGGUGUAGCC-GUGG
UAA----UAA----GGCCACUGGGGUGAGUAAAGAAAUGC
ACUCGCCUCCCACACUUGGAAAGGUGAUC-AUGUCUCAAU
UGC
>RF01055_CP000891@1_327352-327485
-CCGGUGACGGUUCUCCGAGCUUGCC-UACCUAAGUCGAA
A-----------------GAUAUGGAGGUGUAGCC-GUGG
UAA----UAA----UGCCACCGGGGUGGGAUAAGAAAUGC
UCUCACCUCCCACACUUGGAAAGGUGAUC-AUGUCUCAAU
UAC
>RF01055_CP000302@1_114598-114731
-GCAUUGACGGUUCUCCGAGCUUCUU-AUCCUAAGUCUUU
A-----------------GAUACGGGUCAUUAGCC-GUGG
UAA----UAA----UGCCACCGGGGUGAGUAAAGAAAUGC
ACUCACCUCCCGCACUUGGAAAGGUUAAC-AUGUCUCAAC
UAC
>RF01055_AM933173@1_847519-847663
AACCACAGUAAACACUCUAGCCUCUG-CACCUGGGUCAUU
UU---------------UGAUACGGUGCUUUGGCC-GUGA
CAACGUUUAACGUUUGCCACCAGGGCGCAGGAAGAAAUGA
CUCCGCCUCCCGUAUUUGGAAAGGUGUAC-AUGGCUUCAC
AAC
>RF01055_AE016795@2_3156005-3156155
-GGGUUGCCAUAACUCCGAGCUUAAC-UUGCUAAGUUAUU
UUAUUUCAAUGAUGGAAUGAUAAGCAGCUUAAGCCAGUGA
CA-----UGA----UGUCACAAGGGCGUAAUUGGAAAUGA
CUACGCCUCCCGUGUUUGGAAAGGUGUUCCGUGGCGCAAC
AA-
>RF01055_AAKK02000029@1_45467-45601
-UGGUUGCCAUAACUCCGAGCUCACUAUUGCUAAGUCC--
---------------GAGGAUAAGCGUUUUGAGCCAGUGG
CG-----UAC----UGUCACAAGGGCAUGAUUGGAAAUGG
CCAUGCCUCCCGUGUUUGGAAAGGUGUUCCGUGGCGCAAC
AA-
