# Supplementary material for: Discovery of Novel ncRNA Sequences in Multiple Genome Alignments on the Basis of Conserved and Stable Secondary Structures
Source: PLoS One. 2015 Jun 15;10(6):e0130200. doi: 10.1371/journal.pone.0130200 (PMC4468099; doi:10.1371/journal.pone.0130200)
Supplement: S1 File — This file contains the complete set of positive training data. A key indicates the distinct subset of alignments used for each of the four testing sets. (ZIP) [file pone.0130200.s004.zip › S1_File/positive/10110_RF00515_AE008691@1_1498739-1498827_CP000919@1_624651-624755_X76083@1_1336-1438_CP000557@1_1070259-1070361_CP001033@1_1229224-1229356_X74207@1_3091-3251.aln]

>RF00515_CP000919@1_624651-624755
-AAAACCUUUAAAG-CAGUCCAGAGAGGCAGCUAAGG---
-UUAGACGGUGAAAGGGUGGAGACUAC-CCAUUUUUCGUG
GAACCUUGCUGUUGGCAGGUUCCUUUUUUCGU--------
----------------------------------------
------
>RF00515_CP001033@1_1229224-1229356
-UAUUCCUUUAAAC-CUGUCCCGUGAGGCAGGCAAGGAGC
GCGAUAAAGUAGAAGGGUGAAGUCUAUACUGUGUGCAGUA
GGGCUCGCUUGGCUAUAAAUUUCAAGUCUCCUUGUUUAAG
GAGACUUUUCUUUUU-------------------------
------
>RF00515_AE008691@1_1498739-1498827
-AAAGCCUUUAAGC-A-GUCCUGUGAGGCUGGCAAGGUC-
-UUAUAAAAAGAAGUACCAGAAACCUUCUUGCCAGUGCAA
GAAGGUUUUUUGGA--------------------------
----------------------------------------
------
>RF00515_X74207@1_3091-3251
-AAAACCUUUAACU-AAGUCCAGAGAGGCUUGCAAGGAU-
-ACG-GAAAAUUUAUCUUGGAUUACUGACAAACUAAGGAU
GAACUUCUUUUUUAGCGUAUUUGUCUGUCAGUAAAUGACC
AAUUUUUUAGUACACUUGUAAGUUCUCUUACAAGUGUUUU
UUUAUU
>RF00515_X76083@1_1336-1438
CGACCCUUUUAAGCGCAGUCCCGUGAGGCUGCAAAAG---
---GGGCGGAAUCGUUUCGGCUGUUUCUGCACCCUCUUUG
CGUCUUCGCGGGCAAAGAGGGAUUUUUUU-----------
----------------------------------------
------
>RF00515_CP000557@1_1070259-1070361
GCUCCCUUUUAAGCGCAGUCCCGCGAGGCUGCAAAAG---
---GGGCGGAAUGGUUUCGGCUGUUUCUGCACCCUCUUUG
UGCCUUCGCGGGCCAAGAGGUUUUUUUUG-----------
----------------------------------------
------
