# Supplementary material for: Discovery of Novel ncRNA Sequences in Multiple Genome Alignments on the Basis of Conserved and Stable Secondary Structures
Source: PLoS One. 2015 Jun 15;10(6):e0130200. doi: 10.1371/journal.pone.0130200 (PMC4468099; doi:10.1371/journal.pone.0130200)
Supplement: S1 File — This file contains the complete set of positive training data. A key indicates the distinct subset of alignments used for each of the four testing sets. (ZIP) [file pone.0130200.s004.zip › S1_File/positive/10111_RF00515_AL591981@1_165154-165262_CP000557@1_1070259-1070361_BA000043@1_1165375-1165499_AE017334@2_3709168-3709253_CR954253@1_898260-898444_AE017334@2_3710572-3710686.aln]

>RF00515_AE017334@2_3709168-3709253
---------AUAACCUUUUAAUU-CAGUCCUGUGAGACCG
GAAAGGG----UGGCUUCUUUCUUGCACCCUAGUCUCACA
UGACUAGGGUAUU-UUUAUGC-------------------
----------------------------------------
--------------------------
>RF00515_AE017334@2_3710572-3710686
---------AAGCCCUUUUAAAUGUAGUCCUGUGAGGCUG
CCAAAGGGUCUUGGCUUUCAUAUGUCAAAUUUGGCAUACG
AAAGUGUAGGACUCUUUGUGCACAGGCACAAAGAGUUUUU
UUAU------------------------------------
--------------------------
>RF00515_CP000557@1_1070259-1070361
---------GCUCCCUUUUAAGCGCAGUCCCGCGAGGCUG
CAAAAGGGGCGGAAUGGUUUCG------GCUGUUUCUGCA
CCCUCUUUGUGCC-UUCGCGGGCCAAGAGGUUUUUUUUG-
----------------------------------------
--------------------------
>RF00515_BA000043@1_1165375-1165499
----------GGAACCUUUAAGUUCAGUCCUGUGAGGCUG
AAAAGGGGUCGGAAUGACAAAGAAGGGCGAUGUAUGCCCA
UCUUGUUUGGUGA-UAAGCGCGCCAUCCCCCGCUUCACAG
GCGGGGGGUUUUUUGU------------------------
--------------------------
>RF00515_AL591981@1_165154-165262
-----------AAGUCCUUUAACAUAGUCCAGAGAGGCUA
AGAAGGUGACGAUAAUUUGACGGGUUA-AUUGUAUGCUCG
UACGCGUUCCCUUGCUUACACUGGCAGAGGGUUAUUUUUU
U---------------------------------------
--------------------------
>RF00515_CR954253@1_898260-898444
AGCAAAAAGACCAUUUUAUACACUCAGUCUC-CGUGUCUA
AAAUGGUCUCUCAAAGUCUACUUAAACUGCCCGGAAAGCU
UCCUCCCCGGUCUUCCUGUCAAUUCGAAUGUUUGCCAAGA
AUUUCUUGUUUAUAUCUGGAUUUUGAGCUGCCUUCUUAGC
CUCACGGGACUAAAUUUAAAGGUCAU
