# Supplementary material for: Discovery of Novel ncRNA Sequences in Multiple Genome Alignments on the Basis of Conserved and Stable Secondary Structures
Source: PLoS One. 2015 Jun 15;10(6):e0130200. doi: 10.1371/journal.pone.0130200 (PMC4468099; doi:10.1371/journal.pone.0130200)
Supplement: S1 File — This file contains the complete set of positive training data. A key indicates the distinct subset of alignments used for each of the four testing sets. (ZIP) [file pone.0130200.s004.zip › S1_File/positive/10112_RF00515_X73308@1_235-367_U48870@1_2609-2725_AL596170@1_181872-181975_AL009126@3_1618161-1618277_AJ000109@1_697-884_AL766848@1_175198-175311.aln]

>RF00515_U48870@1_2609-2725
---AGAUUCUUUAAAACAGUCCAGAGAGGCUGAGAAGGAU
A-ACGGAUAGACGGGAU-GCGUGUAUAG-GC---------
GCGCACCUUGUCCUAAAACC--CCUCUAUGCU--CUGGCA
GGAGGGGUUUUUUCUU------------------------
--------------------------------------
>RF00515_AL009126@3_1618161-1618277
---AGAUUCUUUAAAACAGUCCAGAGAGGCUGAGAAGGAU
A-ACGGAUAGACGGGAU-GCGUGUAUAG-GC---------
GCGCACCUUGUCCUAAAACC--CCUCUAUGCU--CUGGCA
GGAGGGGUUUUUUCUU------------------------
--------------------------------------
>RF00515_AL596170@1_181872-181975
AACACUUUUUUAAAAGCAGUCCUGUGAGGCUGACAAAGA-
--GUGAUUAAUU---------UCUAUAG-GG---------
GA-----UUAUUCUAUACUC--UUUGUCGACC--GAGGCA
AGGGGUAUUUUUUAU-------------------------
--------------------------------------
>RF00515_AJ000109@1_697-884
---AAAACUUUUAAUCUAGUCCAGAGAGGCUAGCAAGGUU
--GUGAACAGGAAAUAUUAUGCUUAAAA-GUUACUGACAA
AAGAGCGGUGUAGCUUGGUC--CAUAAGUACC--AAAGCG
GACAGGGCUAGUUCUGUCAGUAAACUGUCAGGGCAUAUUA
GGACACAUCUGCUAGGUUUCUGGCAGAUGUUUUUGCUU
>RF00515_X73308@1_235-367
--AGCACCUUUUAAUUAAGUCCCGCGAGGCUUAAAAAGGU
GUGAAAACAGGCGCAUCCAGGGCCGGAGUGCACCUUCUUC
GGCUCUGCCAUGCGCCGAUCGUCACACCUUGC--CUGGCC
GGCAAGGUGUUUUUUUU-----------------------
--------------------------------------
>RF00515_AL766848@1_175198-175311
---UGUAUCUUUAAGUGAGUCCAGAGAGGCGAACAAGGUC
ACCAUCAUAAGU-----------CAAAUAGC---------
GAGUGCUUUUUCGCUAACUUUUUAUGAAACCUUGCCCUCA
GGCAAGGUUUUUUGUGU-----------------------
--------------------------------------
