# Supplementary material for: Discovery of Novel ncRNA Sequences in Multiple Genome Alignments on the Basis of Conserved and Stable Secondary Structures
Source: PLoS One. 2015 Jun 15;10(6):e0130200. doi: 10.1371/journal.pone.0130200 (PMC4468099; doi:10.1371/journal.pone.0130200)
Supplement: S1 File — This file contains the complete set of positive training data. A key indicates the distinct subset of alignments used for each of the four testing sets. (ZIP) [file pone.0130200.s004.zip › S1_File/positive/10113_RF00515_CP000023@1_493796-493904_AF044978@1_176-335_BA000043@1_1165375-1165499_M59757@2_2712-2828_CP000919@1_624651-624755_AF068902@1_6383-6487.aln]

>RF00515_CP000023@1_493796-493904
-AAGUCCUUUAAUUACUGUCCAGAGAGGCAGGCAAGGAGC
U-------AUGAGA---------------------AGUGC
GCAGGUGAACUG-UGCCAU-----GUUUUUGUGUA-----
UCUCCU-----UGUUUCAA---GGG------GAUUUUUUG
UAU
>RF00515_M59757@2_2712-2828
AAAACCUUUUAAUGAAAGUCCAGAGAGGCUUGGAAGG-GU
U-------AUGAAG---------------------AGAAG
GAAGCUUCAAUGCUGCCCU-----CUAUUUAACCA-----
UACCCCGAGUCUAUCUUAGACCGGG------GUUUUUUUU
CA-
>RF00515_AF044978@1_176-335
-GUAACCUUUAAGUUUAGUCCCGUGAGGCUAAGAAGGAAU
CAUGCAAAAGAACACUAGGUGCGCUUAGUUAGUAAGUUGU
GUGGGCUACAUGGUACCCUUGUACCUUUUUAAACUGUAAC
CAACAUCCUCCUAUCCUCAUACGGGUAGGAGGAUUUUUUG
U--
>RF00515_BA000043@1_1165375-1165499
-GGAACCUUUAAGUUCAGUCCUGUGAGGCUGAAAAGGGGU
C----GGAAUGACA-------------------AAGAAGG
GCGA--UGUAUGCCCAUCUUGUUUGGUGAUAAGCG-----
CGCCAUCCCCCGCUUCACAGGCGGG-----GGGUUUUUUG
U--
>RF00515_CP000919@1_624651-624755
-AAAACCUUUAAAG-CAGUCCAGAGAGGCAGCUAAGG--U
U-----AGACGGUG-------------------AAAGGGU
GGAGACUACCCAUUUUUCGUG---GAACCUUGCUG----U
UGGCAGGUUCCUUUUUUCGU--------------------
---
>RF00515_AF068902@1_6383-6487
-AAAACCUUUAAAG-CAGUCCAGAGAGGCAGCUAAGG--U
U-----AGACGGUG-------------------AAAGGGU
GGAGACUACCCAUUUUUCGUG---GAACCUUGCUG----U
UGGCAGGUUCCUUUUUUCGU--------------------
---
