# Supplementary material for: Discovery of Novel ncRNA Sequences in Multiple Genome Alignments on the Basis of Conserved and Stable Secondary Structures
Source: PLoS One. 2015 Jun 15;10(6):e0130200. doi: 10.1371/journal.pone.0130200 (PMC4468099; doi:10.1371/journal.pone.0130200)
Supplement: S1 File — This file contains the complete set of positive training data. A key indicates the distinct subset of alignments used for each of the four testing sets. (ZIP) [file pone.0130200.s004.zip › S1_File/positive/10114_RF00515_CP000002@3_1724430-1724551_CP000919@1_624651-624755_AJ000109@1_697-884_AE005176@1_1384872-1385029_CP000259@1_744106-744214_ABQL01000005@1_599722-599838.aln]

>RF00515_CP000919@1_624651-624755
--AAAACCUUUAAAGCAGUCCAGAGAGGCAGCUAAGGU--
----UAGACGGUGAAAGGGU-GGAGACUACCCAUUUUUCG
-UG--GAACCUUGCUG--UUGGC-----AGGUUCC-----
UUUUUUCGU-------------------------------
------------------------------
>RF00515_CP000259@1_744106-744214
--GACACCUUUAAGUGAGUCCAGAGAGGCAAACAAGGUA-
----UACAAGAUAAAAAAAG-GGAAUUCCCUUUUAGUUUG
CUG--UAGCCUCGCUUCUUUGGU-----AGCGAGG-----
CUUUUUGGU-------------------------------
------------------------------
>RF00515_AJ000109@1_697-884
--AAAACUUUUAAUCUAGUCCAGAGAGGCUAGCAAGGUUG
UGAACAGGAAAUAUUAUGCUUAAAAGUUACUGACAAAAGA
GCGGUGUAGCUUGGUCCAUAAGUACCAAAGCGGACAGGGC
UAGUUCUGUCAGUAAACUGUCAGGGCAUAUUAGGACACAU
CUGCUAGGUUUCUGGCAGAUGUUUUUGCUU
>RF00515_AE005176@1_1384872-1385029
--AAAACCUUUAACUAAGUCCAGAGAGGCUUGCAAGGAU-
---ACGGAAAAUUUAAUUU----GGUUUACUGACAGCUUA
AAGAUGAACUUUUUU-------------AGCGCAU-----
UUAUUCUGUCAGUAAAUUACCAG----UUUUUUAGUACAC
UUGUAAGUUCUCUUACAAGUGUUUUUUUGU
>RF00515_CP000002@3_1724430-1724551
AUCCUUUUUUAAAUGCAUUCCAGUGAGUUU-GCAAAGAGG
GAUGGAACGAAAGAAAGCCGCCUUACCGUGCGGC-GGUCU
UUG-UCUGCCUCUUUGCGCAAUUU---AAGCAAAGAGG--
CUUUUUUAAU------------------------------
------------------------------
>RF00515_ABQL01000005@1_599722-599838
AUCACCUUUUUAA-GCAAUCCAGAGAGGUU-GCAAAGAGG
UGCACAACAA----AGGCCCAAAAAGUAUUCGGCAGGUCU
UUG-UAUGCCUCUUUGCGUAAAA----AAGCAAAGAGG--
UUUUUUUAUA------------------------------
------------------------------
