# Supplementary material for: Discovery of Novel ncRNA Sequences in Multiple Genome Alignments on the Basis of Conserved and Stable Secondary Structures
Source: PLoS One. 2015 Jun 15;10(6):e0130200. doi: 10.1371/journal.pone.0130200 (PMC4468099; doi:10.1371/journal.pone.0130200)
Supplement: S1 File — This file contains the complete set of positive training data. A key indicates the distinct subset of alignments used for each of the four testing sets. (ZIP) [file pone.0130200.s004.zip › S1_File/positive/10115_RF00515_AAMN01000002@1_828893-829048_AE009949@1_721177-721294_Z54240@2_641-760_AE017262@2_1897530-1897637_AL009126@3_1620329-1620445_M59757@2_1239-1357.aln]

>RF00515_AAMN01000002@1_828893-829048
-ACAUCCUUUAACGACCUGUCCCGUGAGGCAGGGAAGGAG
GUC-ACGACACUGAUGUGUCCUGACAAUGCUGUGCCCCAG
AGUCC-CCAGAGUUCAGAGAAG-CUCCAGAGCUCCUCGAG
UGAGACCGACCCCGCGACUGACGGGAGGACGGUCCUCGGA
>RF00515_AE017262@2_1897530-1897637
-AAGUCCUUUAACA--UAGUCCAGAGAGGCUAAGAAGGUG
ACG-AUAAU-UUGACGGGU--UAAUUGUAUACUCGUACGC
GUUCC-CUUGCUUACACUGGCA-GAGGGUUAUUUUUU---
----------------------------------------
>RF00515_AE009949@1_721177-721294
-UAUUCCUUUAAAA--CAGUCCUGUGAGGCUGUCAAGGAG
ACGGAUUAAAAACAUGCACCAUGAUACUUAAUUGUGCUAU
AUUUUGCUGAAUCUCCUUGUUU-CCAAGGAGAUCUUUUUA
UU--------------------------------------
>RF00515_Z54240@2_641-760
-AGCACCUUUAACU--UAGUCCUGUGAGGCUAACAAGGGG
AACGGUCAUGUAGGGUCUCCCACGCUUUUCGCAGGAAAAC
GGGGUGCCUCUUUUUUUACCCC-GUGGAUUAAGGUGAAAU
UACA------------------------------------
>RF00515_AL009126@3_1620329-1620445
AAAACCUUUUAAUGA-AAGUCCAGAGAGGCUUGGAAGGGU
UAUGAAGAGAAGGAAGCUUCAAUGCUGCCCUCUAUUUAAC
CAUACCCCGAGUCUAUCUUAGA-CCGGGGUUUUUUUUCA-
----------------------------------------
>RF00515_M59757@2_1239-1357
AUCACCUUUUUAAGGGCAAUCCAGAGAGGUUGCAAAGAGG
UGC-ACAAC--AAAGGCCCAAAAAGUAUUCGGCAGGUCUU
UGUAUGCCUCUUUGCGUAAAAAAGCAAAGAGGUUUUUUUA
UA--------------------------------------
