# Supplementary material for: Discovery of Novel ncRNA Sequences in Multiple Genome Alignments on the Basis of Conserved and Stable Secondary Structures
Source: PLoS One. 2015 Jun 15;10(6):e0130200. doi: 10.1371/journal.pone.0130200 (PMC4468099; doi:10.1371/journal.pone.0130200)
Supplement: S1 File — This file contains the complete set of positive training data. A key indicates the distinct subset of alignments used for each of the four testing sets. (ZIP) [file pone.0130200.s004.zip › S1_File/positive/10116_RF00431_AAQR01511668@1_342-473_AL606917@12_4887-5017_AAYZ01448689@1_2708-2842.aln]

>RF00431_AAQR01511668@1_342-473
GCACCUAUAUCUUUCCCAUUCCUUGCUGAUUCGUGCUGGU
GUGGGGACAGAUGGUGCUAUAGCAUCAGCAGAGGAAAUCC
AGACAGGUU---UUCCAUUUGUCUUGGGGCCUGUCUCUAC
AACUCUGCCACAUUU
>RF00431_AAYZ01448689@1_2708-2842
GCACCUGAAUCUUUCCCAUUUCCUGCUGUUCUGUGCUGGU
GUGGGGACGCACGGUGCCAUAGUGUGAGCAGAGUAAAUCC
AGACAGGUUGUUUUCCAUUCAUCUUGGAACCUGUCCCUAC
AACUCUGCGACAUUU
>RF00431_AL606917@12_4887-5017
GCAC-UAAAUCUUUCCCAGG-CCUGCUGCCCGGUGCCGGU
CUGGGGACAGACAGUGCUAUACUAC-AGCAGAGGAAAUCC
AGACGGGUCGU-UUCCAUCCGCCCUGGGGCCUGUCUCUAC
AACUCUGCCACACUU
