# Supplementary material for: Discovery of Novel ncRNA Sequences in Multiple Genome Alignments on the Basis of Conserved and Stable Secondary Structures
Source: PLoS One. 2015 Jun 15;10(6):e0130200. doi: 10.1371/journal.pone.0130200 (PMC4468099; doi:10.1371/journal.pone.0130200)
Supplement: S1 File — This file contains the complete set of positive training data. A key indicates the distinct subset of alignments used for each of the four testing sets. (ZIP) [file pone.0130200.s004.zip › S1_File/positive/10117_RF00431_AAIY01667802@1_1280-1413_AAGV020174727@1_1112-1246_CR956427@7_638-772.aln]

>RF00431_AAGV020174727@1_1112-1246
GCACCUGAAUCUUUCCCAUUCCCUGCUGCUUUGUGCUGGU
GUGGGGACAGAUGGUGCUACAGUAUGAGCAGAGGAAAUCC
AGACAGGUUGUUUUCCAUUUGCCUUGAGGCCUGUCUCUAC
AACUCUGCCACAGUU
>RF00431_CR956427@7_638-772
GCACCUGAAUCUUUCCCAUUCUUUGCUGCUUCGUGCUGGU
GUGGGGACAGAUGGUGCCACAGUAUGAGCAGAGGAAAUCC
AGACGGGUUGUUUCCUGUUUGUCUUGGGACCUGUCUCUAC
ACCUCUGCCACACUU
>RF00431_AAIY01667802@1_1280-1413
GCACCUGAAUCUUUCCCAUUCCGGACUGCCUCGUGCUGGU
GUGGGGACAGAUGGUGCUACAGCAUGAGCAGAGGGAAUCC
AGACGGGUGGUUU-CCAUUUGUCUUGGGGCCUGUCUCUAC
AACUCUGCCACACUC
