# Supplementary material for: Discovery of Novel ncRNA Sequences in Multiple Genome Alignments on the Basis of Conserved and Stable Secondary Structures
Source: PLoS One. 2015 Jun 15;10(6):e0130200. doi: 10.1371/journal.pone.0130200 (PMC4468099; doi:10.1371/journal.pone.0130200)
Supplement: S1 File — This file contains the complete set of positive training data. A key indicates the distinct subset of alignments used for each of the four testing sets. (ZIP) [file pone.0130200.s004.zip › S1_File/positive/10118_RF00431_AAIY01667802@1_1280-1413_AADN02043740@1_5436-5566_AC124598@5_176830-176959.aln]

>RF00431_AAIY01667802@1_1280-1413
GCACCUGAAUCUUUCCCAUUCCGGACUGCCUCGUGCUGGU
GUGGGGACAGAUGGUGCUACAGCAUGAGCAGAGGGAAUCC
AGACGGGUGGUUUCCAUUUGUCUUGGGGCCUGUCUCUACA
ACUCUGCCACACUC
>RF00431_AC124598@5_176830-176959
GCAC-UAAAUCUUUCCCAGGCCUG-CUGCUUGGUGCCGGU
CUGGGGACAGACAGUGCUAUACUA-GAGCAGAGGAAAUCC
AGACAGGUCGUUUCCAUCUGCCU-GGGGCCUGUCUCUACA
ACUCUGCCACACUC
>RF00431_AADN02043740@1_5436-5566
GCAUCUGAAUCUUUCCCACUCCUUGCGAUGUAGUGCCGGA
CUGGGGACACAUGAUGCAACAGGA-AAGCAGAGGAAAUCC
AGACAGGCUCUUUCA--CUGUAUUGGGGUUUGUCUCUACA
CCUUUGCAACAUUU
