# Supplementary material for: Discovery of Novel ncRNA Sequences in Multiple Genome Alignments on the Basis of Conserved and Stable Secondary Structures
Source: PLoS One. 2015 Jun 15;10(6):e0130200. doi: 10.1371/journal.pone.0130200 (PMC4468099; doi:10.1371/journal.pone.0130200)
Supplement: S1 File — This file contains the complete set of positive training data. A key indicates the distinct subset of alignments used for each of the four testing sets. (ZIP) [file pone.0130200.s004.zip › S1_File/positive/1011_RF01055_BX571864@1_57269-57413_CP000679@1_1094763-1094897_AE003852@1_1093019-1093158_AP006840@1_3132508-3132643_AJ312124@1_15932-16050_CP000961@1_5779002-5779136.aln]

>RF01055_BX571864@1_57269-57413
CUAUGGAAUUAACUCCUAGCCUCUGCAUCUAAGUCACUUU
UUACACAGCGAUAUGAUGUUUUGGCC-GUGACCACUGAGU
CACCAGGAUGUGAG--GCAGAAAUGCCCACGUCUCCCAU-
GUUUGGAAAGGUGUU--AUGGUGAAACAACU
>RF01055_AE003852@1_1093019-1093158
GCUUGGCCUUAACUCCGAGCUUACCGCGCUAAGU----UU
AAACCUUUAAAUAUGCGUUGUAAGCCAGUGACCGCUU-GU
CACAAGGGCA-GAA--UUGGAAAUGAUUUUGCCUCCCGU-
AUUUGGAAAGGUGUUCUGUGGCGCAACAA--
>RF01055_CP000961@1_5779002-5779136
UCACUGACGGUUCUCCGAGCUUUUUGUCCUACGU------
CAACA----GAUAUGGACGCUAAGCC-GUGGCAAUAUCGC
CACCGGGGUGUGA---UAAGAAAUUCUCUCACCUCCCCUU
ACUUGGAAAGGUGAUC-AUGUCUCAACUAC-
>RF01055_AJ312124@1_15932-16050
--------UAUACACAGAUUUUCCGAGUCGUCAU------
----------UUCUAAAGCCAAGGCC-AUGAAAUGCUGAC
CAGUGGGCCUUU----UGAGAAAUUGGGGGGCCUCCCAU-
AUUUGGAAAGGAGAAUCUUAAACCACUGG--
>RF01055_CP000679@1_1094763-1094897
--------UUUUGAAAAUCUUUCCGAGCCAUUGCAACCUA
AAAAGAGGGGUUUUUCCCUCU---UC-AUGGUGCUUUGGC
CGAUAGGGUGCAGGUUUGGGAAACCACUGCGCCUCCCGC-
-UUUGGAAAGGAAAGAUUUAAAGGAUACU--
>RF01055_AP006840@1_3132508-3132643
--------GAUGUGAUCACGUCCCGAGUCAUGCGACCUGU
ACCCGAUGGGGUAUGGUCGCCUGACCGGUCCCGGUCGUAC
CGGGCCAGGGUUGUC-GGGGAAACCUGGCGGCCUCCCGU-
---UGGAAAGGGGCGGAACUGCGGGAGAU--
