# Supplementary material for: Discovery of Novel ncRNA Sequences in Multiple Genome Alignments on the Basis of Conserved and Stable Secondary Structures
Source: PLoS One. 2015 Jun 15;10(6):e0130200. doi: 10.1371/journal.pone.0130200 (PMC4468099; doi:10.1371/journal.pone.0130200)
Supplement: S1 File — This file contains the complete set of positive training data. A key indicates the distinct subset of alignments used for each of the four testing sets. (ZIP) [file pone.0130200.s004.zip › S1_File/positive/10121_RF00431_ABDC01046829@1_2784-2918_AAYZ01448689@1_2708-2842_AAKN02054322@1_26773-26905.aln]

>RF00431_AAYZ01448689@1_2708-2842
GCACCUGAAUCUUUCCCAUUUCCUGCUGUUCUGUGCUGGU
GUGGGGACGCACGGUGCCAUAGUGUGAGCAGAGUAAAUCC
AGACAGGUUGUUUUCCAUUCAUCUUGGAACCUGUCCCUAC
AACUCUGCGACAUUU
>RF00431_AAKN02054322@1_26773-26905
GCACCC-AAUCUUUCCCAUU-CCUGCUGCUUUGUGCUGGC
CUGGGGACAGUGGGUGCUACAACAUGAGCAGAGGAUAUCC
AGACGGGUUGCUUUCCAUUUGUCUUGGGGCCUGUCUCUAC
AACUCUGCCACAUUG
>RF00431_ABDC01046829@1_2784-2918
GUACCUAAAUCUUACCCAUUUCUUGCUGCUUCGUGCUGCU
GUGGAGACAGAUGGUUCUACGGUAUGAGCAGAGGAAAUCC
AGAAAGGUUGCUUUUCAUUUAUCUUGGAGCCUGUCUCUAC
AGCUCUGCCACAUUU
