# Supplementary material for: Discovery of Novel ncRNA Sequences in Multiple Genome Alignments on the Basis of Conserved and Stable Secondary Structures
Source: PLoS One. 2015 Jun 15;10(6):e0130200. doi: 10.1371/journal.pone.0130200 (PMC4468099; doi:10.1371/journal.pone.0130200)
Supplement: S1 File — This file contains the complete set of positive training data. A key indicates the distinct subset of alignments used for each of the four testing sets. (ZIP) [file pone.0130200.s004.zip › S1_File/positive/10122_RF00431_AAGU02466416@1_9419-9552_AAYZ01448689@1_2708-2842_AAPY01081364@1_1206-1337.aln]

>RF00431_AAGU02466416@1_9419-9552
GCACCUGAAUCUUUCCCAUUCUCUGCUGCCUCGUGCUGGU
GUGGGGACAGACGGUGCUACAACACGAGCAGAGGAAAUCC
AGACGGGUUGUUCGC-AUUUGUCUUGGGGCCUGUCUCUAC
AACUCUGCCACACUC
>RF00431_AAPY01081364@1_1206-1337
GCACCGGAAUCUUUCCCGCUCCUUGCUGCCUCGUGCUGGU
GUGGGGACAGGUGGUGCCACAGUGUGAGCAGAGGAUAUCC
AGACGGGCCGUCC---AUUUGCCUUGGGGCCUGUCCCUAC
AACUCUGCCACAUUU
>RF00431_AAYZ01448689@1_2708-2842
GCACCUGAAUCUUUCCCAUUUCCUGCUGUUCUGUGCUGGU
GUGGGGACGCACGGUGCCAUAGUGUGAGCAGAGUAAAUCC
AGACAGGUUGUUUUCCAUUCAUCUUGGAACCUGUCCCUAC
AACUCUGCGACAUUU
