# Supplementary material for: Discovery of Novel ncRNA Sequences in Multiple Genome Alignments on the Basis of Conserved and Stable Secondary Structures
Source: PLoS One. 2015 Jun 15;10(6):e0130200. doi: 10.1371/journal.pone.0130200 (PMC4468099; doi:10.1371/journal.pone.0130200)
Supplement: S1 File — This file contains the complete set of positive training data. A key indicates the distinct subset of alignments used for each of the four testing sets. (ZIP) [file pone.0130200.s004.zip › S1_File/positive/10126_RF00431_AAPN01168550@1_12156-12290_AAWZ01029903@1_6713-6849_AAPE01004230@1_1069-1202.aln]

>RF00431_AAPN01168550@1_12156-12290
GCACCUGAAUCUUUCCCAUGCCUUGCUGGGCA-GUGUGGG
UUUGGGGACAGAUGGUGCUACACUAGCUGCAGAGGAAAUC
CAGGCAGGUUACUUUCCAUUUACAUUGCAA-CUUGCCUCU
ACAACU-CUGCCACAUUU
>RF00431_AAPE01004230@1_1069-1202
GCACCUGAAUCUUUCCCAUUCUUUGCUGCUUC-GUGCUAG
UGUGGGGACAGAUGGUGCCACAGUAAA-GCAGAGGAAAUC
CAGACGGGUUGUUUUUCAUUUGUCUUGCGG-CCUGUCUCU
ACAGCU-CUGCCACACUU
>RF00431_AAWZ01029903@1_6713-6849
GCACCUGAAUCUUUCCCAGGCCUCGCAAAACAAGUGGGGG
UCUGGGGACAAGGGGUGCUAAAGCAAA-GCAGAGGAAAUC
CAGAUGGGCCGCCUCUUAUCUGCAGUGAGGGCCUGUCUCU
ACACCUUCUGCUACACUG
