# Supplementary material for: Discovery of Novel ncRNA Sequences in Multiple Genome Alignments on the Basis of Conserved and Stable Secondary Structures
Source: PLoS One. 2015 Jun 15;10(6):e0130200. doi: 10.1371/journal.pone.0130200 (PMC4468099; doi:10.1371/journal.pone.0130200)
Supplement: S1 File — This file contains the complete set of positive training data. A key indicates the distinct subset of alignments used for each of the four testing sets. (ZIP) [file pone.0130200.s004.zip › S1_File/positive/1012_RF01055_CP000724@1_1069180-1069304_AAWF01000006@1_90336-90475_CP000927@1_4176112-4176249_CP000679@1_1094763-1094897_AAZH01000018@1_18993-19134_CP000038@1_805998-806142.aln]

>RF01055_CP000724@1_1069180-1069304
---------AUGAUAUU-AAUUCUCCGAGCUUAUGACU--
---CCUAAUAGAUCAA---UGGU----CUGAUGGAGUGCA
-AGCCUGUAGGGUAUU-GUUGGAAACAAUAAUGCCUC-CC
AUAGC-GGAAAGGAGUGCGCAAAUCUAAUGC--
>RF01055_AAWF01000006@1_90336-90475
GCUUGGC-CUUAACUCCGAGCUUACCGCGC-UAAGUU---
UAAACCUUUAAAUAUGC-GUUGUAA-GCCAGUGAC-CGCU
-UGUCACAAGGGCAGA-AUUGGAAAUGAUUUUGCCUC-CC
GUAUUUGGAAAGGUGUUC--UGUGGCGCAACAA
>RF01055_AAZH01000018@1_18993-19134
-UUUAACGCAUAACUCCGAGCUUGUUUAGCCUAAGUU---
UCA--CAAGAAAUACG--GUGGCAA-GCCAAUAACGCGCU
ACGUUAUUCAGGGAUACGCUGGAAACGGUUUAUCCUCUCC
GUAUUUAGAAAGGUGUAAAAUGCAAUCCAUU--
>RF01055_CP000038@1_805998-806142
-UUAACCACUAAACACUCUAGCCUCUGCACCUGGGUCAAC
UGAUACGGUGCUUUGGCCGUGACAAUGCUCGUAAA--GAU
-UGCCACCAGGGCGAA-GGAAGAAAUGACUUCGCCUC-CC
GUAUCUGGAAAGGUGUACAUGGCUUCACAAC--
>RF01055_CP000927@1_4176112-4176249
-------CGAUGAAACU-CGCUCCGAGCGUCCCGGCCU--
--AACGCGCAUCCGCGCCAAGGCCGGGCCGCCGCGCCGGU
ACGCCGGCAAGGGUGACGGGGGAAACGCCGUCGCCUC-CC
UUGCUUGGAAAGGAGCCCG-CAUGGGACGUCU-
>RF01055_CP000679@1_1094763-1094897
-------UUUUGAAAAU---CUUUCCGAGCCAUUGCA---
--ACCUAAAAAGAGGGGUUUUUCCCUCUUCAUGGUGCUUU
-GGCCGAUAGGGUGCAGGUUUGGGAAACCACUGCGCCUCC
CGCUUUGGAAAGGAAAGAUUUAAAGGAUACU--
