# Supplementary material for: Discovery of Novel ncRNA Sequences in Multiple Genome Alignments on the Basis of Conserved and Stable Secondary Structures
Source: PLoS One. 2015 Jun 15;10(6):e0130200. doi: 10.1371/journal.pone.0130200 (PMC4468099; doi:10.1371/journal.pone.0130200)
Supplement: S1 File — This file contains the complete set of positive training data. A key indicates the distinct subset of alignments used for each of the four testing sets. (ZIP) [file pone.0130200.s004.zip › S1_File/positive/10139_RF00431_AJ609480@1_1-137_AAGW01643600@1_6019-6153_AAWR02028016@1_7959-8093_AAQQ01076179@1_4047-4179.aln]

>RF00431_AAWR02028016@1_7959-8093
--GCACCUGAAUCUUUCCCAUUCUUUGCUGCUUUGUGCUG
GUGUGGGGACAGAUGGUGCUACAGUAUGAGCAGAGGAAAU
CCAGACGGGUUGUUUUCCAUUUGUCUUGGGGCCUGUCUCU
ACAACUCUGCCACACUC
>RF00431_AAQQ01076179@1_4047-4179
--GCACCCGA-UCUUUCCCAUUCCU-GCUGCUUCGUGCUG
GUCUGGGGACAGAUGGUGCUACACUAUGAGCAGAGGAUAU
CCAGACGGGUUGUUUUCCAUUUGUCUUGGGACCUGUCUCU
ACAACUCUGCCACAUUU
>RF00431_AJ609480@1_1-137
GAGCACCUGAAUCUUUCCCAUUCCUUGCUGCCUCGUGCCG
GUGUGGGGACAGAUGGUGCUACAGAAUGAGCAGAGGAAAU
CCAGACAGGUUGUUUUCCAUUUGUCUUGGGGCCUGUCUCU
ACAGCUCUGCCACAUUU
>RF00431_AAGW01643600@1_6019-6153
--GCACCUGAGUCUUUCCCAUUCCCUGCUGCUCUGUGCUG
GUGUGGGGACGGAUGGUGCCACAGCGUGGGCAGAGGAAAU
CCAGACGGGCUGUUUUCCAUUCACCUUGGAGCCUGUCUCU
ACAGCUCUGCUACAUUU
