# Supplementary material for: Discovery of Novel ncRNA Sequences in Multiple Genome Alignments on the Basis of Conserved and Stable Secondary Structures
Source: PLoS One. 2015 Jun 15;10(6):e0130200. doi: 10.1371/journal.pone.0130200 (PMC4468099; doi:10.1371/journal.pone.0130200)
Supplement: S1 File — This file contains the complete set of positive training data. A key indicates the distinct subset of alignments used for each of the four testing sets. (ZIP) [file pone.0130200.s004.zip › S1_File/positive/1013_RF01055_AAPH01000008@1_168857-169008_CP000563@1_321974-322107_AJ312124@1_15932-16050_CP000853@1_2630463-2630586_CP001124@1_2644200-2644320_ABCQ01000014@1_59878-60025.aln]

>RF01055_AAPH01000008@1_168857-169008
UAGCUGCCAUAACUCCGAGCUUUGGUC-ACUACGUUUUCU
GUUUUUCUUAAAUCAGAAUAUAUGUGUUCAGAGCCAGUGA
CAUACUGUCACCAGGGUCAAUUUAGAAAUGAAUCGGCCUC
CCGUAUUUGGAAAGGUGUUCCAUGGCG-CAACAA--
>RF01055_CP000563@1_321974-322107
--------------CCGGUGACGGUUC-UCCGAGCUUGC-
---CUACCUAAGUCGAAAGAUAUGGAGGUGUAGCCGUGGU
AAUAAUGCCACCGGGGUGGGAUAAGAAAUGCUCUCACCUC
CCACACUUGGAAAGGUGAUC-AUGUCU-CAAUUAC-
>RF01055_ABCQ01000014@1_59878-60025
AUAUUAAUCAAACUCCGAUCCUUAACGAUCUAAAUUUAU-
---AAAAUUAAAUAUGAUCUUAAGGACUCAUAGCAUUUUA
AAU-UUGCUAUAAGGGUUUAAUCAGAAAUGAUUAGGCCUC
CCGUAUUUGGAAAGGUGUUU-AUGCAA-CUUCAAG-
>RF01055_AJ312124@1_15932-16050
-------------------------UAUACACAGAUUUUC
CGAGUCGUCAU-UUCUAAAGCCAAGGCC---AUGAAAUGC
UGA-----CCAGUGGGCCUUUUGAGAAAUUGGGGGGCCUC
CCAUAUUUGGAAAGGAGAAUC--UUAAACCACUGG-
>RF01055_CP001124@1_2644200-2644320
-------------------------UAAGCAGAUAGUCUC
CGAGCCGCAGCCUUCUAAAGGGAGUACCCCCACGAAGCUU
UGG-----CCGUUGGGUGCCGCCGGAAACGGCGCCGCCUC
CCCU--UUGGAAAGGAGAACC--GCCG-CCGCUUUC
>RF01055_CP000853@1_2630463-2630586
------------------------AUAACUAAAUA-UCUC
CGAGUUCAUCGAUCCUAAUACCUGUUUUCGUAAUGGUCUA
UGA---GCCUGUAGGGUAUUGUGGGAAACUUCAAUGCCUC
CCAU-UGUGGAAAGGAGUACUAUGCAGAUCCCU---
