# Supplementary material for: Discovery of Novel ncRNA Sequences in Multiple Genome Alignments on the Basis of Conserved and Stable Secondary Structures
Source: PLoS One. 2015 Jun 15;10(6):e0130200. doi: 10.1371/journal.pone.0130200 (PMC4468099; doi:10.1371/journal.pone.0130200)
Supplement: S1 File — This file contains the complete set of positive training data. A key indicates the distinct subset of alignments used for each of the four testing sets. (ZIP) [file pone.0130200.s004.zip › S1_File/positive/10141_RF00431_AAKN02054322@1_26773-26905_AAQQ01076179@1_4047-4179_AAPE01004230@1_1069-1202_AAPY01081364@1_1206-1337.aln]

>RF00431_AAKN02054322@1_26773-26905
GCACCC-AAUCUUUCCCAUUCCU-GCUGCUUUGUGCUGGC
CUGGGGACAGUGGGUGCUACAACAUGAGCAGAGGAUAUCC
AGACGGGUUGCUUUCCAUUUGUCUUGGGGCCUGUCUCUAC
AACUCUGCCACAUUG
>RF00431_AAQQ01076179@1_4047-4179
GCACCC-GAUCUUUCCCAUUCCU-GCUGCUUCGUGCUGGU
CUGGGGACAGAUGGUGCUACACUAUGAGCAGAGGAUAUCC
AGACGGGUUGUUUUCCAUUUGUCUUGGGACCUGUCUCUAC
AACUCUGCCACAUUU
>RF00431_AAPY01081364@1_1206-1337
GCACCGGAAUCUUUCCCGCUCCUUGCUGCCUCGUGCUGGU
GUGGGGACAGGUGGUGCCACAGUGUGAGCAGAGGAUAUCC
AGACGGGCCG---UCCAUUUGCCUUGGGGCCUGUCCCUAC
AACUCUGCCACAUUU
>RF00431_AAPE01004230@1_1069-1202
GCACCUGAAUCUUUCCCAUUCUUUGCUGCUUCGUGCUAGU
GUGGGGACAGAUGGUGCCACAGUA-AAGCAGAGGAAAUCC
AGACGGGUUGUUUUUCAUUUGUCUUGCGGCCUGUCUCUAC
AGCUCUGCCACACUU
