# Supplementary material for: Discovery of Novel ncRNA Sequences in Multiple Genome Alignments on the Basis of Conserved and Stable Secondary Structures
Source: PLoS One. 2015 Jun 15;10(6):e0130200. doi: 10.1371/journal.pone.0130200 (PMC4468099; doi:10.1371/journal.pone.0130200)
Supplement: S1 File — This file contains the complete set of positive training data. A key indicates the distinct subset of alignments used for each of the four testing sets. (ZIP) [file pone.0130200.s004.zip › S1_File/positive/10145_RF00431_AAFR03044173@1_22529-22663_AAGU02466416@1_9419-9552_AAGW01643600@1_6019-6153_AAFC03075293@1_7827-7961_AAKN02054322@1_26773-26905.aln]

>RF00431_AAGU02466416@1_9419-9552
GCACCUGAAUCUUUCCCAUUCUCUGCUGCCUCGUGCUGGU
GUGGGGACAGACGGUGCUACAACACGAGCAGAGGAAAUCC
AGACGGGUUG-UUCGCAUUUGUCUUGGGGCCUGUCUCUAC
AACUCUGCCACACUC
>RF00431_AAKN02054322@1_26773-26905
GCACCC-AAUCUUUCCCAUUC-CUGCUGCUUUGUGCUGGC
CUGGGGACAGUGGGUGCUACAACAUGAGCAGAGGAUAUCC
AGACGGGUUGCUUUCCAUUUGUCUUGGGGCCUGUCUCUAC
AACUCUGCCACAUUG
>RF00431_AAFC03075293@1_7827-7961
GCACCUGAAUCUUUCCCAUUCUCUGCUGCUUCGUGCUGGU
GUGGGGACAGAUGGUGCUACAGUAUGAGCAGAGGAAAUCC
AGACAGGCUGUUAGCCAUUUGUCUUGGGGCCUGUCUCUAC
AACUCUGCCACACUU
>RF00431_AAGW01643600@1_6019-6153
GCACCUGAGUCUUUCCCAUUCCCUGCUGCUCUGUGCUGGU
GUGGGGACGGAUGGUGCCACAGCGUGGGCAGAGGAAAUCC
AGACGGGCUGUUUUCCAUUCACCUUGGAGCCUGUCUCUAC
AGCUCUGCUACAUUU
>RF00431_AAFR03044173@1_22529-22663
GCACCUGCAUCUUUCCCAUUCUUGGCUGCUUUGUGCCUGU
CUGGGGACAGGUGGUGCUACAGUACAAGCAGAGGAAAUCC
AGACAGGUUAUCUUCUGUUUACUUUGGGGCUUGUCUCUAC
AACUCUGCCACACUU
