# Supplementary material for: Discovery of Novel ncRNA Sequences in Multiple Genome Alignments on the Basis of Conserved and Stable Secondary Structures
Source: PLoS One. 2015 Jun 15;10(6):e0130200. doi: 10.1371/journal.pone.0130200 (PMC4468099; doi:10.1371/journal.pone.0130200)
Supplement: S1 File — This file contains the complete set of positive training data. A key indicates the distinct subset of alignments used for each of the four testing sets. (ZIP) [file pone.0130200.s004.zip › S1_File/positive/10147_RF00431_CR956427@7_638-772_AAPY01081364@1_1206-1337_AAKN02054322@1_26773-26905_AALT01049511@1_846-979_AC124598@5_176830-176959.aln]

>RF00431_CR956427@7_638-772
GCACCUGAAUCUUUCCCAUUCUUUGCUGCUUCGUGCUGGU
GUGGGGACAGAUGGUGCCACAGUAUGAGCAGAGGAAAUCC
AGACGGGUUGUUUCCUGUUUGUCUUGGGACCUGUCUCUAC
ACCUCUGCCACACUU
>RF00431_AAPY01081364@1_1206-1337
GCACCGGAAUCUUUCCCGCUCCUUGCUGCCUCGUGCUGGU
GUGGGGACAGGUGGUGCCACAGUGUGAGCAGAGGAUAUCC
AGACGGGCCGU---CCAUUUGCCUUGGGGCCUGUCCCUAC
AACUCUGCCACAUUU
>RF00431_AALT01049511@1_846-979
GCACCUAAAUCUUUCCCAUUCCUUGCUGCUUCGUGCUGGC
AUGGGGACAGAUGGUGCUAUAGUACAAGCAGAGGAAAUCC
AGAUGGGUUGUUU-CCACUUGUCUUGGGACCUGUCUCUAC
AACUCUGCCACACUU
>RF00431_AAKN02054322@1_26773-26905
GCACC-CAAUCUUUCCCAUUCCU-GCUGCUUUGUGCUGGC
CUGGGGACAGUGGGUGCUACAACAUGAGCAGAGGAUAUCC
AGACGGGUUGCUUUCCAUUUGUCUUGGGGCCUGUCUCUAC
AACUCUGCCACAUUG
>RF00431_AC124598@5_176830-176959
GCACU-AAAUCUUUCCCAGGCCU-GCUGCUUGGUGCCGGU
CUGGGGACAGACAGUGCUAUACUA-GAGCAGAGGAAAUCC
AGACAGGUCG-UUUCCAUCUGCCU-GGGGCCUGUCUCUAC
AACUCUGCCACACUC
