# Supplementary material for: Discovery of Novel ncRNA Sequences in Multiple Genome Alignments on the Basis of Conserved and Stable Secondary Structures
Source: PLoS One. 2015 Jun 15;10(6):e0130200. doi: 10.1371/journal.pone.0130200 (PMC4468099; doi:10.1371/journal.pone.0130200)
Supplement: S1 File — This file contains the complete set of positive training data. A key indicates the distinct subset of alignments used for each of the four testing sets. (ZIP) [file pone.0130200.s004.zip › S1_File/positive/10149_RF00431_AAGW01643600@1_6019-6153_AJ609480@1_1-137_AL606917@12_4887-5017_AALT01049511@1_846-979_AAWZ01029903@1_6713-6849.aln]

>RF00431_AAGW01643600@1_6019-6153
--GCACCUGAGUCUUUCCCAUUCCCUGCUGCUCU-GUGCU
GGUGUGGGGACGGAUGGUGCCACAGCGUGGGCAGAGGAAA
UCCAGACGGGCUGUUUUCCAUUCACCUUG-GAGCCUGUCU
CUACAGCU-CUGCUACAUUU
>RF00431_AJ609480@1_1-137
GAGCACCUGAAUCUUUCCCAUUCCUUGCUGCCUC-GUGCC
GGUGUGGGGACAGAUGGUGCUACAGAAUGAGCAGAGGAAA
UCCAGACAGGUUGUUUUCCAUUUGUCUUG-GGGCCUGUCU
CUACAGCU-CUGCCACAUUU
>RF00431_AALT01049511@1_846-979
--GCACCUAAAUCUUUCCCAUUCCUUGCUGCUUC-GUGCU
GGCAUGGGGACAGAUGGUGCUAUAGUACAAGCAGAGGAAA
UCCAGAUGGGUUGUUU-CCACUUGUCUUG-GGACCUGUCU
CUACAACU-CUGCCACACUU
>RF00431_AL606917@12_4887-5017
--GCAC-UAAAUCUUUCCCAGGCC-UGCUGCCCG-GUGCC
GGUCUGGGGACAGACAGUGCUAUACUAC-AGCAGAGGAAA
UCCAGACGGGUCGUUU-CCAUCCGCCCUG-GGGCCUGUCU
CUACAACU-CUGCCACACUU
>RF00431_AAWZ01029903@1_6713-6849
--GCACCUGAAUCUUUCCCAGGCCUCGCAAAACAAGUGGG
GGUCUGGGGACAAGGGGUGCUAAAGCAA-AGCAGAGGAAA
UCCAGAUGGGCCGCCUCUUAUCUGCAGUGAGGGCCUGUCU
CUACACCUUCUGCUACACUG
