# Supplementary material for: Discovery of Novel ncRNA Sequences in Multiple Genome Alignments on the Basis of Conserved and Stable Secondary Structures
Source: PLoS One. 2015 Jun 15;10(6):e0130200. doi: 10.1371/journal.pone.0130200 (PMC4468099; doi:10.1371/journal.pone.0130200)
Supplement: S1 File — This file contains the complete set of positive training data. A key indicates the distinct subset of alignments used for each of the four testing sets. (ZIP) [file pone.0130200.s004.zip › S1_File/positive/1014_RF01055_BA000037@2_1214618-1214768_AE003852@1_1093019-1093158_AAKK02000029@1_45467-45601_CP001113@1_874828-874972_CP000851@1_5004406-5004542_AAYT01000002@1_511107-511253.aln]

>RF01055_BA000037@2_1214618-1214768
--GGGUUGCCAUAACUCCGAGCUUAAC-UUGCUAAGUUAU
UUUAUUUCAAUGAUGGAAUGAUAAGCAGCUUAAGCCAGUG
ACAUGAUGUCACAAGGGCGUAAUU-GGAAAUGACUACGCC
UCCCGU-GUUUGGAAAGGUGUUCCGUGGCGCAACAA--
>RF01055_AAKK02000029@1_45467-45601
--UGGUUGCCAUAACUCCGAGCUCACUAUUGCUAAGUCC-
----------------GAGGAUAAGCGUUUUGAGCCAGUG
GCGUACUGUCACAAGGGCAUGAUU-GGAAAUGGCCAUGCC
UCCCGU-GUUUGGAAAGGUGUUCCGUGGCGCAACAA--
>RF01055_AE003852@1_1093019-1093158
--GCUUGGCCUUAACUCCGAGCUUACC-GCGCUAAGUUUA
AACCUUU-----------AAAUAUGCGUUGUAAGCCAGUG
ACCGCUUGUCACAAGGGCAGAAUU-GGAAAUGAUUUUGCC
UCCCGU-AUUUGGAAAGGUGUUCUGUGGCGCAACAA--
>RF01055_CP000851@1_5004406-5004542
--AGGUUGACGGUUCUCCGAGCUUCUU-ACCCUACGUCGA
GAC---------------AGAUAAGGGUUUUUAGCCGUGG
CAAUAACGCCACCGGGGUGAGAAA-AGAAAUGAUCUCACC
UCCCCUUACUUGGAAAGGUGAUC-AUGUCCCAACUAC-
>RF01055_CP001113@1_874828-874972
AACCACAGUAAACACUCUAGCCUCUGC--ACCUGGGUCAU
UUUUGAUACG----GUGCU--UUGGCCGUGACAACGUUUA
ACGU-UUGCCACCAGGGCGCAGGA-AGAAAUGACUCCGCC
UCCCGU-AUUUGGAAAGGUGUAC-AUGGCUUCACA-AC
>RF01055_AAYT01000002@1_511107-511253
GCUGAACAUAAACUC-CUAGCCUUAGC--GUCUACGUUGU
CUUUUUUGUA----UUGGCAAUAUGAUGUUCUGGCCGUGG
CCUU-AAGCCACCAGGGUGCAAGGUAGAAAUGCCUGCAUC
UCCCGU-AUUUGGAAAGGUGU-U-AUGGUACAACUCAC
