# Supplementary material for: Discovery of Novel ncRNA Sequences in Multiple Genome Alignments on the Basis of Conserved and Stable Secondary Structures
Source: PLoS One. 2015 Jun 15;10(6):e0130200. doi: 10.1371/journal.pone.0130200 (PMC4468099; doi:10.1371/journal.pone.0130200)
Supplement: S1 File — This file contains the complete set of positive training data. A key indicates the distinct subset of alignments used for each of the four testing sets. (ZIP) [file pone.0130200.s004.zip › S1_File/positive/10150_RF00431_AAWR02028016@1_7959-8093_AANN01707595@1_1886-2020_AAKN02054322@1_26773-26905_AL606917@12_4887-5017_AAPY01081364@1_1206-1337.aln]

>RF00431_AAWR02028016@1_7959-8093
GCACCUGAAUCUUUCCCAUUCUUUGCUGCUUUGUGCUGGU
GUGGGGACAGAUGGUGCUACAGUAUGAGCAGAGGAAAUCC
AGACGGGUUGUUUUCCAUUUGUCUUGGGGCCUGUCUCUAC
AACUCUGCCACACUC
>RF00431_AANN01707595@1_1886-2020
GCACCUGAAUCUUUCCCAUUCCUUGCUGUUUCGUGCAGGC
AUGGGGACAGAUGGUGCUACAGUAUGAGCAGAGGAAAUCC
AGACAGGUUCUUUUCCAUUUGUCUUGGGACCUGUCUCUAC
AACUCUGCCACAUUA
>RF00431_AAPY01081364@1_1206-1337
GCACCGGAAUCUUUCCCGCUCCUUGCUGCCUCGUGCUGGU
GUGGGGACAGGUGGUGCCACAGUGUGAGCAGAGGAUAUCC
AGACGGGCCGU---CCAUUUGCCUUGGGGCCUGUCCCUAC
AACUCUGCCACAUUU
>RF00431_AAKN02054322@1_26773-26905
GCACCC-AAUCUUUCCCAUUCCU-GCUGCUUUGUGCUGGC
CUGGGGACAGUGGGUGCUACAACAUGAGCAGAGGAUAUCC
AGACGGGUUGCUUUCCAUUUGUCUUGGGGCCUGUCUCUAC
AACUCUGCCACAUUG
>RF00431_AL606917@12_4887-5017
GCACUA-AAUCUUUCCCAGGCCU-GCUGCCCGGUGCCGGU
CUGGGGACAGACAGUGCUAUACUAC-AGCAGAGGAAAUCC
AGACGGGUCGUUU-CCAUCCGCCCUGGGGCCUGUCUCUAC
AACUCUGCCACACUU
