# Supplementary material for: Discovery of Novel ncRNA Sequences in Multiple Genome Alignments on the Basis of Conserved and Stable Secondary Structures
Source: PLoS One. 2015 Jun 15;10(6):e0130200. doi: 10.1371/journal.pone.0130200 (PMC4468099; doi:10.1371/journal.pone.0130200)
Supplement: S1 File — This file contains the complete set of positive training data. A key indicates the distinct subset of alignments used for each of the four testing sets. (ZIP) [file pone.0130200.s004.zip › S1_File/positive/10151_RF00431_AAIY01667802@1_1280-1413_AAWR02028016@1_7959-8093_AAQQ01076179@1_4047-4179_AANN01707595@1_1886-2020_AAPE01004230@1_1069-1202.aln]

>RF00431_AAWR02028016@1_7959-8093
GCACCUGAAUCUUUCCCAUUCUUUGCUGCUUUGUGCUGGU
GUGGGGACAGAUGGUGCUACAGUAUGAGCAGAGGAAAUCC
AGACGGGUUGUUUUCCAUUUGUCUUGGGGCCUGUCUCUAC
AACUCUGCCACACUC
>RF00431_AAPE01004230@1_1069-1202
GCACCUGAAUCUUUCCCAUUCUUUGCUGCUUCGUGCUAGU
GUGGGGACAGAUGGUGCCACAGUA-AAGCAGAGGAAAUCC
AGACGGGUUGUUUUUCAUUUGUCUUGCGGCCUGUCUCUAC
AGCUCUGCCACACUU
>RF00431_AAIY01667802@1_1280-1413
GCACCUGAAUCUUUCCCAUUCCGGACUGCCUCGUGCUGGU
GUGGGGACAGAUGGUGCUACAGCAUGAGCAGAGGGAAUCC
AGACGGGUGGUUU-CCAUUUGUCUUGGGGCCUGUCUCUAC
AACUCUGCCACACUC
>RF00431_AAQQ01076179@1_4047-4179
GCACCCGA-UCUUUCCCAUUCCU-GCUGCUUCGUGCUGGU
CUGGGGACAGAUGGUGCUACACUAUGAGCAGAGGAUAUCC
AGACGGGUUGUUUUCCAUUUGUCUUGGGACCUGUCUCUAC
AACUCUGCCACAUUU
>RF00431_AANN01707595@1_1886-2020
GCACCUGAAUCUUUCCCAUUCCUUGCUGUUUCGUGCAGGC
AUGGGGACAGAUGGUGCUACAGUAUGAGCAGAGGAAAUCC
AGACAGGUUCUUUUCCAUUUGUCUUGGGACCUGUCUCUAC
AACUCUGCCACAUUA
