# Supplementary material for: Discovery of Novel ncRNA Sequences in Multiple Genome Alignments on the Basis of Conserved and Stable Secondary Structures
Source: PLoS One. 2015 Jun 15;10(6):e0130200. doi: 10.1371/journal.pone.0130200 (PMC4468099; doi:10.1371/journal.pone.0130200)
Supplement: S1 File — This file contains the complete set of positive training data. A key indicates the distinct subset of alignments used for each of the four testing sets. (ZIP) [file pone.0130200.s004.zip › S1_File/positive/10155_RF00431_AAWZ01029903@1_6713-6849_AAPY01081364@1_1206-1337_AAGV020174727@1_1112-1246_AAQR01511668@1_342-473_AANN01707595@1_1886-2020_AALT01049511@1_846-979.aln]

>RF00431_AANN01707595@1_1886-2020
GCACCUGAAUCUUUCCCAUUCCUUGCUGU-UUCGUGCAGG
CAUGGGGACAGAUGGUGCUACAGUAUGAGCAGAGGAAAUC
CAGACAGGUUCUUUUCCAUUUGUCUUG-GGACCUGUCUCU
ACAACU-CUGCCACAUUA
>RF00431_AALT01049511@1_846-979
GCACCUAAAUCUUUCCCAUUCCUUGCUGC-UUCGUGCUGG
CAUGGGGACAGAUGGUGCUAUAGUACAAGCAGAGGAAAUC
CAGAUGGGUUGUUU-CCACUUGUCUUG-GGACCUGUCUCU
ACAACU-CUGCCACACUU
>RF00431_AAQR01511668@1_342-473
GCACCUAUAUCUUUCCCAUUCCUUGCUGA-UUCGUGCUGG
UGUGGGGACAGAUGGUGCUAUAGCAUCAGCAGAGGAAAUC
CAGACAGGUUUU---CCAUUUGUCUUG-GGGCCUGUCUCU
ACAACU-CUGCCACAUUU
>RF00431_AAGV020174727@1_1112-1246
GCACCUGAAUCUUUCCCAUUCCCUGCUGC-UUUGUGCUGG
UGUGGGGACAGAUGGUGCUACAGUAUGAGCAGAGGAAAUC
CAGACAGGUUGUUUUCCAUUUGCCUUG-AGGCCUGUCUCU
ACAACU-CUGCCACAGUU
>RF00431_AAPY01081364@1_1206-1337
GCACCGGAAUCUUUCCCGCUCCUUGCUGC-CUCGUGCUGG
UGUGGGGACAGGUGGUGCCACAGUGUGAGCAGAGGAUAUC
CAGACGGGCCGU---CCAUUUGCCUUG-GGGCCUGUCCCU
ACAACU-CUGCCACAUUU
>RF00431_AAWZ01029903@1_6713-6849
GCACCUGAAUCUUUCCCAGGCCUCGCAAAACAAGUGGGGG
UCUGGGGACAAGGGGUGCUAAAGCA-AAGCAGAGGAAAUC
CAGAUGGGCCGCCUCUUAUCUGCAGUGAGGGCCUGUCUCU
ACACCUUCUGCUACACUG
