# Supplementary material for: Discovery of Novel ncRNA Sequences in Multiple Genome Alignments on the Basis of Conserved and Stable Secondary Structures
Source: PLoS One. 2015 Jun 15;10(6):e0130200. doi: 10.1371/journal.pone.0130200 (PMC4468099; doi:10.1371/journal.pone.0130200)
Supplement: S1 File — This file contains the complete set of positive training data. A key indicates the distinct subset of alignments used for each of the four testing sets. (ZIP) [file pone.0130200.s004.zip › S1_File/positive/10158_RF00431_AANN01707595@1_1886-2020_CR956427@7_638-772_AC114512@5_186635-186766_AC124598@5_176830-176959_AL606917@12_4887-5017_AADN02043740@1_5436-5566.aln]

>RF00431_AANN01707595@1_1886-2020
GCACCUGAAUCUUUCCCAUUCCUUGCUGUUUCGUGCAGGC
AUGGGGACAGAUGGUGCUACAGUAUGAGCAGAGGAAAUCC
AGACAGGUUCUUUUCCAUUUGUCUUGGGACCUGUCUCUAC
AACUCUGCCACAUUA
>RF00431_AADN02043740@1_5436-5566
GCAUCUGAAUCUUUCCCACUCCUUGCGAUGUAGUGCCGGA
CUGGGGACACAUGAUGCAACAGGA-AAGCAGAGGAAAUCC
AGACAGGCUCUUUCAC---UGUAUUGGGGUUUGUCUCUAC
ACCUUUGCAACAUUU
>RF00431_AC124598@5_176830-176959
GCACU-AAAUCUUUCCCAGGCCU-GCUGCUUGGUGCCGGU
CUGGGGACAGACAGUGCUAUACUA-GAGCAGAGGAAAUCC
AGACAGGUCGUUUCC-AUCUGCC-UGGGGCCUGUCUCUAC
AACUCUGCCACACUC
>RF00431_AL606917@12_4887-5017
GCACU-AAAUCUUUCCCAGGCCU-GCUGCCCGGUGCCGGU
CUGGGGACAGACAGUGCUAUACUA-CAGCAGAGGAAAUCC
AGACGGGUCGUUUCC-AUCCGCCCUGGGGCCUGUCUCUAC
AACUCUGCCACACUU
>RF00431_AC114512@5_186635-186766
GCACUCAAAUCUUUCCCAGGCCU-GCUGCUUGGUGCCGGU
CUGGGGACAGGCAGUGCAAUAGUA-GAGCAGAGGAAAUCC
AGACGGGUUGUUUCC-AUCUGUCCUGGGGCCUGUCUCUAC
AACUCUGCCACACUC
>RF00431_CR956427@7_638-772
GCACCUGAAUCUUUCCCAUUCUUUGCUGCUUCGUGCUGGU
GUGGGGACAGAUGGUGCCACAGUAUGAGCAGAGGAAAUCC
AGACGGGUUGUUUCCUGUUUGUCUUGGGACCUGUCUCUAC
ACCUCUGCCACACUU
