# Supplementary material for: Discovery of Novel ncRNA Sequences in Multiple Genome Alignments on the Basis of Conserved and Stable Secondary Structures
Source: PLoS One. 2015 Jun 15;10(6):e0130200. doi: 10.1371/journal.pone.0130200 (PMC4468099; doi:10.1371/journal.pone.0130200)
Supplement: S1 File — This file contains the complete set of positive training data. A key indicates the distinct subset of alignments used for each of the four testing sets. (ZIP) [file pone.0130200.s004.zip › S1_File/positive/1015_RF01055_CP000020@2_1036399-1036547_CP000612@1_2515252-2515370_AAUS01000053@1_12178-12317_AE014299@1_4641102-4641235_AAKI02000041@1_24302-24441_CR522870@1_3382835-3382961.aln]

>RF01055_AAUS01000053@1_12178-12317
--GCUUGGCCUUAACUCCGAGCUUACCGCGCUAAGUUU--
------AAACCUUUAAAUAUGCGUUGUAAGCCAGUGACCG
CUUG-UCACAAGGGCAGAAUUGGAAAUGAUUUUGCCUCCC
GUAUUUGGAAAGGUGUUCUGUGGCGCAACAA--
>RF01055_AAKI02000041@1_24302-24441
--GCUUGGCCUUAACUCCGAGCUUACCGCGCUAAGUUU--
------AAACCUUUAAAUAUGCGUUGUAAGCCAGUGACCG
CUUG-UCACAAGGGCAGAAUUGGAAAUGAUUUUGCCUCCC
GUAUUUGGAAAGGUGUUCUGUGGCGCAACAA--
>RF01055_CP000020@2_1036399-1036547
UGGCU--GCCAUAACUCCGAGCUCAAGCUACUAAGUUGUU
UUUUAAGAAGCACUCAAUAUGUAGCGUGAGCCAGUGACAA
UUCGGUCACAAGGGUUUGUUUGGAAAUGAACAAGCCUCCC
GUGUUUGGAAAGGUGUUCCGUGGCGCAACAA--
>RF01055_AE014299@1_4641102-4641235
CAGCU--GACGGUUCUCCGAGCUUGCCUACCUAAGU----
----------CAACAGAUAUG-GGGGUGUAGCCGUGGCAA
UAAGGCCACUGGGGUGAGUAAAGAAAUGCUCUCGCCUCCC
ACACUUGGAAAGGUGAUC-AUGUCUCAAUUAC-
>RF01055_CP000612@1_2515252-2515370
--AAAUUAAUAGUACUCCGAGCUUAGGCACCUAAGAU---
-------------------------AGUAAUUA-UGGUUC
UUAAGCCGUUAGGGUUUGUCUGGAAACGGGCAGGCCUCCC
AAUGCGGAAAGGAGAAAC-ACAUUA-UGCCAA-
>RF01055_CR522870@1_3382835-3382961
--UUAAGAAUAUAACUCCGAGCUAAAAGGCCUUCGGUU--
-----------------UCUG---CAUGGAUCA-UGGU-C
UGCAGCCGUUAGGGUUGUACUGGAAACGGUUCAGCCUUCC
ACCACUUGAAAAGGAGUCUGUAUGAAUGUCUCA
