# Supplementary material for: Discovery of Novel ncRNA Sequences in Multiple Genome Alignments on the Basis of Conserved and Stable Secondary Structures
Source: PLoS One. 2015 Jun 15;10(6):e0130200. doi: 10.1371/journal.pone.0130200 (PMC4468099; doi:10.1371/journal.pone.0130200)
Supplement: S1 File — This file contains the complete set of positive training data. A key indicates the distinct subset of alignments used for each of the four testing sets. (ZIP) [file pone.0130200.s004.zip › S1_File/positive/10160_RF00431_AANN01707595@1_1886-2020_AAGU02466416@1_9419-9552_AC114512@5_186635-186766_AAPY01081364@1_1206-1337_AALT01049511@1_846-979_AAPN01168550@1_12156-12290.aln]

>RF00431_AANN01707595@1_1886-2020
GCACCUGAAUCUUUCCCAUUCCUUGCUGUUUCGUGCAGGC
AUGGGGACAGAUGGUGCUACAGUAUGAGCAGAGGAAAUCC
AGACAGGUUCUUUUCCAUUUGUCUUGGGACCUGUCUCUAC
AACUCUGCCACAUUA
>RF00431_AALT01049511@1_846-979
GCACCUAAAUCUUUCCCAUUCCUUGCUGCUUCGUGCUGGC
AUGGGGACAGAUGGUGCUAUAGUACAAGCAGAGGAAAUCC
AGAUGGGUUGUUU-CCACUUGUCUUGGGACCUGUCUCUAC
AACUCUGCCACACUU
>RF00431_AAGU02466416@1_9419-9552
GCACCUGAAUCUUUCCCAUUCUCUGCUGCCUCGUGCUGGU
GUGGGGACAGACGGUGCUACAACACGAGCAGAGGAAAUCC
AGACGGGUUGUUC-GCAUUUGUCUUGGGGCCUGUCUCUAC
AACUCUGCCACACUC
>RF00431_AC114512@5_186635-186766
GCACUCAAAUCUUUCCCAGGC-CUGCUGCUUGGUGCCGGU
CUGGGGACAGGCAGUGCAAUAGUA-GAGCAGAGGAAAUCC
AGACGGGUUGUUU-CCAUCUGUCCUGGGGCCUGUCUCUAC
AACUCUGCCACACUC
>RF00431_AAPY01081364@1_1206-1337
GCACCGGAAUCUUUCCCGCUCCUUGCUGCCUCGUGCUGGU
GUGGGGACAGGUGGUGCCACAGUGUGAGCAGAGGAUAUCC
AGACGGGCCGU---CCAUUUGCCUUGGGGCCUGUCCCUAC
AACUCUGCCACAUUU
>RF00431_AAPN01168550@1_12156-12290
GCACCUGAAUCUUUCCCAUGCCUUGCUGGGCAGUGUGGGU
UUGGGGACAGAUGGUGCUACACUAGCUGCAGAGGAAAUCC
AGGCAGGUUACUUUCCAUUUACAUUGCAACUUGCCUCUAC
AACUCUGCCACAUUU
