# Supplementary material for: Discovery of Novel ncRNA Sequences in Multiple Genome Alignments on the Basis of Conserved and Stable Secondary Structures
Source: PLoS One. 2015 Jun 15;10(6):e0130200. doi: 10.1371/journal.pone.0130200 (PMC4468099; doi:10.1371/journal.pone.0130200)
Supplement: S1 File — This file contains the complete set of positive training data. A key indicates the distinct subset of alignments used for each of the four testing sets. (ZIP) [file pone.0130200.s004.zip › S1_File/positive/10162_RF00431_AJ609480@1_1-137_AAPY01081364@1_1206-1337_AAPE01004230@1_1069-1202_AADN02043740@1_5436-5566_AAYZ01448689@1_2708-2842_AANN01707595@1_1886-2020.aln]

>RF00431_AJ609480@1_1-137
GAGCACCUGAAUCUUUCCCAUUCCUUGCUGCCUCGUGCCG
GUGUGGGGACAGAUGGUGCUACAGAAUGAGCAGAGGAAAU
CCAGACAGGUUGUUUUCCAUUUGUCUUGGGGCCUGUCUCU
ACAGCUCUGCCACAUUU
>RF00431_AAPE01004230@1_1069-1202
--GCACCUGAAUCUUUCCCAUUCUUUGCUGCUUCGUGCUA
GUGUGGGGACAGAUGGUGCCACAGUA-AAGCAGAGGAAAU
CCAGACGGGUUGUUUUUCAUUUGUCUUGCGGCCUGUCUCU
ACAGCUCUGCCACACUU
>RF00431_AAPY01081364@1_1206-1337
--GCACCGGAAUCUUUCCCGCUCCUUGCUGCCUCGUGCUG
GUGUGGGGACAGGUGGUGCCACAGUGUGAGCAGAGGAUAU
CCAGACGGGCCGU---CCAUUUGCCUUGGGGCCUGUCCCU
ACAACUCUGCCACAUUU
>RF00431_AAYZ01448689@1_2708-2842
--GCACCUGAAUCUUUCCCAUUUCCUGCUGUUCUGUGCUG
GUGUGGGGACGCACGGUGCCAUAGUGUGAGCAGAGUAAAU
CCAGACAGGUUGUUUUCCAUUCAUCUUGGAACCUGUCCCU
ACAACUCUGCGACAUUU
>RF00431_AANN01707595@1_1886-2020
--GCACCUGAAUCUUUCCCAUUCCUUGCUGUUUCGUGCAG
GCAUGGGGACAGAUGGUGCUACAGUAUGAGCAGAGGAAAU
CCAGACAGGUUCUUUUCCAUUUGUCUUGGGACCUGUCUCU
ACAACUCUGCCACAUUA
>RF00431_AADN02043740@1_5436-5566
--GCAUCUGAAUCUUUCCCACUCCUUGCGAUGUAGUGCCG
GACUGGGGACACAUGAUGCAACAGGA-AAGCAGAGGAAAU
CCAGACAGGCUCU--UUCACU-GUAUUGGGGUUUGUCUCU
ACACCUUUGCAACAUUU
