# Supplementary material for: Discovery of Novel ncRNA Sequences in Multiple Genome Alignments on the Basis of Conserved and Stable Secondary Structures
Source: PLoS One. 2015 Jun 15;10(6):e0130200. doi: 10.1371/journal.pone.0130200 (PMC4468099; doi:10.1371/journal.pone.0130200)
Supplement: S1 File — This file contains the complete set of positive training data. A key indicates the distinct subset of alignments used for each of the four testing sets. (ZIP) [file pone.0130200.s004.zip › S1_File/positive/10164_RF00431_AL606917@12_4887-5017_AC114512@5_186635-186766_AAWZ01029903@1_6713-6849_AALT01049511@1_846-979_AAGW01643600@1_6019-6153_AADN02043740@1_5436-5566.aln]

>RF00431_AL606917@12_4887-5017
GCACU-AAAUCUUUCCCAGGCCU-GCUGCCCG-GUGCCGG
UCUGGGGACAGACAGUGCUAUACUACA-GCAGAGGAAAUC
CAGACGGGUCGUUU-CCAUCCGCCCUG-GGGCCUGUCUCU
ACAACUC-UGCCACACUU
>RF00431_AC114512@5_186635-186766
GCACUCAAAUCUUUCCCAGGCCU-GCUGCUUG-GUGCCGG
UCUGGGGACAGGCAGUGCAAUAGUAGA-GCAGAGGAAAUC
CAGACGGGUUGUUU-CCAUCUGUCCUG-GGGCCUGUCUCU
ACAACUC-UGCCACACUC
>RF00431_AALT01049511@1_846-979
GCACCUAAAUCUUUCCCAUUCCUUGCUGCUUC-GUGCUGG
CAUGGGGACAGAUGGUGCUAUAGUACAAGCAGAGGAAAUC
CAGAUGGGUUGUUU-CCACUUGUCUUG-GGACCUGUCUCU
ACAACUC-UGCCACACUU
>RF00431_AAGW01643600@1_6019-6153
GCACCUGAGUCUUUCCCAUUCCCUGCUGCUCU-GUGCUGG
UGUGGGGACGGAUGGUGCCACAGCGUGGGCAGAGGAAAUC
CAGACGGGCUGUUUUCCAUUCACCUUG-GAGCCUGUCUCU
ACAGCUC-UGCUACAUUU
>RF00431_AAWZ01029903@1_6713-6849
GCACCUGAAUCUUUCCCAGGCCUCGCAAAACAAGUGGGGG
UCUGGGGACAAGGGGUGCUAAAGCAAA-GCAGAGGAAAUC
CAGAUGGGCCGCCUCUUAUCUGCAGUGAGGGCCUGUCUCU
ACACCUUCUGCUACACUG
>RF00431_AADN02043740@1_5436-5566
GCAUCUGAAUCUUUCCCACUCCUUGCGAUGUA-GUGCCGG
ACUGGGGACACAUGAUGCAACAGGAAA-GCAGAGGAAAUC
CAGACAGGCU--CUUUCA-CUGUAUUG-GGGUUUGUCUCU
ACACCUU-UGCAACAUUU
