# Supplementary material for: Discovery of Novel ncRNA Sequences in Multiple Genome Alignments on the Basis of Conserved and Stable Secondary Structures
Source: PLoS One. 2015 Jun 15;10(6):e0130200. doi: 10.1371/journal.pone.0130200 (PMC4468099; doi:10.1371/journal.pone.0130200)
Supplement: S1 File — This file contains the complete set of positive training data. A key indicates the distinct subset of alignments used for each of the four testing sets. (ZIP) [file pone.0130200.s004.zip › S1_File/positive/10165_RF00431_AAPN01168550@1_12156-12290_AAEX02020598@1_26216-26350_AALT01049511@1_846-979_AAGV020174727@1_1112-1246_AL606917@12_4887-5017_AAPE01004230@1_1069-1202.aln]

>RF00431_AAEX02020598@1_26216-26350
GCACCUGAAUCUUUCCCAUUCUUUGCUGCUCUGUGCUGGU
GUGGGGACAGACGGUGCAACAGUACAAGCAGAGGAAAUCC
AGACAGGUUGUUUUCCAUUUGUCUUGGGGCCUGUCUCUAC
GACUCUGCCACACCU
>RF00431_AAPE01004230@1_1069-1202
GCACCUGAAUCUUUCCCAUUCUUUGCUGCUUCGUGCUAGU
GUGGGGACAGAUGGUGCCACAGUA-AAGCAGAGGAAAUCC
AGACGGGUUGUUUUUCAUUUGUCUUGCGGCCUGUCUCUAC
AGCUCUGCCACACUU
>RF00431_AAGV020174727@1_1112-1246
GCACCUGAAUCUUUCCCAUUCCCUGCUGCUUUGUGCUGGU
GUGGGGACAGAUGGUGCUACAGUAUGAGCAGAGGAAAUCC
AGACAGGUUGUUUUCCAUUUGCCUUGAGGCCUGUCUCUAC
AACUCUGCCACAGUU
>RF00431_AALT01049511@1_846-979
GCACCUAAAUCUUUCCCAUUCCUUGCUGCUUCGUGCUGGC
AUGGGGACAGAUGGUGCUAUAGUACAAGCAGAGGAAAUCC
AGAUGGGUUGUUU-CCACUUGUCUUGGGACCUGUCUCUAC
AACUCUGCCACACUU
>RF00431_AL606917@12_4887-5017
GCAC-UAAAUCUUUCCCAGGCC-UGCUGCCCGGUGCCGGU
CUGGGGACAGACAGUGCUAUACUAC-AGCAGAGGAAAUCC
AGACGGGUCGUUU-CCAUCCGCCCUGGGGCCUGUCUCUAC
AACUCUGCCACACUU
>RF00431_AAPN01168550@1_12156-12290
GCACCUGAAUCUUUCCCAUGCCUUGCUGGGCAGUGUGGGU
UUGGGGACAGAUGGUGCUACACUAGCUGCAGAGGAAAUCC
AGGCAGGUUACUUUCCAUUUACAUUGCAACUUGCCUCUAC
AACUCUGCCACAUUU
