# Supplementary material for: Discovery of Novel ncRNA Sequences in Multiple Genome Alignments on the Basis of Conserved and Stable Secondary Structures
Source: PLoS One. 2015 Jun 15;10(6):e0130200. doi: 10.1371/journal.pone.0130200 (PMC4468099; doi:10.1371/journal.pone.0130200)
Supplement: S1 File — This file contains the complete set of positive training data. A key indicates the distinct subset of alignments used for each of the four testing sets. (ZIP) [file pone.0130200.s004.zip › S1_File/positive/10166_RF00431_AC114512@5_186635-186766_AAYZ01448689@1_2708-2842_AAPE01004230@1_1069-1202_AAWR02028016@1_7959-8093_AAQQ01076179@1_4047-4179_AL606917@12_4887-5017.aln]

>RF00431_AAPE01004230@1_1069-1202
GCACCUGAAUCUUUCCCAUUCUUUGCUGCUUCGUGCUAGU
GUGGGGACAGAUGGUGCCACAGUA-AAGCAGAGGAAAUCC
AGACGGGUUGUUUUUCAUUUGUCUUGCGGCCUGUCUCUAC
AGCUCUGCCACACUU
>RF00431_AAWR02028016@1_7959-8093
GCACCUGAAUCUUUCCCAUUCUUUGCUGCUUUGUGCUGGU
GUGGGGACAGAUGGUGCUACAGUAUGAGCAGAGGAAAUCC
AGACGGGUUGUUUUCCAUUUGUCUUGGGGCCUGUCUCUAC
AACUCUGCCACACUC
>RF00431_AAQQ01076179@1_4047-4179
GCACCCGA-UCUUUCCCAUUCCU-GCUGCUUCGUGCUGGU
CUGGGGACAGAUGGUGCUACACUAUGAGCAGAGGAUAUCC
AGACGGGUUGUUUUCCAUUUGUCUUGGGACCUGUCUCUAC
AACUCUGCCACAUUU
>RF00431_AAYZ01448689@1_2708-2842
GCACCUGAAUCUUUCCCAUUUCCUGCUGUUCUGUGCUGGU
GUGGGGACGCACGGUGCCAUAGUGUGAGCAGAGUAAAUCC
AGACAGGUUGUUUUCCAUUCAUCUUGGAACCUGUCCCUAC
AACUCUGCGACAUUU
>RF00431_AC114512@5_186635-186766
GCACUCAAAUCUUUCCCAGGCCU-GCUGCUUGGUGCCGGU
CUGGGGACAGGCAGUGCAAUAGUA-GAGCAGAGGAAAUCC
AGACGGGUUGUUU-CCAUCUGUCCUGGGGCCUGUCUCUAC
AACUCUGCCACACUC
>RF00431_AL606917@12_4887-5017
GCACU-AAAUCUUUCCCAGGCCU-GCUGCCCGGUGCCGGU
CUGGGGACAGACAGUGCUAUACUA-CAGCAGAGGAAAUCC
AGACGGGUCGUUU-CCAUCCGCCCUGGGGCCUGUCUCUAC
AACUCUGCCACACUU
