# Supplementary material for: Discovery of Novel ncRNA Sequences in Multiple Genome Alignments on the Basis of Conserved and Stable Secondary Structures
Source: PLoS One. 2015 Jun 15;10(6):e0130200. doi: 10.1371/journal.pone.0130200 (PMC4468099; doi:10.1371/journal.pone.0130200)
Supplement: S1 File — This file contains the complete set of positive training data. A key indicates the distinct subset of alignments used for each of the four testing sets. (ZIP) [file pone.0130200.s004.zip › S1_File/positive/10168_RF00517_AACY020298717@1_1738-1789_AAGA01005882@1_629-680_AAFZ01014317@1_392-444.aln]

>RF00517_AACY020298717@1_1738-1789
CGGCGGGACACCCCUCCCCAACGAGGGGC-GCAUAUCUGA
AAGGGUAUCAGAC
>RF00517_AAGA01005882@1_629-680
CAGUGGGACACCCUUCCCCAACGAAGGGC-AUUUAUCUGU
AAGGAUAGCAUCA
>RF00517_AAFZ01014317@1_392-444
CGGUGGGCCACAUCUCCCCAACGAGAUGCGACCUUUCUGU
GAGGAAAGGAGAC
