# Supplementary material for: Discovery of Novel ncRNA Sequences in Multiple Genome Alignments on the Basis of Conserved and Stable Secondary Structures
Source: PLoS One. 2015 Jun 15;10(6):e0130200. doi: 10.1371/journal.pone.0130200 (PMC4468099; doi:10.1371/journal.pone.0130200)
Supplement: S1 File — This file contains the complete set of positive training data. A key indicates the distinct subset of alignments used for each of the four testing sets. (ZIP) [file pone.0130200.s004.zip › S1_File/positive/10169_RF00517_AACY020303882@1_1109-1160_AACY021062570@1_367-418_AACY020461845@1_7739-7790.aln]

>RF00517_AACY021062570@1_367-418
UGAUGGGACACCCCUCCCCAACGAGGGGCAGAUAUCUGUA
AGGAUAACAUUA
>RF00517_AACY020461845@1_7739-7790
AGAUGGGACACCCUUCCCCAACGAAGGGCGCAUAUCUGAG
AGGAUAGCAUUG
>RF00517_AACY020303882@1_1109-1160
CCGUGGGACACCUCUCCCCAACGAGAGGCGCUUAUCUGGA
AGGGUAGCAUCA
