# Supplementary material for: Discovery of Novel ncRNA Sequences in Multiple Genome Alignments on the Basis of Conserved and Stable Secondary Structures
Source: PLoS One. 2015 Jun 15;10(6):e0130200. doi: 10.1371/journal.pone.0130200 (PMC4468099; doi:10.1371/journal.pone.0130200)
Supplement: S1 File — This file contains the complete set of positive training data. A key indicates the distinct subset of alignments used for each of the four testing sets. (ZIP) [file pone.0130200.s004.zip › S1_File/positive/1016_RF01055_AE014075@1_839533-839677_AARH01015128@1_182-326_X70420@1_73-217_CP000644@1_2971068-2971207_AAKI02000041@1_24302-24441_CP000681@1_424831-424964.aln]

>RF01055_AARH01015128@1_182-326
--AUAACCACUAAACACUCUAGCCUCUGCACCUGGGUCAA
CUGAUACGGUGCUUUGGCCGU--GACAAUGCUCGUAAAGA
UUGCCACCAGGGCGAAGGAAGAAAUGACUUCGCCUCCCGU
AUCUGGAAAGGUGUAC-AUGGCUUCACAAC
>RF01055_X70420@1_73-217
--AUAACCACUAAACACUCUAGCCUCUGCACCUGGGUCAA
CUGAUACGGUGCUUUGGCCGU--GACAAUGCUCGUAAAGA
UUGCCACCAGGGCGAAGGAAGAAAUGACUUCGCCUCCCGU
AUCUGGAAAGGUGUAC-AUGGCUUCACAAC
>RF01055_AE014075@1_839533-839677
--UUAACCACUAAACACUCUAGCCUCUGCACCUGGGUCAA
CUGAUACGGUGCUUUGGCCGU--GACAAUGCUCGUAAAGA
UUGCCACCAGGGCGAAGGAAGAAAUGACUUCGCCUCCCGU
AUCUGGAAAGGUGUAC-AUGGCUUCACAAC
>RF01055_AAKI02000041@1_24302-24441
GCUUGGCC--UUAACUCCGAGCUUACCGCGCUAAGUUUAA
ACCUUUAAAUAUGCGUUGUAA--GCCAGUGACCGC-----
UUGUCACAAGGGCAGAAUUGGAAAUGAUUUUGCCUCCCGU
AUUUGGAAAGGUGUUCUGUGGCGCAACAA-
>RF01055_CP000681@1_424831-424964
--CCAGCGACGGUUCUCCGAGCUUGCC-UACCUACGUCAA
UAGAUAUGGAGGUGUAGCCGU--GGUAAUAA---------
-UGCCACCGGGGUGAGUAAAGAAAUGCUCUCACCUCCCAC
ACUUGGAAAGGUGAUC-AUGUCUCAAUUAC
>RF01055_CP000644@1_2971068-2971207
--AAACUAGAUGAACUCCGAGCUGUUUUGCCUAAGUCCUU
GGGAUAGGGGAAAGCCGCCGUCAGCCGAUGUUCG------
-AGCUGUAAGGGUCAGGAAAGAAAUGCCCUGGCCUCCCGU
AUUUGGAAAGGUGUUU-AUGUUGCCACUGC
