# Supplementary material for: Discovery of Novel ncRNA Sequences in Multiple Genome Alignments on the Basis of Conserved and Stable Secondary Structures
Source: PLoS One. 2015 Jun 15;10(6):e0130200. doi: 10.1371/journal.pone.0130200 (PMC4468099; doi:10.1371/journal.pone.0130200)
Supplement: S1 File — This file contains the complete set of positive training data. A key indicates the distinct subset of alignments used for each of the four testing sets. (ZIP) [file pone.0130200.s004.zip › S1_File/positive/10172_RF00517_AAMY01000008@1_65493-65545_AACY021164314@1_775-826_ABEF01013353@1_245-296.aln]

>RF00517_AACY021164314@1_775-826
ACGUGGGCCACCUCUCCCCAACGAGAGGCG-AAUAUCUGA
AAGGGUAACAGUU-
>RF00517_ABEF01013353@1_245-296
CCGUGGGACACCCCUCCCCAACGAGGGGCG-GCUAUCUGA
GAGGGUAG-AGCCA
>RF00517_AAMY01000008@1_65493-65545
CGGCGGGACACCUCCCCCCAACGGGAGGCUUGCUAUCUGG
AAGGAUAGAUUAU-
