# Supplementary material for: Discovery of Novel ncRNA Sequences in Multiple Genome Alignments on the Basis of Conserved and Stable Secondary Structures
Source: PLoS One. 2015 Jun 15;10(6):e0130200. doi: 10.1371/journal.pone.0130200 (PMC4468099; doi:10.1371/journal.pone.0130200)
Supplement: S1 File — This file contains the complete set of positive training data. A key indicates the distinct subset of alignments used for each of the four testing sets. (ZIP) [file pone.0130200.s004.zip › S1_File/positive/10173_RF00517_AACY022227135@1_192-243_AAPJ01000002@1_467103-467154_AATQ01000012@1_64952-65003.aln]

>RF00517_AACY022227135@1_192-243
UCGUGGGACACCCCUCCCCAACGAGGGGCGCAUAUCUGAA
AGGGUAGCAUUG
>RF00517_AAPJ01000002@1_467103-467154
UCGCGGGACACGCCUCCCCAACGAGGCGCUUCUAUCUGUG
AGGGUAGCUUAG
>RF00517_AATQ01000012@1_64952-65003
CGGCGGGACACCCCUCCCCAACGAGGGGCAUCUAUCUGGA
AGGUUAGGCAGA
