# Supplementary material for: Discovery of Novel ncRNA Sequences in Multiple Genome Alignments on the Basis of Conserved and Stable Secondary Structures
Source: PLoS One. 2015 Jun 15;10(6):e0130200. doi: 10.1371/journal.pone.0130200 (PMC4468099; doi:10.1371/journal.pone.0130200)
Supplement: S1 File — This file contains the complete set of positive training data. A key indicates the distinct subset of alignments used for each of the four testing sets. (ZIP) [file pone.0130200.s004.zip › S1_File/positive/10175_RF00517_AM236080@1_4187886-4187938_CU234118@1_6173665-6173717_AACY021335122@1_749-800.aln]

>RF00517_AM236080@1_4187886-4187938
CGGCGGGACACCCUUCCCCAACGAAGGGCUUUCUAUCUGA
GAGGAUAGCAUCA-
>RF00517_CU234118@1_6173665-6173717
CGGCGGGACACCUCCCCCCAACGGGAGGCUUACUAUCUGG
AAGGAUAG-ACGAU
>RF00517_AACY021335122@1_749-800
CCAUGGGACACCUCUCCCCAACGAGAGGCA-AUUAUCUGU
AAGGGUAACAGAC-
