# Supplementary material for: Discovery of Novel ncRNA Sequences in Multiple Genome Alignments on the Basis of Conserved and Stable Secondary Structures
Source: PLoS One. 2015 Jun 15;10(6):e0130200. doi: 10.1371/journal.pone.0130200 (PMC4468099; doi:10.1371/journal.pone.0130200)
Supplement: S1 File — This file contains the complete set of positive training data. A key indicates the distinct subset of alignments used for each of the four testing sets. (ZIP) [file pone.0130200.s004.zip › S1_File/positive/10177_RF00517_CP000283@1_4347086-4347138_AANB01000011@1_126029-126080_AACY022833952@1_752-803.aln]

>RF00517_CP000283@1_4347086-4347138
CGGCGGGACACCUCCCCCCAACGGGAGGCUAGCUAUCUGG
AAGGAUAGAACAU
>RF00517_AANB01000011@1_126029-126080
CGGCGGGACACCCUUCCCCAACGAAGGGC-AGAUAUCUGU
AAGGAUAGCAUCA
>RF00517_AACY022833952@1_752-803
CAGUGGGUCACGCCUCCCCAACGAGGCGC-AACUAUCUGA
GAGGGUAGAGACA
