# Supplementary material for: Discovery of Novel ncRNA Sequences in Multiple Genome Alignments on the Basis of Conserved and Stable Secondary Structures
Source: PLoS One. 2015 Jun 15;10(6):e0130200. doi: 10.1371/journal.pone.0130200 (PMC4468099; doi:10.1371/journal.pone.0130200)
Supplement: S2 File — This file contains the complete set of negative training data. A key indicates the distinct subset of alignments used for each of the four testing sets. (ZIP) [file pone.0130200.s005.zip]

Archive with 22,311 entries (9,998 files):
- S2_File/
- S2_File/negative/
- S2_File/description of the data.docx
- S2_File/negative/0_RF00051_AY866341@1_221-303_AY866360@1_541-621_AY866367@1_317-399.aln
- S2_File/negative/10000_RF00515_U48870@1_2609-2725_AL596170@1_182555-182663_AE017334@2_3709168-3709253.aln
- S2_File/negative/10001_RF00515_CP000259@1_744106-744214_X73308@1_235-367_AL596170@1_182555-182663.aln
- S2_File/negative/10002_RF00515_X76083@1_1336-1438_AE017355@1_3731220-3731320_Z54240@2_641-760.aln
- S2_File/negative/10003_RF00515_AAMN01000002@1_828893-829048_X76083@1_1336-1438_AE008691@1_2296196-2296293.aln
- S2_File/negative/10004_RF00515_CP000259@1_678792-678909_AL591981@1_165154-165262_AE017334@2_3709168-3709253.aln
- S2_File/negative/10005_RF00515_X76083@1_2797-2929_AL009126@3_1620329-1620445_AL009126@3_1618161-1618277.aln
- S2_File/negative/10006_RF00515_AE017355@1_3732639-3732753_AE008691@1_1498739-1498827_AL766848@1_175198-175311.aln
- S2_File/negative/10007_RF00515_CP000259@1_678792-678909_AL935258@1_285311-285425_X73308@1_235-367.aln
- S2_File/negative/10008_RF00515_AL009126@3_1618161-1618277_CP000002@3_1724430-1724551_CP000259@1_678792-678909.aln
- S2_File/negative/10009_RF00515_X74207@1_3091-3251_CP000259@1_744106-744214_AE008691@1_1498739-1498827.aln
- S2_File/negative/1000_RF01055_AE014073@1_755896-756040_AC198467@1_11345-11489_AAKH02000052@1_6641-6780_AP008232@1_1475425-1475565_CP000924@1_904376-904493_AAUB01000157@1_9443-9589.aln
- S2_File/negative/10010_RF00515_AAPZ02000001@1_1290955-1291071_AL591981@1_165154-165262_AL596170@1_181872-181975.aln
- S2_File/negative/10011_RF00515_AM263198@1_1891421-1891529_AE009948@1_1054599-1054718_AAPZ02000001@1_1290955-1291071.aln
- S2_File/negative/10012_RF00515_AL009126@3_1620329-1620445_X84262@1_148-332_CP000557@1_1070259-1070361.aln
- S2_File/negative/10013_RF00515_AJ000109@1_697-884_AE005176@1_1401583-1401723_AL935258@1_285311-285425.aln
- S2_File/negative/10014_RF00515_CR954253@1_898260-898444_AE005176@1_1080400-1080547_CP001033@1_1229224-1229356.aln
- S2_File/negative/10015_RF00515_AE017333@1_1725773-1725889_AJ132624@1_224-346_ABQL01000005@1_599722-599838.aln
- S2_File/negative/10016_RF00515_AJ132624@1_224-346_AE017225@1_3709736-3709821_Z54240@2_641-760.aln
- S2_File/negative/10017_RF00515_M59757@2_547-663_AE017225@1_3709736-3709821_AL591981@1_164471-164574.aln
- S2_File/negative/10018_RF00515_AE008691@1_2296196-2296293_AE017334@2_3710572-3710686_CP000919@1_624651-624755.aln
- S2_File/negative/10019_RF00515_X76083@1_1336-1438_AE008691@1_1498739-1498827_AJ132624@1_224-346.aln
- S2_File/negative/1001_RF01055_CU928160@2_865804-865948_ABDU01000042@2_353622-353816_CP000462@1_1732669-1732808_AJ312124@1_15932-16050_AE016827@1_1003377-1003526_AAZE01000014@1_10673-10814.aln
- S2_File/negative/10020_RF00515_CP000259@1_744106-744214_X76083@1_2797-2929_AL935259@1_253883-253975.aln
- S2_File/negative/10021_RF00515_AE017334@2_3710572-3710686_AJ000109@1_697-884_AL596170@1_182555-182663.aln
- S2_File/negative/10022_RF00515_AE017355@1_3731220-3731320_AF044978@1_176-335_AL596170@1_181872-181975.aln
- S2_File/negative/10023_RF00515_CP000002@3_1724430-1724551_CP000259@1_678792-678909_AM263198@1_1891421-1891529.aln
- S2_File/negative/10024_RF00515_AL596170@1_182555-182663_AL591981@1_165154-165262_AE017262@2_1897530-1897637.aln
- S2_File/negative/10025_RF00515_AE017334@2_3709168-3709253_AJ000109@1_697-884_CP000023@1_493796-493904.aln
- S2_File/negative/10026_RF00515_M59757@2_547-663_M59757@2_1239-1357_AL009126@3_1620329-1620445.aln
- S2_File/negative/10027_RF00515_AE017355@1_3731220-3731320_AJ132624@1_224-346_CR954253@1_898260-898444.aln
- S2_File/negative/10028_RF00515_AE017333@1_1725773-1725889_AL591981@1_165154-165262_AJ000109@1_697-884.aln
- S2_File/negative/10029_RF00515_CP001033@1_1229224-1229356_X76083@1_1336-1438_X84262@1_148-332_M59757@2_1239-1357.aln
- S2_File/negative/1002_RF01055_AE006468@1_870506-870650_AE016827@1_1003377-1003526_CP000927@1_4176112-4176249_ABAT01000001@1_487802-487948_AACY022724149@1_8-127_ABCD01000002@1_667378-667524.aln
- S2_File/negative/10030_RF00515_AE017262@2_1897530-1897637_CR954253@1_898260-898444_AE009948@1_1054599-1054718_CP001033@1_1229224-1229356.aln
- S2_File/negative/10031_RF00515_X76083@1_2797-2929_X84262@1_148-332_AL766848@1_172364-172483_AL596170@1_181872-181975.aln
- S2_File/negative/10032_RF00515_M59757@2_2712-2828_AL596170@1_182555-182663_AE017262@2_1897530-1897637_AE017355@1_3732639-3732753.aln
- S2_File/negative/10033_RF00515_AM263198@1_1891421-1891529_AL766848@1_172364-172483_AAMN01000002@1_828893-829048_AE017262@2_1897530-1897637.aln
- S2_File/negative/10034_RF00515_CR954253@1_898260-898444_AL766848@1_172364-172483_CP000919@1_624651-624755_AE017333@1_1725773-1725889.aln
- S2_File/negative/10035_RF00515_CP000259@1_678792-678909_AAPZ02000001@1_1290955-1291071_AE017355@1_3732639-3732753_Z54240@2_641-760.aln
- S2_File/negative/10036_RF00515_CP000919@1_624651-624755_AE017334@2_3710572-3710686_CP000705@1_148104-148220_AF044978@1_176-335.aln
- S2_File/negative/10037_RF00515_AL591981@1_165154-165262_AJ012720@1_1924-2038_M59757@2_547-663_M59757@2_2712-2828.aln
- S2_File/negative/10038_RF00515_CP000919@1_624651-624755_AE017334@2_3710572-3710686_AL766848@1_175198-175311_X84262@1_148-332.aln
- S2_File/negative/10039_RF00515_AE009948@1_1054599-1054718_M59757@2_1239-1357_CR954253@1_898260-898444_AF068902@1_6383-6487.aln
- S2_File/negative/1003_RF01055_AE017220@1_899104-899248_CP001120@1_918745-918889_CP000482@1_935247-935365_CP000302@1_114598-114731_CP000947@1_1455599-1455736_AALD01000048@1_3258-3422.aln
- S2_File/negative/10040_RF00515_AJ012720@1_1924-2038_AL591981@1_165154-165262_AE008691@1_1498739-1498827_ABQL01000005@1_599722-599838.aln
- S2_File/negative/10041_RF00515_AL009126@3_1620329-1620445_AE009948@1_1054599-1054718_AE005176@1_1384872-1385029_AL009126@3_1618161-1618277.aln
- S2_File/negative/10042_RF00515_AL591981@1_165154-165262_AL935259@1_253883-253975_AAPZ02000001@1_1290955-1291071_M59757@2_1239-1357.aln
- S2_File/negative/10043_RF00515_AJ132624@1_224-346_AE017334@2_3710572-3710686_AE017333@1_1725773-1725889_AL596170@1_182555-182663.aln
- S2_File/negative/10044_RF00515_AAPZ02000001@1_1290955-1291071_CP000259@1_744106-744214_CP000023@1_493796-493904_AF044978@1_176-335.aln
- S2_File/negative/10045_RF00515_AE017262@2_1897530-1897637_CP000705@1_148104-148220_CP000002@3_1724430-1724551_AE008691@1_1498739-1498827.aln
- S2_File/negative/10046_RF00515_AE009949@1_721177-721294_AL766848@1_172364-172483_AE017225@1_3709736-3709821_AL591981@1_165154-165262.aln
- S2_File/negative/10047_RF00515_AE017334@2_3709168-3709253_AM263198@1_1891421-1891529_ABQL01000005@1_599722-599838_Z54240@2_641-760.aln
- S2_File/negative/10048_RF00515_AE017225@1_3711140-3711254_AL766848@1_175198-175311_AE017355@1_3732639-3732753_AE009949@1_721177-721294.aln
- S2_File/negative/10049_RF00515_CP000259@1_678792-678909_AE008691@1_1498739-1498827_CR954253@1_898260-898444_CP000002@3_1724430-1724551.aln
- S2_File/negative/1004_RF01055_U00096@2_816135-816279_AAKH02000052@1_6641-6780_CP000034@1_768693-768837_AE016827@1_1003377-1003526_CP000436@1_881033-881170_AAWD01000062@1_12165-12304.aln
- S2_File/negative/10050_RF00515_AE005176@1_1384872-1385029_AL009126@3_1620329-1620445_ABQL01000005@1_599722-599838_AE017334@2_3709168-3709253.aln
- S2_File/negative/10051_RF00515_X73308@1_235-367_X76083@1_1336-1438_CP000259@1_744106-744214_AL591981@1_165154-165262.aln
- S2_File/negative/10052_RF00515_X76083@1_2797-2929_AL009126@3_1618161-1618277_AAPZ02000001@1_1290955-1291071_CR954253@1_898260-898444.aln
- S2_File/negative/10053_RF00515_AL935258@1_285311-285425_CR954253@1_898260-898444_AL591981@1_165154-165262_X76083@1_647-773.aln
- S2_File/negative/10054_RF00515_CP001033@1_1229224-1229356_AE017334@2_3710572-3710686_ABQL01000005@1_599722-599838_AE017333@1_1725773-1725889.aln
- S2_File/negative/10055_RF00515_CP000557@1_1070259-1070361_AJ132624@1_224-346_U48870@1_2609-2725_AJ000109@1_697-884.aln
- S2_File/negative/10056_RF00515_AE017355@1_3731220-3731320_CP000002@3_1724430-1724551_AL009126@3_1618161-1618277_AL591981@1_164471-164574.aln
- S2_File/negative/10057_RF00515_CP000557@1_1070259-1070361_CP000919@1_624651-624755_CP000259@1_744106-744214_BA000043@1_1165375-1165499.aln
- S2_File/negative/10058_RF00515_CP000705@1_148104-148220_AL009126@3_1618161-1618277_U48870@1_2609-2725_CP000259@1_678792-678909_AF044978@1_176-335.aln
- S2_File/negative/10059_RF00515_AE017334@2_3710572-3710686_AL766848@1_172364-172483_AE017334@2_3709168-3709253_X76083@1_647-773_CP001033@1_1229224-1229356.aln
- S2_File/negative/1005_RF01055_ABCD01000002@1_667378-667524_BA000016@3_2073211-2073405_AAXB02000020@1_32165-32320_AM286415@1_3151626-3151770_CP000448@1_1171931-1172054_CP000668@1_2886744-2886890.aln
- S2_File/negative/10060_RF00515_CP000557@1_1070259-1070361_AJ132624@1_224-346_AE017225@1_3709736-3709821_CP000919@1_624651-624755_CP000023@1_493796-493904.aln
- S2_File/negative/10061_RF00515_AL009126@3_1620329-1620445_X76083@1_1336-1438_AL766848@1_175198-175311_AE017225@1_3711140-3711254_AE017355@1_3732639-3732753.aln
- S2_File/negative/10062_RF00515_AL766848@1_175198-175311_CP000259@1_744106-744214_AL009126@3_1620329-1620445_CP000705@1_148104-148220_AE008691@1_1498739-1498827.aln
- S2_File/negative/10063_RF00515_AL766848@1_175198-175311_AE017333@1_1725773-1725889_AE009948@1_1054599-1054718_AL596170@1_181872-181975_AE017334@2_3709168-3709253.aln
- S2_File/negative/10064_RF00515_AE017355@1_3731220-3731320_BA000043@1_1165375-1165499_U48870@1_2609-2725_X73308@1_235-367_AL591981@1_165154-165262.aln
- S2_File/negative/10065_RF00515_AJ012720@1_1924-2038_X76083@1_647-773_AE017355@1_3731220-3731320_AE017334@2_3710572-3710686_AF044978@1_176-335.aln
- S2_File/negative/10066_RF00515_AJ000109@1_697-884_CP000705@1_148104-148220_M59757@2_1239-1357_AE009949@1_721177-721294_AL766848@1_172364-172483.aln
- S2_File/negative/10067_RF00515_AE017225@1_3711140-3711254_AAPZ02000001@1_1290955-1291071_CR954253@1_898260-898444_AE005176@1_1080400-1080547_AL935258@1_285311-285425.aln
- S2_File/negative/10068_RF00515_M59757@2_2712-2828_AE008691@1_1498739-1498827_AL596170@1_182555-182663_AE017355@1_3731220-3731320_AE005176@1_1080400-1080547.aln
- S2_File/negative/10069_RF00515_BA000043@1_1165375-1165499_X76083@1_647-773_AL591981@1_164471-164574_AE009948@1_1054599-1054718_CP000023@1_493796-493904.aln
- S2_File/negative/1006_RF01055_CP001144@1_894657-894801_CP000947@1_1455599-1455736_ABEL01000001@1_615181-615325_CP000302@1_114598-114731_ABEI01000004@1_118460-118604_BX950851@1_3157412-3157560.aln
- S2_File/negative/10070_RF00515_CP000919@1_624651-624755_AE017333@1_1725773-1725889_CR954253@1_898260-898444_U48870@1_2609-2725_X76083@1_2797-2929.aln
- S2_File/negative/10071_RF00515_AL591981@1_165154-165262_AL009126@3_1620329-1620445_AE017334@2_3709168-3709253_M59757@2_2712-2828_CP000259@1_678792-678909.aln
- S2_File/negative/10072_RF00515_AE017355@1_3732639-3732753_X73308@1_235-367_X76083@1_2797-2929_AE017225@1_3709736-3709821_AE017334@2_3710572-3710686.aln
- S2_File/negative/10073_RF00515_M59757@2_547-663_AJ012720@1_1924-2038_AL591981@1_165154-165262_AL935259@1_253883-253975_U48870@1_2609-2725.aln
- S2_File/negative/10074_RF00515_AL591981@1_164471-164574_M59757@2_2712-2828_X76083@1_1336-1438_AL766848@1_175198-175311_AE009948@1_1054599-1054718.aln
- S2_File/negative/10075_RF00515_Z54240@2_641-760_X76083@1_1336-1438_AE009949@1_721177-721294_AAPZ02000001@1_1290955-1291071_AL935258@1_285311-285425.aln
- S2_File/negative/10076_RF00515_M59757@2_1239-1357_X76083@1_2797-2929_M59757@2_2712-2828_AE014133@1_803283-803394_AL009126@3_1620329-1620445.aln
- S2_File/negative/10077_RF00515_AAPZ02000001@1_1290955-1291071_AE005176@1_1080400-1080547_AE008691@1_2296196-2296293_X74207@1_3091-3251_X76083@1_2797-2929.aln
- S2_File/negative/10078_RF00515_CP000023@1_493796-493904_CP000259@1_678792-678909_AL591981@1_164471-164574_AE017355@1_3732639-3732753_CP000705@1_148104-148220.aln
- S2_File/negative/10079_RF00515_AJ012720@1_1924-2038_CP000705@1_148104-148220_AL596170@1_181872-181975_M59757@2_2712-2828_CP000002@3_1724430-1724551.aln
- S2_File/negative/1007_RF01055_AAZI01000004@1_68933-69074_AP008230@1_4378102-4378234_CP000853@1_2630463-2630586_AE017220@1_899104-899248_CP000503@1_268441-268574_AAUB01000157@1_9443-9589.aln
- S2_File/negative/10080_RF00515_CP000023@1_493796-493904_AE008691@1_1498739-1498827_CP000002@3_1724430-1724551_M59757@2_2712-2828_U48870@1_2609-2725.aln
- S2_File/negative/10081_RF00515_CP000259@1_744106-744214_U48870@1_2609-2725_X76083@1_2797-2929_CP000705@1_148104-148220_AF044978@1_176-335.aln
- S2_File/negative/10082_RF00515_BA000043@1_1165375-1165499_AE017355@1_3732639-3732753_AE005176@1_1401583-1401723_Z54240@2_641-760_AE005176@1_1384872-1385029.aln
- S2_File/negative/10083_RF00515_AL935258@1_285311-285425_AAMN01000002@1_828893-829048_CP000259@1_678792-678909_CP000259@1_744106-744214_AE017225@1_3711140-3711254.aln
- S2_File/negative/10084_RF00515_CP000557@1_1070259-1070361_AE009949@1_721177-721294_AE017334@2_3710572-3710686_AF068902@1_6383-6487_AE008691@1_1498739-1498827.aln
- S2_File/negative/10085_RF00515_CP000259@1_678792-678909_AE017334@2_3709168-3709253_AF068902@1_6383-6487_AE017225@1_3711140-3711254_AAPZ02000001@1_1290955-1291071.aln
- S2_File/negative/10086_RF00515_AL935259@1_253883-253975_X74207@1_3091-3251_AE009949@1_721177-721294_AE017262@2_1897530-1897637_AE009948@1_1054599-1054718.aln
- S2_File/negative/10087_RF00515_CP000705@1_148104-148220_AF068902@1_6383-6487_AL009126@3_1620329-1620445_M59757@2_2712-2828_AE017334@2_3709168-3709253_AE005176@1_1401583-1401723.aln
- S2_File/negative/10088_RF00515_CP000705@1_148104-148220_AL591981@1_165154-165262_AE017262@2_1897530-1897637_CP000557@1_1070259-1070361_AJ000109@1_697-884_AM263198@1_1891421-1891529.aln
- S2_File/negative/10089_RF00515_AF068902@1_6383-6487_AL596170@1_182555-182663_AE005176@1_1080400-1080547_AE017333@1_1725773-1725889_AJ132624@1_224-346_M59757@2_2712-2828.aln
- S2_File/negative/1008_RF01055_CP000606@1_101467-101601_AAZD01000003@1_249903-250044_ABCQ01000014@1_59878-60025_AP009240@1_898974-899118_AALD01000048@1_3258-3422_CP000891@1_327352-327485.aln
- S2_File/negative/10090_RF00515_AL596170@1_181872-181975_AE008691@1_1498739-1498827_CP000919@1_624651-624755_BA000043@1_1165375-1165499_ABQL01000005@1_599722-599838_AE005176@1_1080400-1080547.aln
- S2_File/negative/10091_RF00515_AE005176@1_1080400-1080547_AE017334@2_3709168-3709253_X73308@1_235-367_AE005176@1_1384872-1385029_AE014133@1_803283-803394_AJ012720@1_1924-2038.aln
- S2_File/negative/10092_RF00515_CP000259@1_744106-744214_CP000002@3_1724430-1724551_M59757@2_1239-1357_M59757@2_547-663_X74207@1_3091-3251_AM263198@1_1891421-1891529.aln
- S2_File/negative/10093_RF00515_AE005176@1_1080400-1080547_AE017333@1_1725773-1725889_X73308@1_235-367_AE008691@1_2296196-2296293_AL766848@1_175198-175311_CP000919@1_624651-624755.aln
- S2_File/negative/10094_RF00515_CP000002@3_1724430-1724551_AE005176@1_1080400-1080547_CP000259@1_744106-744214_AM263198@1_1891421-1891529_AE017333@1_1725773-1725889_X84262@1_148-332.aln
- S2_File/negative/10095_RF00515_AL591981@1_164471-164574_AE017334@2_3709168-3709253_Z54240@2_641-760_AE014133@1_803283-803394_CP000919@1_624651-624755_AL935259@1_253883-253975.aln
- S2_File/negative/10096_RF00515_M59757@2_2712-2828_AE005176@1_1080400-1080547_X76083@1_1336-1438_X76083@1_2797-2929_AAMN01000002@1_828893-829048_AE014133@1_803283-803394.aln
- S2_File/negative/10097_RF00515_X76083@1_1336-1438_CP000002@3_1724430-1724551_AL009126@3_1620329-1620445_M59757@2_547-663_AE009948@1_1054599-1054718_AE005176@1_1080400-1080547.aln
- S2_File/negative/10098_RF00515_AF068902@1_6383-6487_AL766848@1_175198-175311_AE017355@1_3731220-3731320_X76083@1_1336-1438_CP000705@1_148104-148220_AE017225@1_3711140-3711254.aln
- S2_File/negative/10099_RF00515_AE005176@1_1384872-1385029_X76083@1_1336-1438_AF068902@1_6383-6487_AE017262@2_1897530-1897637_AL009126@3_1618161-1618277_AM263198@1_1891421-1891529.aln
- S2_File/negative/1009_RF01055_CP000947@1_1455599-1455736_CP000036@1_682934-683078_AE014613@1_2145861-2146005_CP000148@1_2016583-2016702_AL627268@1_76072-76216_CP000305@1_3199009-3199155.aln
- S2_File/negative/100_RF00051_AY866318@1_924-1002_AY866309@1_827-905_AY866311@1_905-983_AY866310@1_634-712_AY866365@1_502-582_AY866362@1_366-448.aln
- S2_File/negative/10100_RF00515_AL766848@1_175198-175311_CR954253@1_898260-898444_AF044978@1_176-335_X84262@1_148-332_AE017355@1_3732639-3732753_AL935259@1_253883-253975.aln
- S2_File/negative/10101_RF00515_X73308@1_235-367_AE009949@1_721177-721294_AE017225@1_3711140-3711254_AE017262@2_1897530-1897637_AL935258@1_285311-285425_CP001033@1_1229224-1229356.aln
- S2_File/negative/10102_RF00515_AE017355@1_3732639-3732753_AL935259@1_253883-253975_AL009126@3_1620329-1620445_AE017225@1_3711140-3711254_CP000557@1_1070259-1070361_X76083@1_1336-1438.aln
- S2_File/negative/10103_RF00515_AE008691@1_2296196-2296293_AM263198@1_1891421-1891529_AE017225@1_3709736-3709821_ABQL01000005@1_599722-599838_AE009949@1_721177-721294_AL596170@1_182555-182663.aln
- S2_File/negative/10104_RF00515_AM263198@1_1891421-1891529_X76083@1_2797-2929_AJ132624@1_224-346_AE017333@1_1725773-1725889_AE005176@1_1080400-1080547_X73308@1_235-367.aln
- S2_File/negative/10105_RF00515_AE017333@1_1725773-1725889_AE009949@1_721177-721294_X84262@1_148-332_AE017355@1_3732639-3732753_AL596170@1_181872-181975_AE017355@1_3731220-3731320.aln
- S2_File/negative/10106_RF00515_AE014133@1_803283-803394_AAMN01000002@1_828893-829048_U48870@1_2609-2725_AJ012720@1_1924-2038_X76083@1_647-773_X74207@1_3091-3251.aln
- S2_File/negative/10107_RF00515_CP000259@1_744106-744214_AE017225@1_3709736-3709821_AL596170@1_182555-182663_AAPZ02000001@1_1290955-1291071_M59757@2_2712-2828_CP000557@1_1070259-1070361.aln
- S2_File/negative/10108_RF00515_AL935258@1_285311-285425_BA000043@1_1165375-1165499_AE017355@1_3732639-3732753_AE017225@1_3709736-3709821_AL009126@3_1618161-1618277_M59757@2_2712-2828.aln
- S2_File/negative/10109_RF00515_AE017225@1_3711140-3711254_AJ000109@1_697-884_AE009949@1_721177-721294_AM263198@1_1891421-1891529_CP000023@1_493796-493904_AE017333@1_1725773-1725889.aln
- S2_File/negative/1010_RF01055_CP000302@1_114598-114731_AE016795@2_3156005-3156155_CP000469@1_309677-309810_AM933173@1_847519-847663_CP000891@1_327352-327485_AAKK02000029@1_45467-45601.aln
- S2_File/negative/10110_RF00515_AE008691@1_1498739-1498827_CP000919@1_624651-624755_X76083@1_1336-1438_CP000557@1_1070259-1070361_CP001033@1_1229224-1229356_X74207@1_3091-3251.aln
- S2_File/negative/10111_RF00515_AL591981@1_165154-165262_CP000557@1_1070259-1070361_BA000043@1_1165375-1165499_AE017334@2_3709168-3709253_CR954253@1_898260-898444_AE017334@2_3710572-3710686.aln
- S2_File/negative/10112_RF00515_X73308@1_235-367_U48870@1_2609-2725_AL596170@1_181872-181975_AL009126@3_1618161-1618277_AJ000109@1_697-884_AL766848@1_175198-175311.aln
- S2_File/negative/10113_RF00515_CP000023@1_493796-493904_AF044978@1_176-335_BA000043@1_1165375-1165499_M59757@2_2712-2828_CP000919@1_624651-624755_AF068902@1_6383-6487.aln
- S2_File/negative/10114_RF00515_CP000002@3_1724430-1724551_CP000919@1_624651-624755_AJ000109@1_697-884_AE005176@1_1384872-1385029_CP000259@1_744106-744214_ABQL01000005@1_599722-599838.aln
- S2_File/negative/10115_RF00515_AAMN01000002@1_828893-829048_AE009949@1_721177-721294_Z54240@2_641-760_AE017262@2_1897530-1897637_AL009126@3_1620329-1620445_M59757@2_1239-1357.aln
- S2_File/negative/10116_RF00431_AAQR01511668@1_342-473_AL606917@12_4887-5017_AAYZ01448689@1_2708-2842.aln
- S2_File/negative/10117_RF00431_AAIY01667802@1_1280-1413_AAGV020174727@1_1112-1246_CR956427@7_638-772.aln
- S2_File/negative/10118_RF00431_AAIY01667802@1_1280-1413_AADN02043740@1_5436-5566_AC124598@5_176830-176959.aln
- S2_File/negative/10119_RF00431_CR956427@7_638-772_AANN01707595@1_1886-2020_AAGU02466416@1_9419-9552.aln
- S2_File/negative/1011_RF01055_BX571864@1_57269-57413_CP000679@1_1094763-1094897_AE003852@1_1093019-1093158_AP006840@1_3132508-3132643_AJ312124@1_15932-16050_CP000961@1_5779002-5779136.aln
- S2_File/negative/10120_RF00431_AAQQ01076179@1_4047-4179_AAEX02020598@1_26216-26350_AAFR03044173@1_22529-22663.aln
- S2_File/negative/10121_RF00431_ABDC01046829@1_2784-2918_AAYZ01448689@1_2708-2842_AAKN02054322@1_26773-26905.aln
- S2_File/negative/10122_RF00431_AAGU02466416@1_9419-9552_AAYZ01448689@1_2708-2842_AAPY01081364@1_1206-1337.aln
- S2_File/negative/10123_RF00431_AL606917@12_4887-5017_AAQQ01076179@1_4047-4179_AAPN01168550@1_12156-12290.aln
- S2_File/negative/10124_RF00431_AAWZ01029903@1_6713-6849_AANN01707595@1_1886-2020_AAIY01667802@1_1280-1413.aln
- S2_File/negative/10125_RF00431_AAPE01004230@1_1069-1202_AAWR02028016@1_7959-8093_AAGU02466416@1_9419-9552.aln
- S2_File/negative/10126_RF00431_AAPN01168550@1_12156-12290_AAWZ01029903@1_6713-6849_AAPE01004230@1_1069-1202.aln
- S2_File/negative/10127_RF00431_AALT01049511@1_846-979_AAPN01168550@1_12156-12290_AAQR01511668@1_342-473.aln
- S2_File/negative/10128_RF00431_AAGW01643600@1_6019-6153_AAFC03075293@1_7827-7961_AANN01707595@1_1886-2020.aln
- S2_File/negative/10129_RF00431_AC124598@5_176830-176959_AAGV020174727@1_1112-1246_AAPN01168550@1_12156-12290_AC114512@5_186635-186766.aln
- S2_File/negative/1012_RF01055_CP000724@1_1069180-1069304_AAWF01000006@1_90336-90475_CP000927@1_4176112-4176249_CP000679@1_1094763-1094897_AAZH01000018@1_18993-19134_CP000038@1_805998-806142.aln
- S2_File/negative/10130_RF00431_AAWR02028016@1_7959-8093_AAFR03044173@1_22529-22663_AL606917@12_4887-5017_AAIY01667802@1_1280-1413.aln
- S2_File/negative/10131_RF00431_AALT01049511@1_846-979_AAFR03044173@1_22529-22663_AAWR02028016@1_7959-8093_AAPN01168550@1_12156-12290.aln
- S2_File/negative/10132_RF00431_AAYZ01448689@1_2708-2842_AAWR02028016@1_7959-8093_AAPY01081364@1_1206-1337_AADN02043740@1_5436-5566.aln
- S2_File/negative/10133_RF00431_AC124598@5_176830-176959_AAQR01511668@1_342-473_AALT01049511@1_846-979_AAYZ01448689@1_2708-2842.aln
- S2_File/negative/10134_RF00431_AAFC03075293@1_7827-7961_AC114512@5_186635-186766_AAGW01643600@1_6019-6153_AAKN02054322@1_26773-26905.aln
- S2_File/negative/10135_RF00431_AANN01707595@1_1886-2020_AAIY01667802@1_1280-1413_AAPY01081364@1_1206-1337_AADN02043740@1_5436-5566.aln
- S2_File/negative/10136_RF00431_AAKN02054322@1_26773-26905_AAPE01004230@1_1069-1202_AL606917@12_4887-5017_AAFR03044173@1_22529-22663.aln
- S2_File/negative/10137_RF00431_AAQR01511668@1_342-473_AC124598@5_176830-176959_AAQQ01076179@1_4047-4179_AANN01707595@1_1886-2020.aln
- S2_File/negative/10138_RF00431_AAQR01511668@1_342-473_AAGW01643600@1_6019-6153_AAGU02466416@1_9419-9552_AAFC03075293@1_7827-7961.aln
- S2_File/negative/10139_RF00431_AJ609480@1_1-137_AAGW01643600@1_6019-6153_AAWR02028016@1_7959-8093_AAQQ01076179@1_4047-4179.aln
- S2_File/negative/1013_RF01055_AAPH01000008@1_168857-169008_CP000563@1_321974-322107_AJ312124@1_15932-16050_CP000853@1_2630463-2630586_CP001124@1_2644200-2644320_ABCQ01000014@1_59878-60025.aln
- S2_File/negative/10140_RF00431_AAQQ01076179@1_4047-4179_AALT01049511@1_846-979_AL606917@12_4887-5017_AC114512@5_186635-186766.aln
- S2_File/negative/10141_RF00431_AAKN02054322@1_26773-26905_AAQQ01076179@1_4047-4179_AAPE01004230@1_1069-1202_AAPY01081364@1_1206-1337.aln
- S2_File/negative/10142_RF00431_AALT01049511@1_846-979_AAKN02054322@1_26773-26905_AC114512@5_186635-186766_AAFC03075293@1_7827-7961_AAPY01081364@1_1206-1337.aln
- S2_File/negative/10143_RF00431_AC124598@5_176830-176959_AAFR03044173@1_22529-22663_AAFC03075293@1_7827-7961_AAPY01081364@1_1206-1337_AAGU02466416@1_9419-9552.aln
- S2_File/negative/10144_RF00431_AAPY01081364@1_1206-1337_AAPN01168550@1_12156-12290_AJ609480@1_1-137_AAIY01667802@1_1280-1413_AAPE01004230@1_1069-1202.aln
- S2_File/negative/10145_RF00431_AAFR03044173@1_22529-22663_AAGU02466416@1_9419-9552_AAGW01643600@1_6019-6153_AAFC03075293@1_7827-7961_AAKN02054322@1_26773-26905.aln
- S2_File/negative/10146_RF00431_AC124598@5_176830-176959_AAPN01168550@1_12156-12290_AAIY01667802@1_1280-1413_AADN02043740@1_5436-5566_AALT01049511@1_846-979.aln
- S2_File/negative/10147_RF00431_CR956427@7_638-772_AAPY01081364@1_1206-1337_AAKN02054322@1_26773-26905_AALT01049511@1_846-979_AC124598@5_176830-176959.aln
- S2_File/negative/10148_RF00431_AAIY01667802@1_1280-1413_AANN01707595@1_1886-2020_AAFR03044173@1_22529-22663_AAWZ01029903@1_6713-6849_AAGU02466416@1_9419-9552.aln
- S2_File/negative/10149_RF00431_AAGW01643600@1_6019-6153_AJ609480@1_1-137_AL606917@12_4887-5017_AALT01049511@1_846-979_AAWZ01029903@1_6713-6849.aln
- S2_File/negative/1014_RF01055_BA000037@2_1214618-1214768_AE003852@1_1093019-1093158_AAKK02000029@1_45467-45601_CP001113@1_874828-874972_CP000851@1_5004406-5004542_AAYT01000002@1_511107-511253.aln
- S2_File/negative/10150_RF00431_AAWR02028016@1_7959-8093_AANN01707595@1_1886-2020_AAKN02054322@1_26773-26905_AL606917@12_4887-5017_AAPY01081364@1_1206-1337.aln
- S2_File/negative/10151_RF00431_AAIY01667802@1_1280-1413_AAWR02028016@1_7959-8093_AAQQ01076179@1_4047-4179_AANN01707595@1_1886-2020_AAPE01004230@1_1069-1202.aln
- S2_File/negative/10152_RF00431_AAGU02466416@1_9419-9552_AAQQ01076179@1_4047-4179_AAKN02054322@1_26773-26905_AADN02043740@1_5436-5566_AAWR02028016@1_7959-8093.aln
- S2_File/negative/10153_RF00431_AAGU02466416@1_9419-9552_AAWZ01029903@1_6713-6849_AAYZ01448689@1_2708-2842_AAQR01511668@1_342-473_AANN01707595@1_1886-2020.aln
- S2_File/negative/10154_RF00431_AAPN01168550@1_12156-12290_AAGV020174727@1_1112-1246_AAEX02020598@1_26216-26350_AC124598@5_176830-176959_AAGW01643600@1_6019-6153.aln
- S2_File/negative/10155_RF00431_AAWZ01029903@1_6713-6849_AAPY01081364@1_1206-1337_AAGV020174727@1_1112-1246_AAQR01511668@1_342-473_AANN01707595@1_1886-2020_AALT01049511@1_846-979.aln
- S2_File/negative/10156_RF00431_AAWZ01029903@1_6713-6849_AAGU02466416@1_9419-9552_CR956427@7_638-772_AAYZ01448689@1_2708-2842_AAFR03044173@1_22529-22663_AAEX02020598@1_26216-26350.aln
- S2_File/negative/10157_RF00431_AADN02043740@1_5436-5566_AC114512@5_186635-186766_AAGV020174727@1_1112-1246_AAGU02466416@1_9419-9552_AAEX02020598@1_26216-26350_AALT01049511@1_846-979.aln
- S2_File/negative/10158_RF00431_AANN01707595@1_1886-2020_CR956427@7_638-772_AC114512@5_186635-186766_AC124598@5_176830-176959_AL606917@12_4887-5017_AADN02043740@1_5436-5566.aln
- S2_File/negative/10159_RF00431_AC124598@5_176830-176959_AC114512@5_186635-186766_AAPY01081364@1_1206-1337_AAFR03044173@1_22529-22663_AAPN01168550@1_12156-12290_AAGV020174727@1_1112-1246.aln
- S2_File/negative/1015_RF01055_CP000020@2_1036399-1036547_CP000612@1_2515252-2515370_AAUS01000053@1_12178-12317_AE014299@1_4641102-4641235_AAKI02000041@1_24302-24441_CR522870@1_3382835-3382961.aln
- S2_File/negative/10160_RF00431_AANN01707595@1_1886-2020_AAGU02466416@1_9419-9552_AC114512@5_186635-186766_AAPY01081364@1_1206-1337_AALT01049511@1_846-979_AAPN01168550@1_12156-12290.aln
- S2_File/negative/10161_RF00431_AAFC03075293@1_7827-7961_AALT01049511@1_846-979_AAGV020174727@1_1112-1246_AC124598@5_176830-176959_AAGW01643600@1_6019-6153_AAKN02054322@1_26773-26905.aln
- S2_File/negative/10162_RF00431_AJ609480@1_1-137_AAPY01081364@1_1206-1337_AAPE01004230@1_1069-1202_AADN02043740@1_5436-5566_AAYZ01448689@1_2708-2842_AANN01707595@1_1886-2020.aln
- S2_File/negative/10163_RF00431_ABDC01046829@1_2784-2918_AAFR03044173@1_22529-22663_CR956427@7_638-772_AAPY01081364@1_1206-1337_AAPE01004230@1_1069-1202_AAYZ01448689@1_2708-2842.aln
- S2_File/negative/10164_RF00431_AL606917@12_4887-5017_AC114512@5_186635-186766_AAWZ01029903@1_6713-6849_AALT01049511@1_846-979_AAGW01643600@1_6019-6153_AADN02043740@1_5436-5566.aln
- S2_File/negative/10165_RF00431_AAPN01168550@1_12156-12290_AAEX02020598@1_26216-26350_AALT01049511@1_846-979_AAGV020174727@1_1112-1246_AL606917@12_4887-5017_AAPE01004230@1_1069-1202.aln
- S2_File/negative/10166_RF00431_AC114512@5_186635-186766_AAYZ01448689@1_2708-2842_AAPE01004230@1_1069-1202_AAWR02028016@1_7959-8093_AAQQ01076179@1_4047-4179_AL606917@12_4887-5017.aln
- S2_File/negative/10167_RF00431_AAKN02054322@1_26773-26905_AANN01707595@1_1886-2020_AAYZ01448689@1_2708-2842_AAFC03075293@1_7827-7961_AC114512@5_186635-186766_AAQR01511668@1_342-473.aln
- S2_File/negative/10168_RF00517_AACY020298717@1_1738-1789_AAGA01005882@1_629-680_AAFZ01014317@1_392-444.aln
- S2_File/negative/10169_RF00517_AACY020303882@1_1109-1160_AACY021062570@1_367-418_AACY020461845@1_7739-7790.aln
- S2_File/negative/1016_RF01055_AE014075@1_839533-839677_AARH01015128@1_182-326_X70420@1_73-217_CP000644@1_2971068-2971207_AAKI02000041@1_24302-24441_CP000681@1_424831-424964.aln
- S2_File/negative/10170_RF00517_ABCR01000001@1_310139-310190_AACY023835866@1_1375-1426_AAYC01000004@1_254384-254435.aln
- S2_File/negative/10171_RF00517_AACY023835866@1_1375-1426_AACY020272957@1_114-165_ABEF01032305@1_845-896.aln
- S2_File/negative/10172_RF00517_AAMY01000008@1_65493-65545_AACY021164314@1_775-826_ABEF01013353@1_245-296.aln
- S2_File/negative/10173_RF00517_AACY022227135@1_192-243_AAPJ01000002@1_467103-467154_AATQ01000012@1_64952-65003.aln
- S2_File/negative/10174_RF00517_AACY022909959@1_162-213_CP000362@1_192256-192307_AACY022082869@1_122-173.aln
- S2_File/negative/10175_RF00517_AM236080@1_4187886-4187938_CU234118@1_6173665-6173717_AACY021335122@1_749-800.aln
- S2_File/negative/10176_RF00517_CP000377@1_3187372-3187423_CP000264@1_260954-261005_AAMO01000011@1_44846-44897.aln
- S2_File/negative/10177_RF00517_CP000283@1_4347086-4347138_AANB01000011@1_126029-126080_AACY022833952@1_752-803.aln
- S2_File/negative/10178_RF00517_ABCR01000001@1_310139-310190_AAMS01000001@1_302336-302387_AE008917@1_358098-358150.aln
- S2_File/negative/10179_RF00517_AANB01000011@1_126029-126080_CP000463@1_4658943-4658994_AACY022082869@1_122-173.aln
- S2_File/negative/1017_RF01055_AALF01000058@1_11923-12067_AE005674@1_759739-759883_AE014613@1_2145861-2146005_CU928145@2_876431-876575_ABDX01000019@1_7434-7621_AAYS01000002@1_351707-351853.aln
- S2_File/negative/10180_RF00517_AACY022227135@1_192-243_CP000250@1_1496443-1496494_AAGA01005882@1_629-680.aln
- S2_File/negative/10181_RF00517_AACY020303882@1_1109-1160_AACY020487674@1_203-254_AACY023232832@1_240-291.aln
- S2_File/negative/10182_RF00517_AACY023242384@1_814-866_CP000362@1_192256-192307_AACY021335122@1_749-800.aln
- S2_File/negative/10183_RF00517_AE008917@1_358098-358150_AACY023239986@1_99-150_AATP01000001@1_657905-657956.aln
- S2_File/negative/10184_RF00517_AACY021335122@1_749-800_AACY023242384@1_814-866_AAYA01000021@1_26261-26312.aln
- S2_File/negative/10185_RF00517_CP000250@1_1496443-1496494_AE008917@1_358098-358150_CP000943@1_7027669-7027720.aln
- S2_File/negative/10186_RF00517_AACY022945176@1_11-62_CP000943@1_7027669-7027720_AACY022833952@1_752-803.aln
- S2_File/negative/10187_RF00517_AACY023803751@1_1051-1102_AACY021366942@1_533-584_AACY020146350@1_2129-2180.aln
- S2_File/negative/10188_RF00517_AACY022458901@1_374-425_AAMV01000009@1_49869-49920_AACY022945176@1_11-62.aln
- S2_File/negative/10189_RF00517_AAMV01000009@1_49869-49920_BA000012@4_3114129-3114180_AACY020046202@1_1708-1759.aln
- S2_File/negative/1018_RF01055_AAXB02000020@1_32165-32320_AP006840@1_3132508-3132643_AATY01000030@1_31818-31957_AAUS01000053@1_12178-12317_ABAT01000001@1_487802-487948_CP001113@1_874828-874972.aln
- S2_File/negative/10190_RF00517_AACY020298717@1_1738-1789_CP000250@1_1496443-1496494_AACY022833952@1_752-803.aln
- S2_File/negative/10191_RF00517_AACY020487674@1_203-254_CP000390@1_3433357-3433409_BA000040@2_8141356-8141408.aln
- S2_File/negative/10192_RF00517_BA000040@2_8141356-8141408_AALY01000003@1_267386-267437_AACY020146350@1_2129-2180.aln
- S2_File/negative/10193_RF00517_AACY022227135@1_192-243_BA000040@2_8141356-8141408_AAMY01000008@1_65493-65545.aln
- S2_File/negative/10194_RF00517_AACY020487674@1_203-254_AACY022082869@1_122-173_AACY020272957@1_114-165.aln
- S2_File/negative/10195_RF00517_AACY022912780@1_892-942_AACY020461845@1_7739-7790_AACY020036858@1_1181-1232.aln
- S2_File/negative/10196_RF00517_AACY020036858@1_1181-1232_CP000377@1_3187372-3187423_AACY023232832@1_240-291.aln
- S2_File/negative/10197_RF00517_AACY022833952@1_752-803_CP000943@1_7027669-7027720_AAFZ01020518@1_744-795.aln
- S2_File/negative/10198_RF00517_AE008917@1_358098-358150_CP000390@1_3433357-3433409_AACY021062570@1_367-418.aln
- S2_File/negative/10199_RF00517_AACY020298717@1_1738-1789_AM236080@1_4187886-4187938_AALY01000003@1_267386-267437.aln
- S2_File/negative/1019_RF01055_AAZD01000003@1_249903-250044_AE005174@2_940930-941074_CP000266@1_795717-795862_AAMR01000039@1_24725-24877_AL627268@1_76072-76216_CP000946@1_3129345-3129489.aln
- S2_File/negative/101_RF00051_AY866311@1_449-530_AY866315@1_442-523_AY866363@1_941-1023_AY866368@1_548-628_AY866315@1_896-974_AF480549@1_1-81.aln
- S2_File/negative/10200_RF00517_CP000362@1_192256-192307_AACY022912780@1_892-942_CP000943@1_7027669-7027720.aln
- S2_File/negative/10201_RF00517_AAMS01000001@1_302336-302387_AACY020461845@1_7739-7790_CP000283@1_4347086-4347138.aln
- S2_File/negative/10202_RF00517_AAFZ01000432@1_43-94_AALY01000003@1_267386-267437_AACY021062570@1_367-418.aln
- S2_File/negative/10203_RF00517_AACY021366942@1_533-584_AACY021195471@1_681-732_BA000012@4_3114129-3114180.aln
- S2_File/negative/10204_RF00517_AAMV01000009@1_49869-49920_AAYC01000004@1_254384-254435_ABEF01032305@1_845-896_AACY022912780@1_892-942.aln
- S2_File/negative/10205_RF00517_AACY021366942@1_533-584_AACY022945176@1_11-62_AAFZ01014317@1_392-444_AAFZ01000432@1_43-94.aln
- S2_File/negative/10206_RF00517_AACY023239986@1_99-150_AACY022227135@1_192-243_ABEF01013353@1_245-296_CP000377@1_3187372-3187423.aln
- S2_File/negative/10207_RF00517_AAMY01000008@1_65493-65545_AACY020528169@1_50-101_AACY023803751@1_1051-1102_BX572606@1_323780-323831.aln
- S2_File/negative/10208_RF00517_AAOT01000027@1_33584-33635_AANB01000011@1_126029-126080_AACY023805332@1_305-358_AACY023803751@1_1051-1102.aln
- S2_File/negative/10209_RF00517_AACY020036858@1_1181-1232_CP000943@1_7027669-7027720_BX572606@1_323780-323831_AM236080@1_4187886-4187938.aln
- S2_File/negative/1020_RF01055_AE016795@2_3156005-3156155_AAWY01000006@1_65414-65547_CU928145@2_876431-876575_AE014075@1_839533-839677_CP000507@1_4159189-4159323_AAUU01000009@1_30557-30696.aln
- S2_File/negative/10210_RF00517_AACY020272957@1_114-165_AAYC01000004@1_254384-254435_AACY020303882@1_1109-1160_AACY022082869@1_122-173.aln
- S2_File/negative/10211_RF00517_AACY021062570@1_367-418_AACY022945176@1_11-62_AACY021164314@1_775-826_BA000012@4_3114129-3114180.aln
- S2_File/negative/10212_RF00517_CP000362@1_192256-192307_AACY020036858@1_1181-1232_AAPJ01000002@1_467103-467154_AAYC01000004@1_254384-254435.aln
- S2_File/negative/10213_RF00517_CP000362@1_192256-192307_AAXZ01000001@1_499271-499322_AAMV01000009@1_49869-49920_AACY020036858@1_1181-1232.aln
- S2_File/negative/10214_RF00517_AAFZ01020518@1_744-795_AACY022945176@1_11-62_AACY020461845@1_7739-7790_AE008917@1_358098-358150.aln
- S2_File/negative/10215_RF00517_AACY021164314@1_775-826_CP000943@1_7027669-7027720_AACY020461845@1_7739-7790_AACY022945176@1_11-62.aln
- S2_File/negative/10216_RF00517_AACY020272957@1_114-165_AACY022227135@1_192-243_CP000390@1_3433357-3433409_AACY020421993@1_1512-1563.aln
- S2_File/negative/10217_RF00517_AACY021062570@1_367-418_ABCR01000001@1_310139-310190_AACY020487674@1_203-254_AACY020036858@1_1181-1232.aln
- S2_File/negative/10218_RF00517_CP000264@1_260954-261005_AACY023835866@1_1375-1426_AACY020421993@1_1512-1563_AATP01000001@1_657905-657956.aln
- S2_File/negative/10219_RF00517_AM236080@1_4187886-4187938_AAYC01000004@1_254384-254435_AACY021366942@1_533-584_AAFZ01020518@1_744-795.aln
- S2_File/negative/1021_RF01055_CP000853@1_2630463-2630586_AAXB02000020@1_32165-32320_CP000447@1_97810-97942_CP000247@1_832790-832934_CP000800@1_865089-865233_ABAT01000001@1_487802-487948.aln
- S2_File/negative/10220_RF00517_CU234118@1_6173665-6173717_AACY020312862@1_2647-2698_AACY022912780@1_892-942_AACY024111847@1_1078-1129.aln
- S2_File/negative/10221_RF00517_AAOT01000027@1_33584-33635_AAPJ01000002@1_467103-467154_AACY020487674@1_203-254_CU234118@1_6173665-6173717.aln
- S2_File/negative/10222_RF00517_AACY024111847@1_1078-1129_AACY022227135@1_192-243_ABEF01032305@1_845-896_AACY020303882@1_1109-1160.aln
- S2_File/negative/10223_RF00517_AACY020528169@1_50-101_AACY023805332@1_305-358_AACY020146350@1_2129-2180_AACY022912780@1_892-942.aln
- S2_File/negative/10224_RF00517_CP000463@1_4658943-4658994_AACY020421993@1_1512-1563_AAMY01000008@1_65493-65545_AACY020303882@1_1109-1160.aln
- S2_File/negative/10225_RF00517_AAYC01000004@1_254384-254435_AACY020421993@1_1512-1563_CP000143@1_3121070-3121121_AANB01000011@1_126029-126080.aln
- S2_File/negative/10226_RF00517_BX572606@1_323780-323831_AACY022082869@1_122-173_AACY020146350@1_2129-2180_AAUW01000002@1_189460-189511.aln
- S2_File/negative/10227_RF00517_AAYC01000004@1_254384-254435_AATQ01000012@1_64952-65003_ABEF01013353@1_245-296_AALY01000003@1_267386-267437.aln
- S2_File/negative/10228_RF00517_CU234118@1_6173665-6173717_AACY020146350@1_2129-2180_AACY023803751@1_1051-1102_AAMV01000009@1_49869-49920.aln
- S2_File/negative/10229_RF00517_AACY020036858@1_1181-1232_AACY022945176@1_11-62_AACY020272957@1_114-165_AACY022912780@1_892-942.aln
- S2_File/negative/1022_RF01055_CP000448@1_1171931-1172054_AJ312124@1_15932-16050_AC198467@1_11345-11489_CP001336@1_1640038-1640170_CP000612@1_2515252-2515370_CP000800@1_865089-865233.aln
- S2_File/negative/10230_RF00517_CP000943@1_7027669-7027720_AAMS01000001@1_302336-302387_AAFZ01000432@1_43-94_AACY021335122@1_749-800.aln
- S2_File/negative/10231_RF00517_AAFZ01020518@1_744-795_AACY022909959@1_162-213_AAXZ01000001@1_499271-499322_CP000362@1_192256-192307.aln
- S2_File/negative/10232_RF00517_AACY020487674@1_203-254_AE008917@1_358098-358150_AAFZ01020518@1_744-795_CP000264@1_260954-261005.aln
- S2_File/negative/10233_RF00517_AANB01000011@1_126029-126080_AE008917@1_358098-358150_AATQ01000012@1_64952-65003_AACY022833952@1_752-803.aln
- S2_File/negative/10234_RF00517_AACY020421993@1_1512-1563_CP000390@1_3433357-3433409_CP000463@1_4658943-4658994_AAGA01005882@1_629-680.aln
- S2_File/negative/10235_RF00517_AACY022227135@1_192-243_ABCR01000001@1_310139-310190_AACY020298717@1_1738-1789_AE008917@1_358098-358150.aln
- S2_File/negative/10236_RF00517_BA000012@4_3114129-3114180_AAFZ01020518@1_744-795_CP000774@1_2318876-2318927_AACY021366942@1_533-584.aln
- S2_File/negative/10237_RF00517_AM236080@1_4187886-4187938_CP000463@1_4658943-4658994_AACY020303882@1_1109-1160_AACY023232832@1_240-291.aln
- S2_File/negative/10238_RF00517_CP000943@1_7027669-7027720_AACY020461845@1_7739-7790_AAGA01005882@1_629-680_AAXZ01000001@1_499271-499322.aln
- S2_File/negative/10239_RF00517_AACY022082869@1_122-173_AACY021335122@1_749-800_AACY022833952@1_752-803_BA000040@2_8141356-8141408.aln
- S2_File/negative/1023_RF01055_U00096@2_816135-816279_CP000158@1_1582667-1582794_AP008232@1_1475425-1475565_AAMR01000039@1_24725-24877_AAUT01000027@1_30542-30681_AACY022724149@1_8-127.aln
- S2_File/negative/10240_RF00517_AACY022082869@1_122-173_CU234118@1_6173665-6173717_CP000774@1_2318876-2318927_AAFZ01000432@1_43-94_CP000377@1_3187372-3187423.aln
- S2_File/negative/10241_RF00517_ABCR01000001@1_310139-310190_CP000250@1_1496443-1496494_BA000040@2_8141356-8141408_CP000362@1_192256-192307_AACY022945176@1_11-62.aln
- S2_File/negative/10242_RF00517_CP000264@1_260954-261005_AAGA01005882@1_629-680_CP000943@1_7027669-7027720_AACY020146350@1_2129-2180_AAMY01000008@1_65493-65545.aln
- S2_File/negative/10243_RF00517_AACY022909959@1_162-213_ABEF01032305@1_845-896_CP000250@1_1496443-1496494_AACY020421993@1_1512-1563_AACY023239986@1_99-150.aln
- S2_File/negative/10244_RF00517_AL591688@1_2938080-2938131_ABEF01013353@1_245-296_AACY020036858@1_1181-1232_CP000362@1_192256-192307_AAUW01000002@1_189460-189511.aln
- S2_File/negative/10245_RF00517_AACY022912780@1_892-942_CP000283@1_4347086-4347138_AAFZ01014317@1_392-444_AATQ01000012@1_64952-65003_AACY020146350@1_2129-2180.aln
- S2_File/negative/10246_RF00517_CP000283@1_4347086-4347138_AACY022909959@1_162-213_AACY020487674@1_203-254_CU234118@1_6173665-6173717_AAOT01000027@1_33584-33635.aln
- S2_File/negative/10247_RF00517_AACY020421993@1_1512-1563_CU234118@1_6173665-6173717_CP000943@1_7027669-7027720_AL591688@1_2938080-2938131_AAFZ01020518@1_744-795.aln
- S2_File/negative/10248_RF00517_BA000012@4_3114129-3114180_AACY021164314@1_775-826_AACY021335122@1_749-800_CP000377@1_3187372-3187423_AAPJ01000002@1_467103-467154.aln
- S2_File/negative/10249_RF00517_AACY020528169@1_50-101_CP000943@1_7027669-7027720_BA000012@4_3114129-3114180_AACY023242384@1_814-866_AE008917@1_358098-358150.aln
- S2_File/negative/1024_RF01055_ABEJ01000007@1_41426-41570_CP000158@1_1582667-1582794_AAZE01000014@1_10673-10814_AE014613@1_2145861-2146005_CP000720@1_3203598-3203744_ABEI01000004@1_118460-118604.aln
- S2_File/negative/10250_RF00517_AACY020298717@1_1738-1789_AACY020036858@1_1181-1232_AACY023232832@1_240-291_AM236080@1_4187886-4187938_AACY020421993@1_1512-1563.aln
- S2_File/negative/10251_RF00517_AAMV01000009@1_49869-49920_CP000774@1_2318876-2318927_AAYA01000021@1_26261-26312_AE007870@2_788211-788262_AACY023835866@1_1375-1426.aln
- S2_File/negative/10252_RF00517_AE007870@2_788211-788262_AACY023835866@1_1375-1426_AAYC01000004@1_254384-254435_BA000040@2_8141356-8141408_CP000774@1_2318876-2318927.aln
- S2_File/negative/10253_RF00517_AAMV01000009@1_49869-49920_AAFX01106401@1_35-87_AAYA01000021@1_26261-26312_AACY022833952@1_752-803_AAGA01005882@1_629-680.aln
- S2_File/negative/10254_RF00517_AATP01000001@1_657905-657956_CP000390@1_3433357-3433409_CP000264@1_260954-261005_AACY022833952@1_752-803_CP000362@1_192256-192307.aln
- S2_File/negative/10255_RF00517_CP000283@1_4347086-4347138_AACY023803751@1_1051-1102_CP000774@1_2318876-2318927_AACY022912780@1_892-942_AM236080@1_4187886-4187938.aln
- S2_File/negative/10256_RF00517_AAMV01000009@1_49869-49920_AACY022945176@1_11-62_AAMS01000001@1_302336-302387_AAUW01000002@1_189460-189511_ABEF01013353@1_245-296.aln
- S2_File/negative/10257_RF00517_CP000250@1_1496443-1496494_AACY020461845@1_7739-7790_AAMS01000001@1_302336-302387_AL591688@1_2938080-2938131_AACY021164314@1_775-826.aln
- S2_File/negative/10258_RF00517_CP000250@1_1496443-1496494_CU234118@1_6173665-6173717_AACY023805332@1_305-358_AACY020421993@1_1512-1563_AACY022227135@1_192-243.aln
- S2_File/negative/10259_RF00517_AACY021366942@1_533-584_AAFZ01000432@1_43-94_AACY020146350@1_2129-2180_AACY022912780@1_892-942_BA000040@2_8141356-8141408.aln
- S2_File/negative/1025_RF01055_AATY01000030@1_31818-31957_CP001390@1_336249-336367_AE017180@1_2979275-2979393_AALD01000048@1_3258-3422_CP000672@1_374845-374985_CP000036@1_682934-683078.aln
- S2_File/negative/10260_RF00517_AE008917@1_358098-358150_AATQ01000012@1_64952-65003_AAMY01000008@1_65493-65545_AACY022909959@1_162-213_AACY022945176@1_11-62.aln
- S2_File/negative/10261_RF00517_AACY023242384@1_814-866_BX572606@1_323780-323831_AACY021335122@1_749-800_CP000390@1_3433357-3433409_AATP01000001@1_657905-657956.aln
- S2_File/negative/10262_RF00517_AAMS01000001@1_302336-302387_AAFZ01020518@1_744-795_CP000774@1_2318876-2318927_AANB01000011@1_126029-126080_CP000943@1_7027669-7027720.aln
- S2_File/negative/10263_RF00517_AAFZ01014317@1_392-444_AACY020036858@1_1181-1232_AACY023835866@1_1375-1426_AACY020303882@1_1109-1160_AAUW01000002@1_189460-189511.aln
- S2_File/negative/10264_RF00517_CP000943@1_7027669-7027720_AAFZ01020518@1_744-795_ABCR01000001@1_310139-310190_AACY023803751@1_1051-1102_AM236080@1_4187886-4187938.aln
- S2_File/negative/10265_RF00517_AAXZ01000001@1_499271-499322_AACY022227135@1_192-243_CP000143@1_3121070-3121121_AACY023805332@1_305-358_AAFX01106401@1_35-87.aln
- S2_File/negative/10266_RF00517_AACY020421993@1_1512-1563_CU234118@1_6173665-6173717_AACY023242384@1_814-866_AALY01000003@1_267386-267437_AACY020487674@1_203-254.aln
- S2_File/negative/10267_RF00517_AACY020146350@1_2129-2180_AAFZ01000432@1_43-94_AAMO01000011@1_44846-44897_CP000943@1_7027669-7027720_AACY021335122@1_749-800.aln
[truncated: 9,700 more entries]
