# Supplementary material for: Discovery of Novel ncRNA Sequences in Multiple Genome Alignments on the Basis of Conserved and Stable Secondary Structures
Source: PLoS One. 2015 Jun 15;10(6):e0130200. doi: 10.1371/journal.pone.0130200 (PMC4468099; doi:10.1371/journal.pone.0130200)
Supplement: S2 File — This file contains the complete set of negative training data. A key indicates the distinct subset of alignments used for each of the four testing sets. (ZIP) [file pone.0130200.s005.zip › S2_File/negative/0_RF00051_AY866341@1_221-303_AY866360@1_541-621_AY866367@1_317-399.aln]

>0_RF00051_AY866341@1_221-303
CCGGUCGCGUCUACGGUUGUGCGCAAAUAUCGCGCACUCGCCCAGGUGGCAUGCGUUAUGGGCGAUACGUGCCGUUGCACAUC
>0_RF00051_AY866367@1_317-399
CCAGUUAUGUCGCUGGAAGUUCGUAAGAAUUUCUCACUGCCUUGGGUGAGAUUUGUCACGCGGGACACUUACGAUUGCAUAUC
>0_RF00051_AY866360@1_541-621
UCGGUGGCACC-ACGGUAUUGCGUAAAUAUCUUCCAUU-UUCCGGGUAGAAUUUAUAACGCGGGAAACUCGCACUUACAUAUU
