# Supplementary material for: Discovery of Novel ncRNA Sequences in Multiple Genome Alignments on the Basis of Conserved and Stable Secondary Structures
Source: PLoS One. 2015 Jun 15;10(6):e0130200. doi: 10.1371/journal.pone.0130200 (PMC4468099; doi:10.1371/journal.pone.0130200)
Supplement: S2 File — This file contains the complete set of negative training data. A key indicates the distinct subset of alignments used for each of the four testing sets. (ZIP) [file pone.0130200.s005.zip › S2_File/negative/10000_RF00515_U48870@1_2609-2725_AL596170@1_182555-182663_AE017334@2_3709168-3709253.aln]

>10000_RF00515_U48870@1_2609-2725
UUCAUUCGAUAGGGCGCCACAGUCCUGGGGUGAGCAGUCA-GCUGCUUUUAUAGCGAAUAUUCGUGCACGA-AGAGAGAGGACAGUAAGGAUUGUUUUCACC-UAAAAGUCCUACUGCGG
>10000_RF00515_AL596170@1_182555-182663
UUCAUUUA-UAGGA--UCACAGU-CUGU-G-AAUUAGUGUGGU-GCUUCCAUACCUAAUAUUCGUAUAGGG--AUGAG-GAGCUGCU-AGAUUGUAUUCGUCUUAAAAGUCCACCUGCGG
>10000_RF00515_AE017334@2_3709168-3709253
UCC-U-CG-UAAAA-G-CGCAG--CUUU---UA-CAA-CC-CC--U--CU---CUU-GAUU-AG-AUGUGGAGGAGA--UUGUU-UAGC-AUUGA-CUCACA-CUUUC-UU--UU-G-GG
