# Supplementary material for: Discovery of Novel ncRNA Sequences in Multiple Genome Alignments on the Basis of Conserved and Stable Secondary Structures
Source: PLoS One. 2015 Jun 15;10(6):e0130200. doi: 10.1371/journal.pone.0130200 (PMC4468099; doi:10.1371/journal.pone.0130200)
Supplement: S2 File — This file contains the complete set of negative training data. A key indicates the distinct subset of alignments used for each of the four testing sets. (ZIP) [file pone.0130200.s005.zip › S2_File/negative/10001_RF00515_CP000259@1_744106-744214_X73308@1_235-367_AL596170@1_182555-182663.aln]

>10001_RF00515_CP000259@1_744106-744214
UC-GUUACAU-AGUGGAA-AAACU-CG-AC-UGAAAAC-GUA-C-UGUGUG-C-UGAAUACAGG-UUGUCU-GGA-UCUCAGCUUUUAACG-GGAUACAUG-C-A-UGAGU--CUU-CCGG--G-AAAUAGUU
>10001_RF00515_X73308@1_235-367
UUUGUUACGUCUAGAGAACAGAUUCCGCCCACAAGAACGGCAACCUGAGGGUCCCGGGUCCCUAGCUGUAUCGGAUUCUCGACUUGUAGCGUUCCCAUACAGUGAUCUGCUACAUUUCCUGGGGCGGCGAGCU
>10001_RF00515_AL596170@1_182555-182663
UUUCUUAAAU-UGAGGAU-AAAUU-CG-GC-CUAAAGC-CUA-U-CGUGUU-CUAGUGUACAU--CCGUGU-GUA-ACUAA-UUUUU-CUG-GCUCGU-UG-C-A-ACGGG--GCAUCAUG-AG-AGUUAGAG
