# Supplementary material for: Discovery of Novel ncRNA Sequences in Multiple Genome Alignments on the Basis of Conserved and Stable Secondary Structures
Source: PLoS One. 2015 Jun 15;10(6):e0130200. doi: 10.1371/journal.pone.0130200 (PMC4468099; doi:10.1371/journal.pone.0130200)
Supplement: S2 File — This file contains the complete set of negative training data. A key indicates the distinct subset of alignments used for each of the four testing sets. (ZIP) [file pone.0130200.s005.zip › S2_File/negative/10002_RF00515_X76083@1_1336-1438_AE017355@1_3731220-3731320_Z54240@2_641-760.aln]

>10002_RF00515_X76083@1_1336-1438
AGUAAGCGAGCGCGACCUUGCCCAUCGGGUCG--U-UUUGUAGUCGUC-UGGA-CUUAGUC-AC-GUU-GCA-CAUAGCAG--UUGU-AUA-G-GGGUGUCCGC--UCCU-CCCUGUAU--G
>10002_RF00515_AE017355@1_3731220-3731320
AUUAGCGUCUACUGACCUUGCCCAUAAUGUAU--A-UUUUCAAUCUGA-UGGA-UUUAGCG-AC--GA-GUU-GGAUUUAG--CUUU-ACA-G-GCGAAUGAUU--AUCC-CCUAG-AU--G
>10002_RF00515_Z54240@2_641-760
AAUAGCCUUGGCUAGCAUCGCCCAUCGUGCCGGGUAUUUUCAAUUGUAAUAGAAUUUCGGAUACU-GGAGCUACUAGUUCCGUGUGGUCCAAGGACGUUCA-GAACGCCUACGUUGGCAAGA
