# Supplementary material for: Discovery of Novel ncRNA Sequences in Multiple Genome Alignments on the Basis of Conserved and Stable Secondary Structures
Source: PLoS One. 2015 Jun 15;10(6):e0130200. doi: 10.1371/journal.pone.0130200 (PMC4468099; doi:10.1371/journal.pone.0130200)
Supplement: S2 File — This file contains the complete set of negative training data. A key indicates the distinct subset of alignments used for each of the four testing sets. (ZIP) [file pone.0130200.s005.zip › S2_File/negative/10003_RF00515_AAMN01000002@1_828893-829048_X76083@1_1336-1438_AE008691@1_2296196-2296293.aln]

>10003_RF00515_AAMN01000002@1_828893-829048
CGUUCGCGUCGGCUGCGUGGGAGGCAGAACCAAUGACAGAACACCGCUCGCUCGUAGCCGAAUAGGAACGACCUUCCUACUCACGCGACAGAUUUCAGGGAGCAGGCAUCACGUAGGUCCUGCAGCUGCAGGCGCAAUCGUUUAGCCCGAAGCCGG
>10003_RF00515_X76083@1_1336-1438
CG-U-GUGG-GG-C-CGU-GCUGGC-G-G-CAAUG-UAUCG--U-GGUC---CGUAGUC--AACG-AU-C-GU-UCCACU---AG--C-CAGU-GUU--G-GCAA----CU-CUA-GC-ACGCU-UU-U-A-CU-AUG--CUU--CUUGA----G-
>10003_RF00515_AE008691@1_2296196-2296293
UG-U-AC-U-GA-C-CGU-GG-GG--G-G-CAAUA--ACUAU-U--AUA---CGUAAUA-A-GUG-AA-AUUA-CCGAUU---AU-A--AAACACUU--G-GUAG----CA-UUA-GU--CGC--U--C-A-UU-AUA---UA--CCUAG---UG-
