# Supplementary material for: Discovery of Novel ncRNA Sequences in Multiple Genome Alignments on the Basis of Conserved and Stable Secondary Structures
Source: PLoS One. 2015 Jun 15;10(6):e0130200. doi: 10.1371/journal.pone.0130200 (PMC4468099; doi:10.1371/journal.pone.0130200)
Supplement: S2 File — This file contains the complete set of negative training data. A key indicates the distinct subset of alignments used for each of the four testing sets. (ZIP) [file pone.0130200.s005.zip › S2_File/negative/10004_RF00515_CP000259@1_678792-678909_AL591981@1_165154-165262_AE017334@2_3709168-3709253.aln]

>10004_RF00515_CP000259@1_678792-678909
CUUGAAGUGGCUACCUAU-AGCUGCAUAUAUUUGU-UUCUUAAGUACAUC-G-GGCAUUUUGUCGCAGUUCAUAAUGAU-UAACACAGAGGCAUCAAACCUAGUUUGUAAUAUUGUAUCUUCA
>10004_RF00515_AE017334@2_3709168-3709253
CU-GUG---AGU-CC-AUAUGC--UA--UAA--GUUCG-UUU-GCA-A--CUA-GCAUU-UA-CGCAGU-ACU-C-G-UC-AUCU-GGUGG-A--U-ACCUG-UCU-U-AU-U-AAUC-G-CG
>10004_RF00515_AL591981@1_165154-165262
CUUGAA--GACUUUU-UC-AGCUUCA--UCGCUGUGUCGUCCCGGA-AA-UG-GGUAACUGAUGACAGU-GUU-UUGGUUUGAGAGAAU-GUAU-UAACCUUGACUUGAAGAA-GGCUCAACU
