# Supplementary material for: Discovery of Novel ncRNA Sequences in Multiple Genome Alignments on the Basis of Conserved and Stable Secondary Structures
Source: PLoS One. 2015 Jun 15;10(6):e0130200. doi: 10.1371/journal.pone.0130200 (PMC4468099; doi:10.1371/journal.pone.0130200)
Supplement: S2 File — This file contains the complete set of negative training data. A key indicates the distinct subset of alignments used for each of the four testing sets. (ZIP) [file pone.0130200.s005.zip › S2_File/negative/10005_RF00515_X76083@1_2797-2929_AL009126@3_1620329-1620445_AL009126@3_1618161-1618277.aln]

>10005_RF00515_AL009126@3_1620329-1620445
GCAUUAGA-AA-A-AGUAUGUUUGGUUUAUCAG---GGAUG--CCCGAUACUCUAA-GC-AUACG-CCUGGAUUUCGCAAACAAUUUUUGAUGGA-CUAGCCACUGGAAGU---CG-C-AUGAAACUUGC-AU-CU
>10005_RF00515_AL009126@3_1618161-1618277
GUACUUGG--AGA-AUGACGCUUGGCGUAUCAAG--UGGUA--GUGGAAACUCUAG-UU-C-AAG-CGGUGGUUCCGC-AACCCCUUUCGAUGGA-AUAGU-AAUGAAAGUUC-CG-A-ACGAGCCCGAG-UU-CU
>10005_RF00515_X76083@1_2797-2929
ACAUUGCAGAAGAUAUUAUGCUUGACCUAGCAGGCAGGGUUCUGCAGC-GCUCUGGGAUC-UAAGCGGGUGCUUUCCC-GACCGUUUUUAAUGGCCCUAGCUCCCGAAAUCAACCGUCUGUGCGGGCCCGCUAACU
