# Supplementary material for: Discovery of Novel ncRNA Sequences in Multiple Genome Alignments on the Basis of Conserved and Stable Secondary Structures
Source: PLoS One. 2015 Jun 15;10(6):e0130200. doi: 10.1371/journal.pone.0130200 (PMC4468099; doi:10.1371/journal.pone.0130200)
Supplement: S2 File — This file contains the complete set of negative training data. A key indicates the distinct subset of alignments used for each of the four testing sets. (ZIP) [file pone.0130200.s005.zip › S2_File/negative/10006_RF00515_AE017355@1_3732639-3732753_AE008691@1_1498739-1498827_AL766848@1_175198-175311.aln]

>10006_RF00515_AE017355@1_3732639-3732753
AUGUUCUGGAAACUUU-AUCGUUACCGAGAGUGAGUGCG-UUUUAUGUCA-UAAAAUAGAAGCCCGGCGAGUUUUACAGUGAAUGAAGUGAACGUUACGUUUA-GCUCCCCUAGUUCUU
>10006_RF00515_AE008691@1_1498739-1498827
-CUGUAUGCGAACUUU-G-GGC-ACAUAGAGAG-G-----U-UUAUUUCC---AAGUAGAAGCCAA-GGA-UU-AAA-AUGAA-UAG-U-AGCG-GA-GU-CA-G-UCUCCU--C--AC
>10006_RF00515_AL766848@1_175198-175311
GGUUUCUGUUAACGUUCGUAGU-CCUGAAGUGCGGCAGACUAUA-UGUCUCG-AA-UAAAAGCC-GUAGAUCCGUGAGUAUCUUUAAAUUAGUGUGCAGUUCAAGCUCACCAUCAUUAU
