# Supplementary material for: Discovery of Novel ncRNA Sequences in Multiple Genome Alignments on the Basis of Conserved and Stable Secondary Structures
Source: PLoS One. 2015 Jun 15;10(6):e0130200. doi: 10.1371/journal.pone.0130200 (PMC4468099; doi:10.1371/journal.pone.0130200)
Supplement: S2 File — This file contains the complete set of negative training data. A key indicates the distinct subset of alignments used for each of the four testing sets. (ZIP) [file pone.0130200.s005.zip › S2_File/negative/10007_RF00515_CP000259@1_678792-678909_AL935258@1_285311-285425_X73308@1_235-367.aln]

>10007_RF00515_AL935258@1_285311-285425
GU-GUUUACAAGCUAC-CUUGGGGAA-AACUGGCAGGGU-GU-UUU-C-CAAA--ACUAGUA-CGUCCGGUUGUC--GG-AAGAUACUU-GGU-AAUCUGCU-GUC-GGUGGG-CUAUACCGUUUACAGCGAC
>10007_RF00515_X73308@1_235-367
GAAGUUUGCAUCCUACCGUUCGGGCAUCGUUGGCAGAGUCAUGUUUCCACGCGGCACUACCAGUACCCGAUUGCCAGCGCACAUUACUUGGGCGGUUCCGGUUAGCAGAAGUGACCUCACAGAUUACUGUGUC
>10007_RF00515_CP000259@1_678792-678909
GUUGUGU-CAACAUUC-UUUUAGGUA-UCUUGCCCGACU-GA-UUCUUGAAA--AA-UAUGA-UAUUCAAUUGCC-GAA-AUAAUACUA-GAA-CUUCCGUUAUAUAGGAGGC-CGUUUAGCU-UUCUAUGAC
