# Supplementary material for: Discovery of Novel ncRNA Sequences in Multiple Genome Alignments on the Basis of Conserved and Stable Secondary Structures
Source: PLoS One. 2015 Jun 15;10(6):e0130200. doi: 10.1371/journal.pone.0130200 (PMC4468099; doi:10.1371/journal.pone.0130200)
Supplement: S2 File — This file contains the complete set of negative training data. A key indicates the distinct subset of alignments used for each of the four testing sets. (ZIP) [file pone.0130200.s005.zip › S2_File/negative/10008_RF00515_AL009126@3_1618161-1618277_CP000002@3_1724430-1724551_CP000259@1_678792-678909.aln]

>10008_RF00515_AL009126@3_1618161-1618277
AUCCCUGAGGUCCUACCGCGCUCAAAUAGUCGGAGGGACUU-AG-AUGAAUGGCAUUUCGGAGGUUUAAUACCAGCC-AAAGGGG-UUAAC-GCUUGAGACGCUUAUCUAGGUGCUAUAGGU-
>10008_RF00515_CP000259@1_678792-678909
AUCAA-GACACCCCAUUAAUUUUUUGUUGCC-GAAGGGCCU-AGACU-AUUGAUUUUUAGAUACUUUUGAUCUAGUC-AGAGGGAGUUUAUCACUCGAGACGCUUAUCUAUAUAAUGUAUACU
>10008_RF00515_CP000002@3_1724430-1724551
ACCAGGGAAAGCUGAUCGUCUAGACGUUAGCAAACGAUUAUAGGCCUGACUGGUCUAAAGCCAAUUGUUUUUCGUUUUAGAGGGGUUUCA-CACUUGAUACGCUUAUCUAGCAACUGUCGGUU
