# Supplementary material for: Discovery of Novel ncRNA Sequences in Multiple Genome Alignments on the Basis of Conserved and Stable Secondary Structures
Source: PLoS One. 2015 Jun 15;10(6):e0130200. doi: 10.1371/journal.pone.0130200 (PMC4468099; doi:10.1371/journal.pone.0130200)
Supplement: S2 File — This file contains the complete set of negative training data. A key indicates the distinct subset of alignments used for each of the four testing sets. (ZIP) [file pone.0130200.s005.zip › S2_File/negative/10009_RF00515_X74207@1_3091-3251_CP000259@1_744106-744214_AE008691@1_1498739-1498827.aln]

>10009_RF00515_CP000259@1_744106-744214
--G-CG-CACC-U-UC--UUAUU-GGGGAC-----UAACUAU-AU-A--U-AU--AAGCG-GA-GA--UUUC-GCGG-CU-AAAU-GA-UCG-UG---GCUA-ACUAUUGUU--U-UGAAGC--CGU-G-C-CGAA-U--UUGA-GUGAC-A--AGAAA---
>10009_RF00515_AE008691@1_1498739-1498827
--G-CG--ACC-A-GU--UAAUU-AAG-AA-----CAUC-UU-U--G--U-AC---AGU--AA--A--UC-A-CG-A-CA-AAU--AA--CG-------GAG-AUCUCUGUU--U-U--AGA--CGU-A-C---AA----UUGG-G-GGG-C--GCUGG---
>10009_RF00515_X74207@1_3091-3251
CUAACGUUACACUGAUUAUUAUAACAGUUCUAAAUUAUCGAUAAAGGAUGUGAUUUACUAGGAUUAACCAUCUUGGAUCAUUAUUCAGUCCGUGAUAGAUUAAAUUGUUG-GUUUGUUUCGAUUCGUUAUCACGAAAAUAUUGAUGCCUAUACCGUAAUGCU
