# Supplementary material for: Discovery of Novel ncRNA Sequences in Multiple Genome Alignments on the Basis of Conserved and Stable Secondary Structures
Source: PLoS One. 2015 Jun 15;10(6):e0130200. doi: 10.1371/journal.pone.0130200 (PMC4468099; doi:10.1371/journal.pone.0130200)
Supplement: S2 File — This file contains the complete set of negative training data. A key indicates the distinct subset of alignments used for each of the four testing sets. (ZIP) [file pone.0130200.s005.zip › S2_File/negative/1000_RF01055_AE014073@1_755896-756040_AC198467@1_11345-11489_AAKH02000052@1_6641-6780_AP008232@1_1475425-1475565_CP000924@1_904376-904493_AAUB01000157@1_9443-9589.aln]

>1000_RF01055_AE014073@1_755896-756040
CAGCAACCGAAAGGUAGUAGUAGC-UUAUCUUCGCCAAAUGUGACAAG-AACUCU-CAAGAUAUCCCGGGUGUACGUGGUCACCGGGCGGCA-CCACUCAAUUCG-U-UCCUGUAGCGCAUGAC-UCGCGUCU-CGAUUUAGAAAAGUACCAC
>1000_RF01055_AC198467@1_11345-11489
CAGCAACCGAAAGGUAGUAGUAGC-UAAUCUUCGCCAAAUGUGACAAG-AACUCU-CAAGAUAUCCCGGGUGUACGUGGUCACCGGGCGGCA-CCACUCAAUUCG-U-UCCUGUAGCGCAUGAC-UCGCGUCU-CGAUUUAGAAAAGUACCAC
>1000_RF01055_AP008232@1_1475425-1475565
UGACAAUCGAUGGGUAGUUGUAGC-UGACUC-UUAUUAAUGCGACA-GCCGGGCGGCAAGAUAUGCCAGGUAAGCGUGGU--UC-GACGGCG-CCUAGCAAUUCGAGUUCCAUGUGUGUAUGAC-UC-CAUGC-CGCUC--GCGACGCACAAC
>1000_RF01055_AAUB01000157@1_9443-9589
UGACUAUCGAAGGGUAGUUGUCGCUUCAUUCUUUGUUGAUGCGAUA-GCCAUACUGCAACAUAUUCCAGGUAAGCGUGGU-UUCUUGAGGAG-CCUAGCAAUUCU-ACUCCAGGUGUGUAUGUCUCCACCUGA-CGUAU-AGCGACGUACAAC
>1000_RF01055_AAKH02000052@1_6641-6780
UAGUUCCCAGGAAGUAGGUGUAGCCACAUAC-CU-UUUAUGAGACAUG-CAUUAUGCAACAUGUCCCAGAUAUGUG-GAUUGCC-CGAGG-GCCCAG-UGAUUCU-G-UCUUGUUGUUCAUUAC-CC-AGUCUAUGACU--GAGAAGCAAGAC
>1000_RF01055_CP000924@1_904376-904493
AGGUU-U-GG-AAGCAG--GAA--UU--GAU-GU-AU--UGUGAUAAG-UUCGGG-CA-U-UGAACCCGGGUAAUU-AAC-AU--CAUGG-UUCCG--CGG-CCC-G---UGACUGCUCAUCU--CA-UC-CCAAGAUA--GGGAAGUAAAGC
