# Supplementary material for: Discovery of Novel ncRNA Sequences in Multiple Genome Alignments on the Basis of Conserved and Stable Secondary Structures
Source: PLoS One. 2015 Jun 15;10(6):e0130200. doi: 10.1371/journal.pone.0130200 (PMC4468099; doi:10.1371/journal.pone.0130200)
Supplement: S2 File — This file contains the complete set of negative training data. A key indicates the distinct subset of alignments used for each of the four testing sets. (ZIP) [file pone.0130200.s005.zip › S2_File/negative/10011_RF00515_AM263198@1_1891421-1891529_AE009948@1_1054599-1054718_AAPZ02000001@1_1290955-1291071.aln]

>10011_RF00515_AE009948@1_1054599-1054718
CGAUAAGUUGCCCAUAAUAGCGUAUUCAAGUUCACAUUCUGUAGCAAAAACGGGACUGGUUUUUGGUAAUAGGUUAAGAUUCUUCUUCAUAUACACGCUUUUAGUAUACGUUGAUCUUCG
>10011_RF00515_AAPZ02000001@1_1290955-1291071
GUUGAACGUAACUUAAUUAUCGAAAAUGUUUGUACGUUCUGUCGUAGGAAAAG-UAC-ACUGGUAUGCGUUAACCAGGAAUCUCAUUUCUAUAG-CGUUAAUUAAUGCCAACUCAACUUG
>10011_RF00515_AM263198@1_1891421-1891529
CAAGAACAU-CCU-GG-UAAGGUUCAGAUAUGCCUGCUUUGUA-UUAAAGAAGGUUUCUUUCA-GAAUA--UGUUAGGGUC-UCG-AUUUA-GUUCGUUUGAUAAUAUAAACUAUCUU-A
