# Supplementary material for: Discovery of Novel ncRNA Sequences in Multiple Genome Alignments on the Basis of Conserved and Stable Secondary Structures
Source: PLoS One. 2015 Jun 15;10(6):e0130200. doi: 10.1371/journal.pone.0130200 (PMC4468099; doi:10.1371/journal.pone.0130200)
Supplement: S2 File — This file contains the complete set of negative training data. A key indicates the distinct subset of alignments used for each of the four testing sets. (ZIP) [file pone.0130200.s005.zip › S2_File/negative/10012_RF00515_AL009126@3_1620329-1620445_X84262@1_148-332_CP000557@1_1070259-1070361.aln]

>10012_RF00515_AL009126@3_1620329-1620445
-U-UCUAG-AGG----A-C----A--CGAGAGA-CA-UGG--GAAAAGUC-G-A-UCAA-UUAA-UG-AUG-UU-U--A-U-CUUU---AAA--CUCUC--A---ACG--GU-UAU-U--UUU---U--A-CC-G---C----CGUCGA-G-AUGG--UGGC-U--GCCCUGAA--A--A-ACCUU-ACG
>10012_RF00515_CP000557@1_1070259-1070361
-U-UCU-C-CAG----U-C----C---GAG-GA-CG-UUG--GCG-UGCC-G-A-UCUG-CUGC-UU-AUG-UC----G---GU-U---ACG--CUCUC------AUG--GU-UC--U--GGU---G--A--C-C---C----CGUCAG-G-CUGA--UGAG-U--UC-AU-GC--A-----UCAG-UGG
>10012_RF00515_X84262@1_148-332
UCAGGUAUUAGAUCCCAUUACGUUUAGGAAAGACUGUUCUAUGGAAAGAAUGCAAUCUUAUAACUCAUAUGAUAA-GUCG-GGU-CGUGAAAUAACAGCAACGAUACACACUUUUAUUGGAGGAAUAAUGA-GGGGAGCUCACAGCCAAGGUAUAAACUCGAUUUGUCACUG-UGGAAUGCGGCCAAUAG
