# Supplementary material for: Discovery of Novel ncRNA Sequences in Multiple Genome Alignments on the Basis of Conserved and Stable Secondary Structures
Source: PLoS One. 2015 Jun 15;10(6):e0130200. doi: 10.1371/journal.pone.0130200 (PMC4468099; doi:10.1371/journal.pone.0130200)
Supplement: S2 File — This file contains the complete set of negative training data. A key indicates the distinct subset of alignments used for each of the four testing sets. (ZIP) [file pone.0130200.s005.zip › S2_File/negative/10013_RF00515_AJ000109@1_697-884_AE005176@1_1401583-1401723_AL935258@1_285311-285425.aln]

>10013_RF00515_AJ000109@1_697-884
UUGACUCUACCUUAAUGGGACUAGGACAGUUACGAUUAAAGGCGA-UCAUAGUUACUCGUAUGAGAACGGGUGGGGGCAACACGUUUUUGAAGUAUUAUGAGGUUUCGUCCGGAUCUUUCCUAUUAGAAACGAUACCGCGUAGAACUAAAAGAAGAUUUUUAUAAUAACUUGACACCACGGGGAGAGGU
>10013_RF00515_AE005176@1_1401583-1401723
UUGA-UC--CCU-AAUG--A-UA-GA-A--U--GAUUAAAGACGA-U-AU-GUUACU-ACAUGAGAACGG-UG--G--AACAC-UUUUU--A--A-UAUGAGGUUUCGUCC-GA-C-UU-CUA-UA--GGC-UUACUGUG-ACAA-UAA---A-GAU-UUU-U-AU--CUUGACACCACGG-GAGAGGU
>10013_RF00515_AL935258@1_285311-285425
UGAG-G---CUA-GA-G--A-CU--A-G------C-UAAGAUCGUUG-A--G-UCU--GCUAGCGGGUG--C---C---GUAC-UUU-C--A--A-CAUU-G-UUUCGGUU-AAU---U-AGG-AU--AGC-GCA-C-UG-AUCA-UAG---U-GC--AC----A---C--AUC--CGU-G-GUGCGGU
