# Supplementary material for: Discovery of Novel ncRNA Sequences in Multiple Genome Alignments on the Basis of Conserved and Stable Secondary Structures
Source: PLoS One. 2015 Jun 15;10(6):e0130200. doi: 10.1371/journal.pone.0130200 (PMC4468099; doi:10.1371/journal.pone.0130200)
Supplement: S2 File — This file contains the complete set of negative training data. A key indicates the distinct subset of alignments used for each of the four testing sets. (ZIP) [file pone.0130200.s005.zip › S2_File/negative/10014_RF00515_CR954253@1_898260-898444_AE005176@1_1080400-1080547_CP001033@1_1229224-1229356.aln]

>10014_RF00515_AE005176@1_1080400-1080547
-UUUUGU-UAA-UA-UGUGAU-UGA--UG-AAUAUGCACGA-GUGAUC-AC-AU-UAAUUA-AAUCAAGUU-UCUA-CGCA---AU-AAA--UACCUC-GUUAC-U-UGAUGUUUGU-AU-CUGU-UUCC-UUUAAU-CAU-A-A-GUU-U-UUGAACUAAUGAGGU-GUAC-A-UAA-GGUGG--GG
>10014_RF00515_CP001033@1_1229224-1229356
-UUUUGC-UGU-U--UGUGAU-GC---UG-AGAGUGUGUAA-CUGU-C-UC-UU-UAGUGC-GUUAGUGUU-GCA--CGGCU--CU-AAA--CAACUU-UG--A-U-UGGU-UAU-C-AU-CUG---UCA--UAGAC-CAU-A-G-ACC-A-UCGG--AGGAGACGA--UAC-A-AAA-GG-GC---C
>10014_RF00515_CR954253@1_898260-898444
AAU-CGGACGCCCCGUGGGACAGAAGCCAAGAAUUAUCUCAAAUGAUCCUAACUGCUACCUGAUAC-CAAUAUUUCGCUCAUCA-UUCAUUCUCUCCCAUUUAGUUAUGUGGUUUGCCAUCCCAAUAUCUACUUCAAUUUUUAAACAUUUUACUCUUCCGAUGUAGGGGUAUUCUUAGGCGUGCAAGG
