# Supplementary material for: Discovery of Novel ncRNA Sequences in Multiple Genome Alignments on the Basis of Conserved and Stable Secondary Structures
Source: PLoS One. 2015 Jun 15;10(6):e0130200. doi: 10.1371/journal.pone.0130200 (PMC4468099; doi:10.1371/journal.pone.0130200)
Supplement: S2 File — This file contains the complete set of negative training data. A key indicates the distinct subset of alignments used for each of the four testing sets. (ZIP) [file pone.0130200.s005.zip › S2_File/negative/10015_RF00515_AE017333@1_1725773-1725889_AJ132624@1_224-346_ABQL01000005@1_599722-599838.aln]

>10015_RF00515_AE017333@1_1725773-1725889
CUGUGAG-C-ACUCCUCGCUAAUAU-ACAGAGGAUAAG-CUUAAGGACGUAGCGCCC-UGU-AUU-CUACAAAGAUAGGUAGGUGCUAUAAGCUUAA-AGAUCAUUAGCAGGAGCUUUGCGGGUG
>10015_RF00515_ABQL01000005@1_599722-599838
CUGU-AA-GAACUGUGCAUUACU-UGACGGAUCCUAAGACUUGUGGUCGAACCACCAUUCUAAUU-CGAUAAAGAUUGAUUCACAGUUUAAGUUCAA-AAAUUAGUAGCAAAAG-CGA-CGGG-G
>10015_RF00515_AJ132624@1_224-346
UUAUUAUUGGUCUUCGCAGUGAUGUACCCGUUAUCAAUAAUAUCGGUCUUAAAGUCUUCGUAAUUACCAUAAAGGAAGGAUAAUCGACUUCGUUGAAUUAAUUUUGAACCCCAGUUAUACG-G-G
