# Supplementary material for: Discovery of Novel ncRNA Sequences in Multiple Genome Alignments on the Basis of Conserved and Stable Secondary Structures
Source: PLoS One. 2015 Jun 15;10(6):e0130200. doi: 10.1371/journal.pone.0130200 (PMC4468099; doi:10.1371/journal.pone.0130200)
Supplement: S2 File — This file contains the complete set of negative training data. A key indicates the distinct subset of alignments used for each of the four testing sets. (ZIP) [file pone.0130200.s005.zip › S2_File/negative/10016_RF00515_AJ132624@1_224-346_AE017225@1_3709736-3709821_Z54240@2_641-760.aln]

>10016_RF00515_AJ132624@1_224-346
UG-CAGAAAGGUGG---UCAGAUCU---CAAAG-AA-AAUAUC-UUUGUCUAAA--GGUAG-UAACUUUUCUCAUAUUG-G-UUC-CAC-CAG-GAAUCCGUUGGU-U-AGUU-ACUAGAGU--UUUUAACGUAAC--AUU--UC-ACUUC
>10016_RF00515_AE017225@1_3709736-3709821
UA-UGC-GA-ACCU----CAG-UCU----GGAU--A-CA-CC--U-GGGCGAAU--GAU----G--UAU--U-CCAUU--U-----C-G-UG--A-CU-GUCCG-U-A---UU-UC---AGU--UAUC-GC-AA----GUU--C--AUU-U
>10016_RF00515_Z54240@2_641-760
UGUUAC-UAC-UAUGGA-AUGCCCUACCCGGGAU-CACA-CG-UU-UGGUAACCGUGCC--A-GA-UAU--UCCUACG-AGU--ACC-AAUG-CU-AU-GGCUA-GGGA--GUGUU---GGGGUCACC-GC-GA--AUAGUCUU-AAAUGU
