# Supplementary material for: Discovery of Novel ncRNA Sequences in Multiple Genome Alignments on the Basis of Conserved and Stable Secondary Structures
Source: PLoS One. 2015 Jun 15;10(6):e0130200. doi: 10.1371/journal.pone.0130200 (PMC4468099; doi:10.1371/journal.pone.0130200)
Supplement: S2 File — This file contains the complete set of negative training data. A key indicates the distinct subset of alignments used for each of the four testing sets. (ZIP) [file pone.0130200.s005.zip › S2_File/negative/10017_RF00515_M59757@2_547-663_AE017225@1_3709736-3709821_AL591981@1_164471-164574.aln]

>10017_RF00515_M59757@2_547-663
GGACUUCUUAUCUUCGGCUCCAGGAUACUUGGUUAAAGGCGAAGGUAAGUCCGCGAGGGUUGUAAUCAAGUCGACUGUUAGA-AACUGGCAUGUAAGAAGUGCCCUGUCGACC-ACUGA-
>10017_RF00515_AL591981@1_164471-164574
GGUUUUCUUAA-AUGA-C-U-AAA-UU-UGG-U--AC-GU-UAG-UAAGUCCCCUAGAGUUGUACAAUGGUCAUCUCUUAGAAAAU-GGUUUAUAG-AAGUAAUUUGUCA-G-CGCUCAA
>10017_RF00515_AE017225@1_3709736-3709821
GCUU-U-UUGUU-UAG-C-UAAU-GUCC-U--AU-UG-G--UAUCA-AUUACGC-A-G--UACAA--A-GCC-G-UAC-CGA-GAU--GUCUGCUU-GUG--UUC-GCCUCU-AGC-AA-
