# Supplementary material for: Discovery of Novel ncRNA Sequences in Multiple Genome Alignments on the Basis of Conserved and Stable Secondary Structures
Source: PLoS One. 2015 Jun 15;10(6):e0130200. doi: 10.1371/journal.pone.0130200 (PMC4468099; doi:10.1371/journal.pone.0130200)
Supplement: S2 File — This file contains the complete set of negative training data. A key indicates the distinct subset of alignments used for each of the four testing sets. (ZIP) [file pone.0130200.s005.zip › S2_File/negative/10018_RF00515_AE008691@1_2296196-2296293_AE017334@2_3710572-3710686_CP000919@1_624651-624755.aln]

>10018_RF00515_AE008691@1_2296196-2296293
UAGCAA---UAGAGCAUUCGAUCC--GU-U-CG-AUU-A-AA-AGGAAUG-AUUUG-AUUCACUCGGAAAUGAACUA-UCAUCGCGGAUUAUUA-A-AGU-GAUA-ACC--GU-UCUGU
>10018_RF00515_CP000919@1_624651-624755
GAGCAU-CUUAGGGAACGACUUCA-UAA-U-CGUAUU-GUCU-UUGGGUG-AUUUCCGGUCUAUCACGAAUGACGUA-CCAUCGUGAAUUGUAA-A-GGCGGCUA-AGC--GA-CGUGG
>10018_RF00515_AE017334@2_3710572-3710686
GAAUAAUCGUGGGAUUUGUUUUCCA-AAGUCCGUACUAG-UAGCGGAUGGAUUUUC-AUGCCUUUGAUAACGCCAUAAUCACCGUGGUGUAAUAAAUCGU-GCUAAAUCGGGUCUAUGU
