# Supplementary material for: Discovery of Novel ncRNA Sequences in Multiple Genome Alignments on the Basis of Conserved and Stable Secondary Structures
Source: PLoS One. 2015 Jun 15;10(6):e0130200. doi: 10.1371/journal.pone.0130200 (PMC4468099; doi:10.1371/journal.pone.0130200)
Supplement: S2 File — This file contains the complete set of negative training data. A key indicates the distinct subset of alignments used for each of the four testing sets. (ZIP) [file pone.0130200.s005.zip › S2_File/negative/10019_RF00515_X76083@1_1336-1438_AE008691@1_1498739-1498827_AJ132624@1_224-346.aln]

>10019_RF00515_AE008691@1_1498739-1498827
GAGG-AAG-GCAA--CU-AAAACUCC-UUG-UG-CCAUA--G-UCG-G-AUGGUAUUCACU-AA-CU-CUCC-G-GG-G-GU-G-A-AA---U--CAUAUGACGUA-UUG-G---UA--AAUAA-
>10019_RF00515_AJ132624@1_224-346
UUGGAAAAGUCCUGACUAACAUUUUCGUUGUCACCCAUCUAGACCG-GUCUGCUAAUCACAGGUACUUUUCUGG-GGUGUGUAGUAGAAAUUUAAAAUAAGCUUGUUUAGUAAUUUAACCAUAUA
>10019_RF00515_X76083@1_1336-1438
GGGCGAACCACUA-CUGGUGUUGCCACUUGUUA-CCCUA-AG-UCGCGUGUAGU-CUCAGU-CG-AC-CUUC-UGGU-G--C-G-CUCAG--UACGCUGUAUUUCU-UCG-G---UGG-GGGAAA
