# Supplementary material for: Discovery of Novel ncRNA Sequences in Multiple Genome Alignments on the Basis of Conserved and Stable Secondary Structures
Source: PLoS One. 2015 Jun 15;10(6):e0130200. doi: 10.1371/journal.pone.0130200 (PMC4468099; doi:10.1371/journal.pone.0130200)
Supplement: S2 File — This file contains the complete set of negative training data. A key indicates the distinct subset of alignments used for each of the four testing sets. (ZIP) [file pone.0130200.s005.zip › S2_File/negative/1001_RF01055_CU928160@2_865804-865948_ABDU01000042@2_353622-353816_CP000462@1_1732669-1732808_AJ312124@1_15932-16050_AE016827@1_1003377-1003526_AAZE01000014@1_10673-10814.aln]

>1001_RF01055_AE016827@1_1003377-1003526
AAACC-A--CUUAA-UAU--A-CUUACAUU-AU-UAC-UU-AGA-G-C---AGAUCUU-A-GGUAAG-UUG-AAUAAACUAAG-UCC-UUCAGC-UA-CUG--ACAG-AAGAU-GAUG-UCUUA-UUUA--CGC-GUA--ACG-AG-AUAGACC-CAUGUUAGUAUAG---AG-UGCUU-G--UUG--AUAUUUCGA
>1001_RF01055_AAZE01000014@1_10673-10814
A-ACU-U--CUUAG-UA---A-C-UACA-C-AU-UAC-UA-AAA-G-A---CGACUCC-A-GUUAAG-UUG-AAUAAGCAACG-UUU-AUUAGC-UA-CCG--ACGG-AUGUU-GAUG-CU-UA-UCUC--CGCAGUA--ACG-UGCAU-UAAC-CAUGGAU--AUAG---AA--GCGC-G--UUG--AUA-CUCGG
>1001_RF01055_CP000462@1_1732669-1732808
C-CCC-G--CCGAC-GA---G-ACUAUU-A-GU-U-CCUU-AUA-G-A---GGACCUU---GAUGGG-UGG-CCGU-ACUAACGUUG-CCUUGC-GA-CAG--ACCG--AGAC-GAUG-GC-UG--AUG--CAUUGUG--ACG-UG-GCAAGUC-CACAUAU--AAAG---CG--GCGC-A--UUG--AUA-AUUGG
>1001_RF01055_CU928160@2_865804-865948
G-ACC-A--CUCGA-CG---G-CUUACC-C-GU-GAC-CA-AAG-G-A---GAAUCAG-U-UUUACG-AUG-GUGCGUCUAUCAUUU-CACGGCUAA-ACG--ACAG-CAGAC-GCUG-AU-UA-UCUC--CAU-GUC--AAU-AG-UCAAGAC-CCCAAAG--AUGG---AG--GCAC-G--CUC--AUGUGCCUG
>1001_RF01055_ABDU01000042@2_353622-353816
AUGUUGUUUUUCAAUAAAUAGCAUUAAUGUUGUGGUC-CGGAAAAGGACAUAAAUUUGAAAAAUAUGGAUGAUAGUAUAAGUACUUUCUAUAUCUGAAGUGUGA-GGAUAGGACACGCCGUAAAAUUUAAACAGUGUAAUAUGUUGCACAUGAUUCAUUUGAUAAAAGAUAAAUUACCUGAAAUUGUCAAUCUUAAG
>1001_RF01055_AJ312124@1_15932-16050
C---G----CG-CG-GG---GUUAUAAU-C-GC-U---CA-AAG---A---UACCAUU-U---UAGG-GCG-AAG--GC-ACACUUU-CUAGUC-A-AA-G--AAGG---G-C-UG-A-UG-AA---GG--CUUUUUC--ACU--G-CCUGAA--CAUAA-U---UAG---UG--AC---C--CU---AAG-UUACG
