# Supplementary material for: Discovery of Novel ncRNA Sequences in Multiple Genome Alignments on the Basis of Conserved and Stable Secondary Structures
Source: PLoS One. 2015 Jun 15;10(6):e0130200. doi: 10.1371/journal.pone.0130200 (PMC4468099; doi:10.1371/journal.pone.0130200)
Supplement: S2 File — This file contains the complete set of negative training data. A key indicates the distinct subset of alignments used for each of the four testing sets. (ZIP) [file pone.0130200.s005.zip › S2_File/negative/10020_RF00515_CP000259@1_744106-744214_X76083@1_2797-2929_AL935259@1_253883-253975.aln]

>10020_RF00515_X76083@1_2797-2929
CUGGCAAAUAGUGUACAGAUUCCAGACGCAUGAUGUUACCCCGGUUGGCUCUAGGCACAGGACCCCGAUCUCCCGGCCUCUUCCACUGGGAUACGGUGCUAAGUUAUUUAGCAUUUGCGUACAGGCCGGGUUC
>10020_RF00515_AL935259@1_253883-253975
GUAG---AUA--GC-AAGCG-CUAGU-U-A--CUGC-A--CC--UU-GC-UU--ACGUA--UUCCUGAU-UCAC--CCUC-G-UA--GGAC-A-G--G-AGAC--GU--GGCGACUGUGAAUGGAACUUU--U
>10020_RF00515_CP000259@1_744106-744214
CAAAU-UAGGU-GU-UAGACACUAUG-UGA-GUAGU-AUCUC--UGCACAUUAUGCAAG--GGCUUGAU-UAUU--ACUC-G-AGU-UUUC-A-A-UUGCAAC-UGU--GGGUAGGAAGCACAGAGCCAG--C
