# Supplementary material for: Discovery of Novel ncRNA Sequences in Multiple Genome Alignments on the Basis of Conserved and Stable Secondary Structures
Source: PLoS One. 2015 Jun 15;10(6):e0130200. doi: 10.1371/journal.pone.0130200 (PMC4468099; doi:10.1371/journal.pone.0130200)
Supplement: S2 File — This file contains the complete set of negative training data. A key indicates the distinct subset of alignments used for each of the four testing sets. (ZIP) [file pone.0130200.s005.zip › S2_File/negative/10021_RF00515_AE017334@2_3710572-3710686_AJ000109@1_697-884_AL596170@1_182555-182663.aln]

>10021_RF00515_AJ000109@1_697-884
CAAAUAUUCGUUGCAGCCCAACAACCCAGAAAAAUGGACAUUUUGAUACGGAGAAGUACAAGACUUGGCAUGAUGUGCCGUUUCGUCGCUUUACAGAAAAUUU-A-GUCUACAUGCGACGAUAAUGCGUGGGAGUGAUGUAUAUUGGGUUAAAAGGUGGAGGUGUUGGAUUUAAUUAGUAUCCCCGCUAA
>10021_RF00515_AL596170@1_182555-182663
A-A-U----GU-GGU--CUAAU----CA-A-GA-UGG-CG---UUAU--A-AG--U-C-G--AAUU-CCAUAG--U----C----AC----CAU-G--CA-UU-U----CAUCU-GGAC--GAA--UGU--GC--G--GUUGG-C-UCU--GU-GG-AG--UU-UU-GAUUC-A--GA--U-C-CUUUAA
>10021_RF00515_AE017334@2_3710572-3710686
A-GGU----GAUAGC--CCAAU----CA-UUAU-UGA-UG---UGGUA-A-AG--U-U-A--AGUU-UCAUCU--U----C----AC-A--A-U-G--CC-UUAAU---CA-CAGCGUC--GUA--AGU--GC-CG--AUUGG-UGG-U--GCGCU-AG--UU-UA-GAU-A-A--GU--G-C-CU-UAU
