# Supplementary material for: Discovery of Novel ncRNA Sequences in Multiple Genome Alignments on the Basis of Conserved and Stable Secondary Structures
Source: PLoS One. 2015 Jun 15;10(6):e0130200. doi: 10.1371/journal.pone.0130200 (PMC4468099; doi:10.1371/journal.pone.0130200)
Supplement: S2 File — This file contains the complete set of negative training data. A key indicates the distinct subset of alignments used for each of the four testing sets. (ZIP) [file pone.0130200.s005.zip › S2_File/negative/10022_RF00515_AE017355@1_3731220-3731320_AF044978@1_176-335_AL596170@1_181872-181975.aln]

>10022_RF00515_AE017355@1_3731220-3731320
-UC-CG---G-UGC--UUGAA--UC-UACA-G-UGA--UUUU--G-GG-UC-AUCUUGU-AU-AU--UUG-A-GCUU-GCC--AA-AUU---UGU--CU-AAUG-G-A--GA-A-A-CUCGG-AA---AAUAC-CUU--GACC---CC--U---AA--U-GU
>10022_RF00515_AL596170@1_181872-181975
-AAAUG---U-UGA--UUGCU--UU-UAAA-U-UGU--GGCC--G-GG-GU-CUCUGGU-AU-AC--UAGUA-AUUA-ACU--CC-AUU---UGC--UU-AAUA-U-A--GA-A-G-GUCAA-AC---AUGAC-GAU--AGGC---UU--GG--UA--U-UC
>10022_RF00515_AF044978@1_176-335
UUC-UACUAACCGCUCGCGGCGUUGUUAACUUCUGGUCGAUGAGCAUCCGCAAUUCGGGAGUUAUGUUUGAAUGUUUCACCAUUUUGGCAGAAGGCAAAUAGUUAUUAGCGUCAUAUAAUAAGGUCUGAUGACCCAUUAAGUCGGCACUUG-ACUAAUAAAG
