# Supplementary material for: Discovery of Novel ncRNA Sequences in Multiple Genome Alignments on the Basis of Conserved and Stable Secondary Structures
Source: PLoS One. 2015 Jun 15;10(6):e0130200. doi: 10.1371/journal.pone.0130200 (PMC4468099; doi:10.1371/journal.pone.0130200)
Supplement: S2 File — This file contains the complete set of negative training data. A key indicates the distinct subset of alignments used for each of the four testing sets. (ZIP) [file pone.0130200.s005.zip › S2_File/negative/10024_RF00515_AL596170@1_182555-182663_AL591981@1_165154-165262_AE017262@2_1897530-1897637.aln]

>10024_RF00515_AL591981@1_165154-165262
CGUAGACCGGUUAAUGGGUUCCGUUCAGGUCCCUUGAACUAGCUAAGUUAUUUUCAUGGAUGGAGGAAAUAUUCGUGUUUACCCUUAUACGAGUGCGAAUAUGUCAGAU
>10024_RF00515_AE017262@2_1897530-1897637
CGUAGACCGGUUAAUGGGUUCCGUUCAGAUCCCU-GAACUAGCUAAGUUAUUUUCAUGGAUGGAGGAAAUAUUCGUGUUUACCCUUAUACGAGUGCGAAUAUGUCAGAU
>10024_RF00515_AL596170@1_182555-182663
CGUAGACCGGUUAAUGGGUUCCGUUCAGAUCCCUUGAACUAGCUAAGUUAUUUUCAUGGAUGGAGGAAAUUUUCGUGUUUACCCUUAUACGAGUGCGAAUAUGUCAGAU
