# Supplementary material for: Discovery of Novel ncRNA Sequences in Multiple Genome Alignments on the Basis of Conserved and Stable Secondary Structures
Source: PLoS One. 2015 Jun 15;10(6):e0130200. doi: 10.1371/journal.pone.0130200 (PMC4468099; doi:10.1371/journal.pone.0130200)
Supplement: S2 File — This file contains the complete set of negative training data. A key indicates the distinct subset of alignments used for each of the four testing sets. (ZIP) [file pone.0130200.s005.zip › S2_File/negative/10025_RF00515_AE017334@2_3709168-3709253_AJ000109@1_697-884_CP000023@1_493796-493904.aln]

>10025_RF00515_AE017334@2_3709168-3709253
----G-UAA----U--C--G--CU------A-UU------G--CCAC--CU----UU-AC---UC-C-UGG--GG-UA--U-CAC--AG-CUC--UA----UU-ACAUU--U-U-U--AC---U-U-C-------G-U---GG--A-CU-AU---G--G-A-AGUUG-G--AC-C---GA-AGU-----U
>10025_RF00515_AJ000109@1_697-884
AGUAGAUGACCCAAGAAGGGUUUAAUAUGUACUUUUUAAAGUUUCACAUUUUAAAGUGCCGAGUUUCGUUCCUGGCUAGACAAAACGACCGCGAUUAA-AUGUAACACUGAAUAUUCAAUAUCUGUCGACGGUACAAUAGGGACUACCAGAGCUGGGGUCGU-AUUGCGUUGCGAGGAGAUAGAUGUGGA
>10025_RF00515_CP000023@1_493796-493904
G---U-UUA---AU--UU-G--AC--------CC-U----G--UCGCU-CC----GU-CCU-UGC-U-UUGG-GG-GAA-UGA-U--AGUUUA--UG-AU-CU-ACUCU-AA-A-A--AAA--U-U-GC---UU-GGGUU-GG--AUCA-AUGGAG--A-G--GUUG-G--UC-U--ACA-GGA-----G
