# Supplementary material for: Discovery of Novel ncRNA Sequences in Multiple Genome Alignments on the Basis of Conserved and Stable Secondary Structures
Source: PLoS One. 2015 Jun 15;10(6):e0130200. doi: 10.1371/journal.pone.0130200 (PMC4468099; doi:10.1371/journal.pone.0130200)
Supplement: S2 File — This file contains the complete set of negative training data. A key indicates the distinct subset of alignments used for each of the four testing sets. (ZIP) [file pone.0130200.s005.zip › S2_File/negative/10026_RF00515_M59757@2_547-663_M59757@2_1239-1357_AL009126@3_1620329-1620445.aln]

>10026_RF00515_M59757@2_547-663
UCCAAAAUCUCCGUAGAGG-GUCGUUG-GUUAAC-CUAACG-UACUUGGAACUCGCAGAGGAUGAGUUAUAUUGCGUAAUUCCGAGGGCC-CAAUA-UGCCACGGGUUAUGG-AGUGAGACCUG
>10026_RF00515_AL009126@3_1620329-1620445
UCACAAUUUUCUGUAGAGCAGUUGU-A-AUCAAA-CUAACGAGACUUUGGACUUAUAGAGGAGGAUCAAUAUGCCUCACGCCAUCGGGUCCUCAUG-A-CUA--GAUUCCGUUAAUGGGAUAUG
>10026_RF00515_M59757@2_1239-1357
GCGCACUUUUCCGUUGAAAAUUC-G-GACACUAUUGGAGUGUAACUGAAGCCAACCAGAAACUA-AAAAGAUAACGUGGUCCACUGGGUCUUAAUGAUAUUA--AAUUGUAGGAGUGCAAUCUG
