# Supplementary material for: Discovery of Novel ncRNA Sequences in Multiple Genome Alignments on the Basis of Conserved and Stable Secondary Structures
Source: PLoS One. 2015 Jun 15;10(6):e0130200. doi: 10.1371/journal.pone.0130200 (PMC4468099; doi:10.1371/journal.pone.0130200)
Supplement: S2 File — This file contains the complete set of negative training data. A key indicates the distinct subset of alignments used for each of the four testing sets. (ZIP) [file pone.0130200.s005.zip › S2_File/negative/10027_RF00515_AE017355@1_3731220-3731320_AJ132624@1_224-346_CR954253@1_898260-898444.aln]

>10027_RF00515_AE017355@1_3731220-3731320
UCG-U-AGUGAC--U-UU-----GC-A-U----GU----A-AACU-U-CAU--A--G----G-UUC-A---AUUA-G-CAAGU-A-AUC--A--UCA---CUG-UC-AGA-----G-CU-GUGCAU-UUA--C--U-UU--UUG--C----CCG-GU-G---AUC-UU-AAA-CU--AGG--G--
>10027_RF00515_AJ132624@1_224-346
GCAGAACGAAAA--UUAC---U-GA-C-A----AU-AUUA-UAAC-U-AGU-CU--AU--UUGUUA-A--CUUAG-GGAACAU-U--UU--A--CUAU--CCC-AU-AGU-----U--U-AUUACU-AUAU-C-UU-CCG-UGG--U-U-CUGGGGU-G-A-CACAUG-GGA-CC--AUG-UG-U
>10027_RF00515_CR954253@1_898260-898444
UUGGCCUGUAAUAACGAUACAGAAGUAGACCUAUCUAUAGCUACGUCUUCUGGCAAACUAAAUUUUAUACCUCGCUGGUAUUAUUUUUUCGAUAUUGCAUUCACAAAUCUUCAUGUACUUCGUUAUACCACAUGCUCGCUACGGUACUGCCCGCGAUUCACUAGCAUGCAUAUCGCAAUCGUGGC
