# Supplementary material for: Discovery of Novel ncRNA Sequences in Multiple Genome Alignments on the Basis of Conserved and Stable Secondary Structures
Source: PLoS One. 2015 Jun 15;10(6):e0130200. doi: 10.1371/journal.pone.0130200 (PMC4468099; doi:10.1371/journal.pone.0130200)
Supplement: S2 File — This file contains the complete set of negative training data. A key indicates the distinct subset of alignments used for each of the four testing sets. (ZIP) [file pone.0130200.s005.zip › S2_File/negative/10028_RF00515_AE017333@1_1725773-1725889_AL591981@1_165154-165262_AJ000109@1_697-884.aln]

>10028_RF00515_AE017333@1_1725773-1725889
--CAG----UGU-UUA--AUAG----UCAG-GG-GUGC-A----A-G-GU-CG--A-AG-GCCGUAC--ACGC-C-U--GGUGU-AAGCG-UCUG-A--AUAAU-C-U-GG---U--AGCU-C--AA--GGA-A--UG-C-C-UUU-CGAUUU-AA--G--AU---A--AGU--CAUACAAG--CAAU-C-
>10028_RF00515_AJ000109@1_697-884
GUAAUGAGGAGUUCUAGU-UAGCAGCCUAGAAGUGCAUAUCUCGGUCUGUUCGUUAAAGUAUUGAACAGACACGGUUGUCGUAAUAACAUGUGGGUGUCACUAUGUCACGGUAAAAAA-UAACUUAAUUGGAAAAGUGGCUCGUUGCCGAUUUGAAAAGCGCUCAUAGUAGGCUCAGACGAGUCCAA-UAU
>10028_RF00515_AL591981@1_165154-165262
---AU--C-GGU-CUU---UAG----CUUG-GG-GCCG-U----C-A-GU-CAG-A-AG---UGUAC--ACGC-U-G--AGC-A-ACUUU-UAUG-G--GU-UU-A-UUGA---G--A-CU----AA--AAC-G--UAUC-C-CU--CCAUU--AA--G--GU---U--AGG-UUAUAUUGG--UA-----
