# Supplementary material for: Discovery of Novel ncRNA Sequences in Multiple Genome Alignments on the Basis of Conserved and Stable Secondary Structures
Source: PLoS One. 2015 Jun 15;10(6):e0130200. doi: 10.1371/journal.pone.0130200 (PMC4468099; doi:10.1371/journal.pone.0130200)
Supplement: S2 File — This file contains the complete set of negative training data. A key indicates the distinct subset of alignments used for each of the four testing sets. (ZIP) [file pone.0130200.s005.zip › S2_File/negative/10029_RF00515_CP001033@1_1229224-1229356_X76083@1_1336-1438_X84262@1_148-332_M59757@2_1239-1357.aln]

>10029_RF00515_X76083@1_1336-1438
UCCC-GG-AG-UCCAUG--G-UAU---G-AU----G-GA--UCCCG-CG------AUUC--CCUGU-GAG----C-A-U-CUA--G-C-AU---U--G---UUU-A-G-U-U----UG-CAG--GU--G---U-GC-GU-U--UGUCC----C-U-CGGAGA-G-ACCA--U-C-UA----GCG--CG--
>10029_RF00515_M59757@2_1239-1357
UCGC-GG-AGAUCCAUG--G-UAU--UA-AUU---G-GA--UCGUGACA-----CAUUU--UAUGU-AAC----CGA-U-AUA--AGC-AC---U--AA--UUG-G-C-C-U----AGACGG--AC-GU---UAGU-GU-U-ACGUAC----CUA-UCGAAA-G-ACCAA-UAUAAA----GGG--AA--
>10029_RF00515_CP001033@1_1229224-1229356
ACAUAAU-GCUUUUGUG-UG-CAC--UGGCU--UUA-GAG-UCCGACCG-U---UAUAU---GUGU-GUU---AC-A-U-GUA-GGUUUAG---G-UAA--CUU-G-C-U-A--U-AUGCCG--UGA-C--UU-GCCGC-UCAUGGAG-A--CCUUCA-AAA-GAUGGAA-GUCAUA--U-GGG--CA--
>10029_RF00515_X84262@1_148-332
UCUAGAGGAAAUAGAUAAAAAUACCGCGUGG-GAUAUGAUGUGUAAGUGACCACGACUAUC-AUGCGAAACACAC-CUUUAUACAAGCUCAGCGGAAGAAACUGGGUUUCAAAUAUCGUCCAGUGAU-AUUGU-GCGAUUUCAUGGAGAUUAUCUGCAUGGGUGACAAUUUAACAAAGGUUGUUGACACA
