# Supplementary material for: Discovery of Novel ncRNA Sequences in Multiple Genome Alignments on the Basis of Conserved and Stable Secondary Structures
Source: PLoS One. 2015 Jun 15;10(6):e0130200. doi: 10.1371/journal.pone.0130200 (PMC4468099; doi:10.1371/journal.pone.0130200)
Supplement: S2 File — This file contains the complete set of negative training data. A key indicates the distinct subset of alignments used for each of the four testing sets. (ZIP) [file pone.0130200.s005.zip › S2_File/negative/1002_RF01055_AE006468@1_870506-870650_AE016827@1_1003377-1003526_CP000927@1_4176112-4176249_ABAT01000001@1_487802-487948_AACY022724149@1_8-127_ABCD01000002@1_667378-667524.aln]

>1002_RF01055_ABAT01000001@1_487802-487948
UGU-AUAAUCCCCCAUGAAGUCGCCGACCUCUCUGAUGGGUGCGUCUG-AGAGAGACACGUUUGGGUAUUGCAAGUCUAUA-UCUGCGUCCUGU-CUGUUAUAUGAAGACAUACAAAG-UCG-UAUCAUGU-GGCCGCUAU-AUUCGAAUGCUUC
>1002_RF01055_ABCD01000002@1_667378-667524
UGU-AUAAUCCCCCAUGAAGUCGCCGACCUCUCUGAUGGGUGCGUCUG-AGAGAGACACGUUUGGGUAUUGCAAGUCUAUA-UCUGCGUCCUGU-CUGUUAUAUGAAGACAUACAAAG-UCG-UAUCAUGU-GGCCGCUAU-AUUCGAAUGCUUC
>1002_RF01055_AE006468@1_870506-870650
CGA-UUAUUC-CCC-UC-AGCCGCCAUACUCGCUUCCGGGCGCGUCUG-GGAGAGGCUAGUUUGGCUCUCCCAAGUGUACAUUCGACGUCCUGUACAACAACACAGAAAGAUAAAGCG-AUA-U-GCAUGC-UGACAUUAG-AUGUGAUUGCUCA
>1002_RF01055_CP000927@1_4176112-4176249
GGG-GGAACGUCCGCCGCAGCGGCUGGCGUCCUAG-CCGG-GCCGGCU-GGGGAGAAACGUAUGCUGGUC-CAGGCCCCUAAGCGCCUCCCCAU-CGC-GACUC--C-CCGCA-ACGG-ACG-UGAC-CGC-GA-CCGCGU-AUGCAACCGUAGG
>1002_RF01055_AACY022724149@1_8-127
GGG-AUAU-GGGC-GAAC-GCCGC-UACAUCGACA--CGG-AACUCUU-GGCGACA-AUAGCUGCUCUUC-CA-GUAC-UA-GCCC-GUG--CU-UUA-AAG-C--C-AA-CA-AAG---UG-UGAA-UUC-GA-AGUUGU-A-GCAUUAGCAG-
>1002_RF01055_AE016827@1_1003377-1003526
AACCUAAUUUUAUAUUGAAG-AGCUUGAUUCACUAAGCGA-UGAUCUUAUUCGAGAAUAAUAUGUUUGCCACACGUAAAUACGCGACAUCCUAU-UGGGAAGUC-UC-AAUCAAAAAGUUAGAUAAUAUGUGGAUCACUGUUAGUUGAAUGUUCC
