# Supplementary material for: Discovery of Novel ncRNA Sequences in Multiple Genome Alignments on the Basis of Conserved and Stable Secondary Structures
Source: PLoS One. 2015 Jun 15;10(6):e0130200. doi: 10.1371/journal.pone.0130200 (PMC4468099; doi:10.1371/journal.pone.0130200)
Supplement: S2 File — This file contains the complete set of negative training data. A key indicates the distinct subset of alignments used for each of the four testing sets. (ZIP) [file pone.0130200.s005.zip › S2_File/negative/10030_RF00515_AE017262@2_1897530-1897637_CR954253@1_898260-898444_AE009948@1_1054599-1054718_CP001033@1_1229224-1229356.aln]

>10030_RF00515_AE017262@2_1897530-1897637
G-UAU--AUUCUG-UU---A----UC-CUCGG----AUGAG-GG--CGU---GUUU-U--UA-A-U--AUU-UG---UU-AA-UA--AU-G-GAU----ACAU-A-CA-GGCC-CCCCUU-GA---G--GC-U--GU--GUC-U-UAAG-A----AGC--CCA-AG-GAG-AG--UAUCA-------
>10030_RF00515_CP001033@1_1229224-1229356
GUUCUC-AUCGUAGACGU-AG---GU-UUCGG----AUGAG-UG--AGU---GUUU-UCACAUA-U--AAU-UCA--GU-AG-UC--AA-GAUAUU---GCAU-AACA-GGCAAGGCCUG-CC---GC-GCUU--GG-GCUC-UUAAUG-A---UUGA-UCUA-UGUGGUACUU-CGUCAG-----A
>10030_RF00515_AE009948@1_1054599-1054718
G-UAUU-AUUAUGCACG--A----G--U-UGG----AUUAA-AG--A-U----UUU-UC-UAUA-U--G-U-UCA---U-UA-UA--AA-GACAUU--UGCUA-AGCAGUGU--AUCCCU-U----GU-GCAU--AG-GCGC-UUCAUAGG---UAGU-CCCA-AAUGA-UC-U-CCACUG------
>10030_RF00515_CR954253@1_898260-898444
GACAUUUAUAGCGUUCCAUAGUGGUUCUUACCCAGCAUUGGAGAGACUCAUA-UUUAUCACAAUUACCCAUCGUGCGCUUUGUCUCAGCCAACAGUUUCUUUUGCAGAAAUUGAUUCCUCGCUAACGCAGUAUCAUCGGAUUAUAUGUGAAAUAAACGAUUUUCACUCGUCCUAUCCGCCGUACUA-
