# Supplementary material for: Discovery of Novel ncRNA Sequences in Multiple Genome Alignments on the Basis of Conserved and Stable Secondary Structures
Source: PLoS One. 2015 Jun 15;10(6):e0130200. doi: 10.1371/journal.pone.0130200 (PMC4468099; doi:10.1371/journal.pone.0130200)
Supplement: S2 File — This file contains the complete set of negative training data. A key indicates the distinct subset of alignments used for each of the four testing sets. (ZIP) [file pone.0130200.s005.zip › S2_File/negative/10031_RF00515_X76083@1_2797-2929_X84262@1_148-332_AL766848@1_172364-172483_AL596170@1_181872-181975.aln]

>10031_RF00515_X84262@1_148-332
AUUGGUAAAUAUUCAAACAUUUUACUUAACGU-CUGCGGGCGCUUACAGAAUGCUACCGGAAAACGGGUGUGACAUGAAAUGCGA-AUGUCGAACCGAAUGUAAAUCUGUGUCAUGUGCGGAAAGACCGAUGAGUUACACGUGA-UGAUUAAUAACUCUUAAUACAGAGAGAGAAUCAGUACCGAU-UU-
>10031_RF00515_AL766848@1_172364-172483
G--C---A--AUUUG-UCAAUA--UC--AUGUA-----GA-GA-G---G-AU---ACC-UA-AAC--GAG-G--GUCAG-U-AAUUGAGUC-AGCC--A-GUUAUUC-U-C-C--UU-AAUGG---CC-UGGA----CUAU-G--C--A-A-UUUCU-U-AC-UCUGA--UUGAUA-AU--C-U-UUUUU
>10031_RF00515_X76083@1_2797-2929
G--A--UA--AUACA-ACAAUCU-UG--CCGU--C--GGUUCC-U-U-GC-U---GCCUUAGAUC--GUC-G--GCGGG-GG-GGUGUAUA-UUCC--AUGUACCUC-A-GAC-GGGU-CGCAA-CUA-CGC---U-CCCG-G--G--G-A-GAGCU-U-AC-CUGAA-UUAACAC-UU-GG-CCU-CC-
>10031_RF00515_AL596170@1_181872-181975
G--C---A--AACAA-UUAUUU---U--UGGUG-----GA-UU-A---G--U---GAC-UA-AUC--GUG-G--GU--A-U-ACA-CUGUA-GCUU--A-GUGACUU-G-C-C---C-AAGAA---UA---------UU---G-AU--U-A-UG-CU-U-AG-A-UAA---AGCCU-UG--G-U-U-CU-
