# Supplementary material for: Discovery of Novel ncRNA Sequences in Multiple Genome Alignments on the Basis of Conserved and Stable Secondary Structures
Source: PLoS One. 2015 Jun 15;10(6):e0130200. doi: 10.1371/journal.pone.0130200 (PMC4468099; doi:10.1371/journal.pone.0130200)
Supplement: S2 File — This file contains the complete set of negative training data. A key indicates the distinct subset of alignments used for each of the four testing sets. (ZIP) [file pone.0130200.s005.zip › S2_File/negative/10033_RF00515_AM263198@1_1891421-1891529_AL766848@1_172364-172483_AAMN01000002@1_828893-829048_AE017262@2_1897530-1897637.aln]

>10033_RF00515_AM263198@1_1891421-1891529
-AAU-UACUAUGU-G-G-U-UAGAUUAU-U-GUGA-UAG--GUG-C--AU-A-GCGAUAGUUG--UC--C--C-C-AUUGU-UU-GUU-AAAUACG-AA---U-AGAAUAUG---C-UUU-A-AU-AU--AA-GCA-UAUC-UG-C--UACG-CU-CU
>10033_RF00515_AE017262@2_1897530-1897637
-GGU-AACUACUU-G-G-UUUAGCCAAC-U-GUGG-UAG-UGUG-G--CU-A-UUGACGUU-U--UC--C--C-C-AUUAU--C-GAU-AA-AACC-G----U-UGUAUACG---CGCAUUG-AU-AU--UA-GCG-AAGU-UA-A--UAGA--C-GG
>10033_RF00515_AAMN01000002@1_828893-829048
ACGCAGACCACUUAGGCGCUAGAGUUUCCUGGUGACUGGGGGCGGCAGCACGUCGGGCCUCGACAUCCGGUGGCCCAUUGUCAAGGGGGAA-CGCUUAGCACCGAAUAAUGGCCACACUCAGGACCACAAACGCAGGAAUCCCGGCGUUAGUC-CCUA
>10033_RF00515_AL766848@1_172364-172483
--GUU-ACUAGUAUG-U-GAAUAGCAUC-U-GUCA-UGG-UGUA-C--GA-AGUAGGUCGCAAU-UC-GG--U-UUA-UAU-AU-GAUUAA-AUC--GGUC-C-CCUAGUU---UCCCAUUAUGUAAU--ACCCAA-AUAU-UG-U--UGCC--UAUA
