# Supplementary material for: Discovery of Novel ncRNA Sequences in Multiple Genome Alignments on the Basis of Conserved and Stable Secondary Structures
Source: PLoS One. 2015 Jun 15;10(6):e0130200. doi: 10.1371/journal.pone.0130200 (PMC4468099; doi:10.1371/journal.pone.0130200)
Supplement: S2 File — This file contains the complete set of negative training data. A key indicates the distinct subset of alignments used for each of the four testing sets. (ZIP) [file pone.0130200.s005.zip › S2_File/negative/10034_RF00515_CR954253@1_898260-898444_AL766848@1_172364-172483_CP000919@1_624651-624755_AE017333@1_1725773-1725889.aln]

>10034_RF00515_AE017333@1_1725773-1725889
--CA--UAG---A--GAU--AGGCC--UGC-AUCGA--GU-A-GC--UGC-CCGC--CC-U----C-GAG-GAUG--UA-UCUGAACA---UAGG-GUAA--AU--ACG---AAUAGCGG---GU--A-U-UGA----AUGU--AUA-G-UCU-AGA-C-AGUCU-G-AU-C-AU--AU-UGA-U-GC-
>10034_RF00515_CP000919@1_624651-624755
---G--CAG------GCU--ACAC---UUU-GCU-A--GU-C-GC---GC-CC-C--UC-U----G-GAA-CAUA--AU-UGGGUACG---UAGG-GA-A--UU--ACU---GGUU-CAU---GG--AUU-CUG----A-GU--AC--A-ACU-AGA-U-AGU-U-G-GU-G--U--A--AGA-U-GC-
>10034_RF00515_AL766848@1_172364-172483
--GG--UACU--U--ACU--AGGUC--UAG-AUAAA--UU-U-GC--CGU-CCAC--CC-U----G-UAU-UACG--UA-UUAUUUUA---ACAG-GUGU--AU--ACG-A-CUUAAUAG---GU--UAU-GUA----GAAU--UCA-C-AUU-UGA-C-AGCCU-G-GU-U-GU--AU-AAC-U-GC-
>10034_RF00515_CR954253@1_898260-898444
GC-AGGCGAAUUGACCUUAUA-CACAUCUUGGUCAAAAGGCAUGCAGCGUCCACUUCUAAUACAAAUUCUAUUGAUAAUGUCCUUCUUACCUAGAUAUGACAGCGCAUUAGGU-ACGAACGGAAUUCCAUUUUCUCUUCUAUGAUCCUCGCCCUUGUACGAAU-UCAUUUUCUUCACAGAGGCUUUGCU
