# Supplementary material for: Discovery of Novel ncRNA Sequences in Multiple Genome Alignments on the Basis of Conserved and Stable Secondary Structures
Source: PLoS One. 2015 Jun 15;10(6):e0130200. doi: 10.1371/journal.pone.0130200 (PMC4468099; doi:10.1371/journal.pone.0130200)
Supplement: S2 File — This file contains the complete set of negative training data. A key indicates the distinct subset of alignments used for each of the four testing sets. (ZIP) [file pone.0130200.s005.zip › S2_File/negative/10035_RF00515_CP000259@1_678792-678909_AAPZ02000001@1_1290955-1291071_AE017355@1_3732639-3732753_Z54240@2_641-760.aln]

>10035_RF00515_AE017355@1_3732639-3732753
GAUCUGGUA--AAGG-CAUAUCUCCAU-GGCU-UUGCGGCGGGACUCGAAUGAUACAGGUCCUG-UAGUGAAUUCAU--ACU-UUUAGCUGUAAAUUG-UAACUCGC-A-UAA-UUGAAGG-UUUC-AUU
>10035_RF00515_Z54240@2_641-760
ACUUCGGUA--AAU--AGUUUCACUAUGUGAG-AUUUGACGGGAAUAGAAUGAAACCGUUCCUGGACGCUCGAUCAUCC-CGGUCUAGCCGUAGUUGGUUGGCUCGG-A-UAAUUCGAAGC-CCUCGCA-
>10035_RF00515_CP000259@1_678792-678909
GAUUUGGUAAAAAU--UGUACUACCAUGAGCA-UAUCGUUAUGA-AUCUAC-AUUCAGGUACCG-ACAGUCGCUUAC---CGUUCAGACUGUUG-UU-UUAGGUUGCUAAUAA-UUGUAUAUCUUCCUAA
>10035_RF00515_AAPZ02000001@1_1290955-1291071
AAUUAG-CU--AA-GUGGUACUUC-GAGUAGUUACUUGCUUCGAAUCAAAA-GUCCUGAACGGG-UAGUAUAAUAAU--CCUAUUUAGAUAACGAUU-UUAGUCAGGUC-UAA-CCAU-GCUAAUCCUUG
