# Supplementary material for: Discovery of Novel ncRNA Sequences in Multiple Genome Alignments on the Basis of Conserved and Stable Secondary Structures
Source: PLoS One. 2015 Jun 15;10(6):e0130200. doi: 10.1371/journal.pone.0130200 (PMC4468099; doi:10.1371/journal.pone.0130200)
Supplement: S2 File — This file contains the complete set of negative training data. A key indicates the distinct subset of alignments used for each of the four testing sets. (ZIP) [file pone.0130200.s005.zip › S2_File/negative/10036_RF00515_CP000919@1_624651-624755_AE017334@2_3710572-3710686_CP000705@1_148104-148220_AF044978@1_176-335.aln]

>10036_RF00515_AE017334@2_3710572-3710686
AC-ACAUGUUU-AU-AUCAAU-UA-AU-GU-AGGGGU-GA---UG-GGGUAUCUU--G-GUCCCGCC-CGAA-U---UGAUUGCA-UCGGCGGUU-UA-G--C-AUG-UG-UGC-----U-AAAGA-CAC-A-U---AACUGUUC--A--C--U-UUUAAA-U
>10036_RF00515_AF044978@1_176-335
-UAGCAUGUUUGUCUAUAAGCAUAUCCGACCAAUGUUCGAGUCG-AAACUAUCUGGAUUGUUACGAGCCCAUGCGUCUAGGUUCAGCAUUUGGUUAUAUUGACAAUGGGGAGGACG-GCUUCACCAAUGCAGUUUUAAACUGUUCUGAUUCAACCGUAGAAAU
>10036_RF00515_CP000919@1_624651-624755
-C-GCAUGUUA--G--UAUUCGUA-CA-U--AGGGCU-G----C--UCGAAAGCUG-A-GUG--GAU-UGAU-----GUGGU-CU--CUCAG-A-AUAGC--CAGUGGGG-CGCG-AA---U---A-UAUUA----UG-C-GCUC--U-UC---CU-AA-A-A
>10036_RF00515_CP000705@1_148104-148220
-U-GCUUUACA-GU-AUAUAC-UA-CA-AU-UAUGGU-GC---UA-ACAACUGGU--C-AAGAGAGA-UGCU-U---CUAUUGCA-UAUAUUGCU-UAUU--C-AAG-AG-CGG--C--U-CUUUA-ACUCA-U---A-A-GUAA--U-UG--GGCCUGAA-A
