# Supplementary material for: Discovery of Novel ncRNA Sequences in Multiple Genome Alignments on the Basis of Conserved and Stable Secondary Structures
Source: PLoS One. 2015 Jun 15;10(6):e0130200. doi: 10.1371/journal.pone.0130200 (PMC4468099; doi:10.1371/journal.pone.0130200)
Supplement: S2 File — This file contains the complete set of negative training data. A key indicates the distinct subset of alignments used for each of the four testing sets. (ZIP) [file pone.0130200.s005.zip › S2_File/negative/10037_RF00515_AL591981@1_165154-165262_AJ012720@1_1924-2038_M59757@2_547-663_M59757@2_2712-2828.aln]

>10037_RF00515_AJ012720@1_1924-2038
UUGUUGGAGGUUUUACCGACAUGUAUAUGAAUUAAUGCGC-CA-UAGCGCGU-G-GUGC-AGGUUAGCGG-UACCCCCGAGGUUCUAAUCGCGACG-UUUAGACAGGCGCUUGAAGACAUUA
>10037_RF00515_M59757@2_2712-2828
AUGCUGGCAUGU-GAAGGUCAUGUUCA--AAUUAAUCUGC-UAAUAACUCGUUGAGUGC-AUGUUGGCUGUGUUACUCGAGAAACAUAUCCCAACGGCUUAUAGAUGCGCAUAAGCAAAUCC
>10037_RF00515_AL591981@1_165154-165262
-AGCUGGC--UUUUGUUG-CUUGUACGACUAUU-AU-UGUGUA-UAAAUCCUGG-GUGCUCGGCAAGUACCGUCCUU-GAAU--GUUAUUA-GAGGAAAUAAGUAAUCCCGUGAGGACAU-C
>10037_RF00515_M59757@2_547-663
-UACUGGGAAUGUCGAGGGCUUGUACGACAACUAAUGUGC-UG-CAGGUCCUAG-GUGC-AGGCCAGCGCUGUCCUAAGAGAUCGUGAUUGUCAGGAAAUAUCUAGUCUUAUGAGAACAUCC
