# Supplementary material for: Discovery of Novel ncRNA Sequences in Multiple Genome Alignments on the Basis of Conserved and Stable Secondary Structures
Source: PLoS One. 2015 Jun 15;10(6):e0130200. doi: 10.1371/journal.pone.0130200 (PMC4468099; doi:10.1371/journal.pone.0130200)
Supplement: S2 File — This file contains the complete set of negative training data. A key indicates the distinct subset of alignments used for each of the four testing sets. (ZIP) [file pone.0130200.s005.zip › S2_File/negative/10038_RF00515_CP000919@1_624651-624755_AE017334@2_3710572-3710686_AL766848@1_175198-175311_X84262@1_148-332.aln]

>10038_RF00515_AL766848@1_175198-175311
-U-ACG-UGUC--C-U--A-C-CAC--GU-UGA-CU-A-UGACG----GGUUGGCG--A----GG-U--AU-ACAAG---CCCA-U-UCU--AUCUCG---A-A-C-UAU-CAUUUAUUA-GU--G-----UU--AAC-GU-UAUCU-AGC--UAAUG-G-G-GU--UU-G----AGAA--C-AAU--
>10038_RF00515_X84262@1_148-332
GCUACGAUUACAAACAGUGACGGCCUAGUUCAAG-AGAGUG-CGGCCAGGCUGACUUUAGAAAGAUUGCAUUACUAGCAGCGCAUGUACUAUACGUAGUUUAAACUAAAUGGAGACAUUGAGUAGGAG-AACUGUAAGAAUCACCCUAUAGUUUAGCAUUAGAUAUGGUUGAUCAAGCAGUAUAAUUC
>10038_RF00515_AE017334@2_3710572-3710686
---ACG-UUAA--G-C-UA-G-UCC--AUCUAU--A-A-AU-CG----GGUGC-CU--G----CU-U--AU-AUUGA---CCGA-G-GGU--AGAUUG---C-U-U-UGU-CUGCUGGGA-AU--C--AA-AG--AAG-UU-UUCCU-UAA--GGUUA-U-CAUG--AU-G----AGUA--C-ACU--
>10038_RF00515_CP000919@1_624651-624755
---A-G-ACUU----U--A-U-GAC--GUGUGU--C-A-CG--G----GGCGC-GA--G----AG-U--AU-AAAUG---CUCA-G-AGU--AUUUGG---C-G-C-UGU-CCGACCAAU-GU--G---G-CU--UAU--U-UAACU-AGA--G--UC-A-A-GC--U--G----AUCG--U-ACU--
