# Supplementary material for: Discovery of Novel ncRNA Sequences in Multiple Genome Alignments on the Basis of Conserved and Stable Secondary Structures
Source: PLoS One. 2015 Jun 15;10(6):e0130200. doi: 10.1371/journal.pone.0130200 (PMC4468099; doi:10.1371/journal.pone.0130200)
Supplement: S2 File — This file contains the complete set of negative training data. A key indicates the distinct subset of alignments used for each of the four testing sets. (ZIP) [file pone.0130200.s005.zip › S2_File/negative/10039_RF00515_AE009948@1_1054599-1054718_M59757@2_1239-1357_CR954253@1_898260-898444_AF068902@1_6383-6487.aln]

>10039_RF00515_AE009948@1_1054599-1054718
UG--AUCUUG-U-ACUU-UCGC--U-A-AA-G-C-AUU--UU---AAA-AA-C-AUG-AACUG-CU-UAC---A-UG-C-GU-CU-A-CACAA-UCU-U--------AUU-GGU-GGUC-UA-AA--UG-UACGUG-CGGA-U-UA-AUU-GAA-GAU---UAUC-UG--CUG-CAU---U-GGU-C
>10039_RF00515_AF068902@1_6383-6487
UG--A--UGA-U-CC---UUGC----A-AA-GUU-ACU---U---AAA--G-U-GCA-GAUUG-GA-GUC---A-G--C-AU--G-A-AGCUG-CC--A--------GUA-UGU--GCC-UA-GA--UA-CACGUG-UGUA-G-CA--UU-GGU-AA----U-UC-GG--CCG--CU---U-GG--C
>10039_RF00515_CR954253@1_898260-898444
UCACAUAAUAAUACCUUUAUGUGC-CUGGAUGAAACUUACGCUAUUUUUUGCUCGCCGAGCUAGCUACUCUCAAAUACCUAUAGGAACAGCUAGUUUAAAUAUGUGCUAUAGGUAUAUCUACCCAUCGGUCUCGUGGUCGGGUAUCCAUUCGUCUGA-AUUCACCAAUUUACAAUCCGAUUCCGCUC
>10039_RF00515_M59757@2_1239-1357
AU--A-CUAA-U-AU-U-UAAC--A-U-GAUG-C-ACG--UU-A-GGA-UU-A-AUA-AAACG-AG-CGC---U-A--C-AU-GA-A-AGUCC-UUU-C--------CUC-GAC-UAGG-UG-AA--AA-GUCAUU-AGGA-C-AG-GUC-GAU-GAC---UAGC-CA--UGG-UAU---G-GGU-C
