# Supplementary material for: Discovery of Novel ncRNA Sequences in Multiple Genome Alignments on the Basis of Conserved and Stable Secondary Structures
Source: PLoS One. 2015 Jun 15;10(6):e0130200. doi: 10.1371/journal.pone.0130200 (PMC4468099; doi:10.1371/journal.pone.0130200)
Supplement: S2 File — This file contains the complete set of negative training data. A key indicates the distinct subset of alignments used for each of the four testing sets. (ZIP) [file pone.0130200.s005.zip › S2_File/negative/1003_RF01055_AE017220@1_899104-899248_CP001120@1_918745-918889_CP000482@1_935247-935365_CP000302@1_114598-114731_CP000947@1_1455599-1455736_AALD01000048@1_3258-3422.aln]

>1003_RF01055_AE017220@1_899104-899248
AU-AGAGUUACAUG-ACAAGUU-U-UCA-GCGGUG-CG-CUCCCU-GACC-AU-CGAUG-GGG-UC-AUA-C--CGAGUGCC--A-AAA-UUGCAC-UGUUA-AU-AUUGAAG-UUCACAGCCAA-UCGUGGUCAG-AAUCUUC-UUCGCUUCCCGA-A--UAGGGGCCAGCC-CC
>1003_RF01055_CP001120@1_918745-918889
AU-AGAGUUACACG-ACAAGUU-U-UCA-GCGGUG-CG-CUCCCU-GACC-AU-CGAUG-GGG-UC-AUA-C--CGAGUGCC--A-AAA-UUGCAC-UGUUA-AU-AUUGAAG-UUCACAGCCAA-UCGUGGUCAG-AAUCUUC-UUCGCUUCCCGA-A--UAGGGGCCAGCC-CC
>1003_RF01055_CP000302@1_114598-114731
AU--GGG-UGCACU-A-AGGUC-C-UUA-AAGGUU-C--U-ACCU-UACA-AU-CGA-A-GGG-UC-UCC-U--CGAAUGUU--A--AU-UUGCUC-UGUUA-AA-C-UUGA--UACAUGGACAA-CCU-GGACAA-AGCCCUC-GUAACGUCUCGA-U--UAAGGGCCGGC--CC
>1003_RF01055_AALD01000048@1_3258-3422
AUCGGGGUUUUAGGU--AGGGCACCGCACAAGAUGAC-CU-GUCAAGGCCAAAGCGAUAUGGGAUCAUUCUCCGCU-G-GCCACAAAACUCUGCUCAUGUU-CAC-U-GAGA-AUUCGGAGCCAAUUUGUGGUCAGUAGUUCUUGUUCCCGUCGCGAUGUAUAGGGGCAUGU-CUC
>1003_RF01055_CP000947@1_1455599-1455736
AA-AGGGCUGGAAAAA-AAGGC-C-CCA-AAAAUU-C--U-AACA-UUCU-AA-CGA-G-CA--UU-UCG-U--GGUCUGUU--A--AC-AUGC-C-UGUUC-CAAC-UAAAG-AUGUGAGGCAA-UCGUGGCUAG-AAUUAUC-UAUAUGAC-UAA-A--UGAGUACUAGCU-UU
>1003_RF01055_CP000482@1_935247-935365
AG--GUGC-A-UU--UAGAAAG-C-AGA-U-GCUC-CA-U-GUC--GCCC-GA-UG-AG-C---CC---A-C--UAUU-AUC--G-GACACGGGAC-U-AC---CGC-UUG-C-U-C-UACCGGA-CU-GCGAUAG-AC---GC-U-GAAGC-UAAA-A--UGAGGCC-U-CU-GC
