# Supplementary material for: Discovery of Novel ncRNA Sequences in Multiple Genome Alignments on the Basis of Conserved and Stable Secondary Structures
Source: PLoS One. 2015 Jun 15;10(6):e0130200. doi: 10.1371/journal.pone.0130200 (PMC4468099; doi:10.1371/journal.pone.0130200)
Supplement: S2 File — This file contains the complete set of negative training data. A key indicates the distinct subset of alignments used for each of the four testing sets. (ZIP) [file pone.0130200.s005.zip › S2_File/negative/10040_RF00515_AJ012720@1_1924-2038_AL591981@1_165154-165262_AE008691@1_1498739-1498827_ABQL01000005@1_599722-599838.aln]

>10040_RF00515_AE008691@1_1498739-1498827
C-GU-GCCAA-A-UUGGA-CAGG-AAUCCCACAGAAAAAAU-GGUGC--UUU--U-GGUU-U--A--C-UAU---AC-GAAAUA-UAAGUU-AGA--GGGCUCUU-C-AGC-AG-GGUC
>10040_RF00515_ABQL01000005@1_599722-599838
CAAGUGCUAGUCAUU-GAGAAGGGCUUUCCAUAAAUACACCAAGCGCAUUUAUAUAGAUCAGCGAUAGACAU-AGAGUUAAGUAAGCCUAUUAGUUAGCCUCCAUGUAAGCUAGUGGAU
>10040_RF00515_AJ012720@1_1924-2038
AGGCUGUCCAUGGGAAGAUGAGGGGGUUUUACAGCACUGCAGUAGGUGAUUAC-U-GACCUGUUUUUUUCAAU-CAA-AAGACAGUGUCACUGGCCAGCUUCCGUGAGCUCUAGUGGAC
>10040_RF00515_AL591981@1_165154-165262
GAGAUGUAG-UCGC-AGAUACGGG-UUCUCACGGUCAUGCCGGGUAUCACCAUUU-AAAUG-CUGUA-U-AA--GAGUCA-UUAAUAUUUUAGGGUAGCUUUCUUGUCGAUUCGUAGAC
