# Supplementary material for: Discovery of Novel ncRNA Sequences in Multiple Genome Alignments on the Basis of Conserved and Stable Secondary Structures
Source: PLoS One. 2015 Jun 15;10(6):e0130200. doi: 10.1371/journal.pone.0130200 (PMC4468099; doi:10.1371/journal.pone.0130200)
Supplement: S2 File — This file contains the complete set of negative training data. A key indicates the distinct subset of alignments used for each of the four testing sets. (ZIP) [file pone.0130200.s005.zip › S2_File/negative/10041_RF00515_AL009126@3_1620329-1620445_AE009948@1_1054599-1054718_AE005176@1_1384872-1385029_AL009126@3_1618161-1618277.aln]

>10041_RF00515_AL009126@3_1620329-1620445
U-UAC-AACG-GUG--AUUA-U-UG--UGC-UCA-U-UG-GCU----AAUCCC-UCCUCAAG-CA--GUGUGGC-AG-UGCAGC----AGA-AACA-UU--UU-GC-GA-UCUGAA-UAAGA-A-GA-CUG---UAAUAGUUCU-CG-ACCAUGUG-AAAU-
>10041_RF00515_AE005176@1_1384872-1385029
A-UACACUACCGGGUCCAUAUUUAGUUU-CUUCAUUUUUGGCAACUGAAAGAUUUCCUA-AG-CAUUGUCAUGUGAUUAAGAACAUGGAAUAUCAACUUUUUUAGCUGAUUCUGAAUAAUUGAAGGAUUUGAUGUACCAUUACUUUAUAUAAUGUGUGACGU
>10041_RF00515_AL009126@3_1618161-1618277
G-GGG-AGAG-GCG--AUUA-C-CG--U-C-UCA-A-UU-AAU--C-AAAGGC-CCCUC-GG-CA--GUUGGGU-AG-AAAAUC----AUAGAACC-UU--AG-GU-UU-U-CGAG-UACUC-G-C--UUGGA-CAAUAGUCAU-CG-GUGCUGUG-UAGC-
>10041_RF00515_AE009948@1_1054599-1054718
UUCUG-CGAC-GUC--UUUU-U-UG--UUC-UCA-G-AC-AGU--A-UAAACU-CCCCGAGGCCA--GUGUUCU-AA-UAUUAU----AUA-UGUU-UC--UA-GC-GU-UACGAA-UAUUC-G-U--UUG-C-UAAGAGUUAU-AA-ACGGAAAG-AAUG-
