# Supplementary material for: Discovery of Novel ncRNA Sequences in Multiple Genome Alignments on the Basis of Conserved and Stable Secondary Structures
Source: PLoS One. 2015 Jun 15;10(6):e0130200. doi: 10.1371/journal.pone.0130200 (PMC4468099; doi:10.1371/journal.pone.0130200)
Supplement: S2 File — This file contains the complete set of negative training data. A key indicates the distinct subset of alignments used for each of the four testing sets. (ZIP) [file pone.0130200.s005.zip › S2_File/negative/10042_RF00515_AL591981@1_165154-165262_AL935259@1_253883-253975_AAPZ02000001@1_1290955-1291071_M59757@2_1239-1357.aln]

>10042_RF00515_AL591981@1_165154-165262
GUCGUUUCACCA-CAAGGUAUGUA-UAUC--C--AUUACAAGGCGAUUGCUUUUCGG-A-UUA-CAAGUGGGU-CAUACUAUUGA-UCUUGUUGGUCCAA-GGCGCAUGUUGAAAUGGAUG
>10042_RF00515_AL935259@1_253883-253975
CU-G-GUAACG--CAUGG-AAG---AAUC--C--GUUAC-A-GUUA-AUG-UC-CG--A-UUG-CAAACGG-U-CUUUCUAUCGA-GCUCGUUGUU-CUA-GACACAUGUCG-CGGCGA-G
>10042_RF00515_M59757@2_1239-1357
AACGAGCAAGAACCAGAACGUGCUAAAUAC-CUAACCAUGAGGUGACGUUCUACUGAGAAUUA-UACAUGGAUAUAUUUAAGUAGUGUUUGUUGAUUCAACGACGCAUGUUAGGCGCGUCA
>10042_RF00515_AAPZ02000001@1_1290955-1291071
AUUAUAAUCUUUUCUUUGCACGUUUAAUC-UC--CGAAAAGAAUCACUACGCACCAUGA-AUGUGCGUUAGUCUGAUAAGAUAUAUUGUUGUUGAUAUAACAACAGGCGCCGUAGAAGUGU
