# Supplementary material for: Discovery of Novel ncRNA Sequences in Multiple Genome Alignments on the Basis of Conserved and Stable Secondary Structures
Source: PLoS One. 2015 Jun 15;10(6):e0130200. doi: 10.1371/journal.pone.0130200 (PMC4468099; doi:10.1371/journal.pone.0130200)
Supplement: S2 File — This file contains the complete set of negative training data. A key indicates the distinct subset of alignments used for each of the four testing sets. (ZIP) [file pone.0130200.s005.zip › S2_File/negative/10043_RF00515_AJ132624@1_224-346_AE017334@2_3710572-3710686_AE017333@1_1725773-1725889_AL596170@1_182555-182663.aln]

>10043_RF00515_AE017334@2_3710572-3710686
UCCC-GCAAGGUUUGUCUCUGUAGGUGACCUUGCCCUUUAAGAAGUUAUUCAAUU-AUGUUA-A-UAGAC-GUCGAACA-CUACUGUU-A-AAAACGAGU-GCGUGAGUGAUAGUUG--GUUUGAC
>10043_RF00515_AE017333@1_1725773-1725889
UGCCGGACAAGCGCGAGCUUAUCGUUUAACUUUCGCGUAAUAGGGAUGACCGAUU-GCUCUA-U-GAAUC-UUGUGAAG-GAACCCAA-GCAAAACGAGU-GUGUCAGAGUUAGAUG--AAUUGAC
>10043_RF00515_AL596170@1_182555-182663
UAUCUGUAAGGCACGCGUUUCCC-G-AACCUU-CCCUUAAGGGAGGUCUUCUGUA-A-AUUA-A-AGGAC-UU-AGAGG-AUACAUAU-U-GGA-UGUG--UCGUCAAUGUUGGCUU--AUUUGAU
>10043_RF00515_AJ132624@1_224-346
UAUCACAAUUGUCUGCGCAUUGUUCAUUUAAUCCUCAUAAUAAGGAUCUUCAGUUAUAGGCAAUUACAACUUUGAGACGUGUACAUAAUU-AAA-CGGG-UUCAUCCAUGUUGGUUGAAGUCGGAU
