# Supplementary material for: Discovery of Novel ncRNA Sequences in Multiple Genome Alignments on the Basis of Conserved and Stable Secondary Structures
Source: PLoS One. 2015 Jun 15;10(6):e0130200. doi: 10.1371/journal.pone.0130200 (PMC4468099; doi:10.1371/journal.pone.0130200)
Supplement: S2 File — This file contains the complete set of negative training data. A key indicates the distinct subset of alignments used for each of the four testing sets. (ZIP) [file pone.0130200.s005.zip › S2_File/negative/10044_RF00515_AAPZ02000001@1_1290955-1291071_CP000259@1_744106-744214_CP000023@1_493796-493904_AF044978@1_176-335.aln]

>10044_RF00515_CP000023@1_493796-493904
-GAUG--UAU-AU-G--GAU-AGA-U-U-GGUAUGAACC-GAUUC-G-U-U-GCAUGU--A-CAG-AAGAU-UGUAC-U-CCUAUG--GUUA-CG--UU-G---CG-G---UU-GUU-UCAAAG--A-CU-UUG---U--G-AGUGGC-GUU--CACCGC-
>10044_RF00515_AF044978@1_176-335
UGACGGACUUCAUUAUUAAC-AGGUUCGUAGACUUCUGCUAAGGCGUCAUCAGUAUGACUAUCAGAUGGAGUUGCACAUUCAGAUACCGUAUCCGGGAUGGAUCUAGGUAUUACAUUGUCGAAGAAUAUUCAUUGCGAUAACCGUAGCGGUUAUCCUCAUU
>10044_RF00515_CP000259@1_744106-744214
-GACAU-GGUCUU----UAU-GGG-U-G-AAUAUCGACC-AAUUA-A-G-U-A-AUGU--A-CAG-UAGGC-UUG-A-G-GCGAUA--GUAA-CG--AG-G---UA-G---UC-UCG-UCCAAG--A-UU-AUC---CA-C-AGUACC-CUU-UUA-GGU-
>10044_RF00515_AAPZ02000001@1_1290955-1291071
UUACCG-CUAUAU----AACUUAC-U-A-GUCUGGACAC-GUAAC-A-A-UUGGCCUU--A-CAG-AAGAG-UUA-A-A-UCGAUUU-GUUA-GA--UA-G---AGGGC--AU-UGU-ACAUUG--C-AA-AUC---CC-G-GUUAAC-AUUUUUA-UGU-
