# Supplementary material for: Discovery of Novel ncRNA Sequences in Multiple Genome Alignments on the Basis of Conserved and Stable Secondary Structures
Source: PLoS One. 2015 Jun 15;10(6):e0130200. doi: 10.1371/journal.pone.0130200 (PMC4468099; doi:10.1371/journal.pone.0130200)
Supplement: S2 File — This file contains the complete set of negative training data. A key indicates the distinct subset of alignments used for each of the four testing sets. (ZIP) [file pone.0130200.s005.zip › S2_File/negative/10045_RF00515_AE017262@2_1897530-1897637_CP000705@1_148104-148220_CP000002@3_1724430-1724551_AE008691@1_1498739-1498827.aln]

>10045_RF00515_AE017262@2_1897530-1897637
UG-UCU-AGGCU-CGUU-UGU-ACUCGGGAA-GAUCACGGUCU-G-UAACCUAAAGAUGG-GGAUAGUCUCGG-UU-UUUGGUAUUCCUGGGAAAAUUC-AAACUAGUC-UAAACAUA-UCU
>10045_RF00515_AE008691@1_1498739-1498827
UA-UAU-GGGAU-AGUC--GA-GUGCGCGAA-AA-CA-CGU-C---CAACC---AGAAA--GGAU-G-CUCG--UG-AAU-GUUUGCU--GCAAAAUAU-GUACUAG-C-U-AU-UCA--GU
>10045_RF00515_CP000002@3_1724430-1724551
AACUACGAUGUUGAGUCUGGGUGUUCGCUGGGUAGCGUUACUCACUCAACUCCAAGAAGAUAGGAUGCAUUGCAUAUAAUCGAUUUUGUCGGCAAAUUCAAGACUGGCCGUGCUUACUUAUU
>10045_RF00515_CP000705@1_148104-148220
AUCGGUAAUUAUACAUGUUGACUCUAGGGAUAAAUCGUUGUGC-AACUACCUAUAGGUAU-AGGUUUUAUAGU-AUAUUACGAAUCCUACAAGCUACUU-GGCCCGUCAGUUCAAAUA-UAG
