# Supplementary material for: Discovery of Novel ncRNA Sequences in Multiple Genome Alignments on the Basis of Conserved and Stable Secondary Structures
Source: PLoS One. 2015 Jun 15;10(6):e0130200. doi: 10.1371/journal.pone.0130200 (PMC4468099; doi:10.1371/journal.pone.0130200)
Supplement: S2 File — This file contains the complete set of negative training data. A key indicates the distinct subset of alignments used for each of the four testing sets. (ZIP) [file pone.0130200.s005.zip › S2_File/negative/10046_RF00515_AE009949@1_721177-721294_AL766848@1_172364-172483_AE017225@1_3709736-3709821_AL591981@1_165154-165262.aln]

>10046_RF00515_AE009949@1_721177-721294
AAUUAGCUUUCAUUUGUAACGCAAAAUUG-UGUUCAAAUAAGGGAAUUUACAA-UGUUAU-UAU-UGAGAGCACCCAUCUAACGCUUGUUGCUUGUGGAUAGU-CACACUAUCCCUUCUGUUG-
>10046_RF00515_AL766848@1_172364-172483
AACUUGCUUUGCUUCGUGA-GCUAGAUUGACGAUCGAAUUAGGGAGAAAUUAGCCGUAAC-UAU-UGAG-CUACUCUUCAUUCAAUUGUUAUUCGUGAAUGGUUCCCAAAAUUUCAUCUUUAGA
>10046_RF00515_AL591981@1_165154-165262
GAUUUACUUUGU-UUGUC--GCAAGAC-GGCAU-CAAAUUUGGUU-AAAC-ACUAG-UGAC-GU-CGCG--CUCUGUUGAAUGAUGAGUUGCUCG--AAUAGU-CACAGUGUUUCGAGUGCUAA
>10046_RF00515_AE017225@1_3709736-3709821
-A-AC-GUUAC---CG-AU-GCAA-UU-GACG--CGU--UG-G-U-UUGU---UA--AA-U-AUGUGUG--GCCUACU-UGCUGCGUA-UUC-CCU-AAUUG--CU-ACCAUC-CU--AU--GA
