# Supplementary material for: Discovery of Novel ncRNA Sequences in Multiple Genome Alignments on the Basis of Conserved and Stable Secondary Structures
Source: PLoS One. 2015 Jun 15;10(6):e0130200. doi: 10.1371/journal.pone.0130200 (PMC4468099; doi:10.1371/journal.pone.0130200)
Supplement: S2 File — This file contains the complete set of negative training data. A key indicates the distinct subset of alignments used for each of the four testing sets. (ZIP) [file pone.0130200.s005.zip › S2_File/negative/10047_RF00515_AE017334@2_3709168-3709253_AM263198@1_1891421-1891529_ABQL01000005@1_599722-599838_Z54240@2_641-760.aln]

>10047_RF00515_AM263198@1_1891421-1891529
--AUAGUUC-GGA--CGCA-UGGUCAAUGUAAUUAGGAUUAUU-UA-CCUUUUA-UCUCCAUACGUAGUGUAUAUGGGAGCAACA-U-U-GUGAUUAUUUGAUAAUGC-UAUACCUUAA-UAG
>10047_RF00515_ABQL01000005@1_599722-599838
A-GGGGUUC-AGAAGCGCUAUGAUC-AUGUGACUUGAGUUGCC-GAAGAUCUUUAUAACCAU-CGUAGGGAAAAUGACAAUAAAACCCU-UUGAUUAUACGCUGAUGCCUAUACGUCAAAUAA
>10047_RF00515_AE017334@2_3709168-3709253
C-GUU--UC--GA-CCGU-CUA-CA-AGGU--U-UG-AUUUAC-U--G-GCU-C--AUUUAA---UUA-UCAUAUGCAAGCC--AUCCG--UCUAUAUUCUGUGG-GC-G---C--U--AAGG
>10047_RF00515_Z54240@2_641-760
CUGGGAAUCAAGAGCCUCGGAGGUC-CGGUUGCAGAUGUUAAUAUCCGCACUUAUGCUCUAU-GUCGGGUCAAAUGGAAGCGGCUCCCACUUC-GUAUUCGAUGCAACGUAUUUUAUACAAGG
