# Supplementary material for: Discovery of Novel ncRNA Sequences in Multiple Genome Alignments on the Basis of Conserved and Stable Secondary Structures
Source: PLoS One. 2015 Jun 15;10(6):e0130200. doi: 10.1371/journal.pone.0130200 (PMC4468099; doi:10.1371/journal.pone.0130200)
Supplement: S2 File — This file contains the complete set of negative training data. A key indicates the distinct subset of alignments used for each of the four testing sets. (ZIP) [file pone.0130200.s005.zip › S2_File/negative/10049_RF00515_CP000259@1_678792-678909_AE008691@1_1498739-1498827_CR954253@1_898260-898444_CP000002@3_1724430-1724551.aln]

>10049_RF00515_CP000259@1_678792-678909
C-G-CUCU-GU--AU--U-UAGA-CUAU-UA---CAG-U--CAAG--CUC-A---U-GC-AG-G-G-AUUUU-AGA--U-UUGG---A-CUU-AGGUGA-AAAUU-CUA---CGGUUCUC-AGU-AUAA--AC-A--UUUAU--C--UU-UCAA--UCA-A-A--U-GUCG--CC-----U-UAGU
>10049_RF00515_AE008691@1_1498739-1498827
--G-UGUG-A----A----UAGA-CU-U-CA---CAG----CAA---ACG-A---U-GC-UG-A-G-AGC-G-A-A--U-GAG------CUU-ACAUGU-GAA---C-C---U-GAUC-G-AGC-AUUA--AU----U-UGG--U--AC-UC-A----U--------G-C------------UAGA
>10049_RF00515_CP000002@3_1724430-1724551
U-G-CCCG-UU--GA--U-UAGC-UAAG-UU---CAG-A--CAAC--UUA-A---G-GC-GG-C-G-GUCUC-GGG--C-GUUG---U-CUU-CGGAGA-GAAUU-CUGA--UGGAUAUU-AUG-GUGA-AUA-A--UCCUC--C--CG-CUAU--ACA-A-A--UUUAUA--UG----CU-UAAC
>10049_RF00515_CR954253@1_898260-898444
UUGCUAGCUCGGUUAUAUUUUAACCCAUCUCGGUCAGGGUCCUUCCAGCUGAAUACAGCUU-CUCCCCUCCUGGGUGAUAUUGAAAUGGCUUUCCAACUUUAAAUGUGCGUUCAAUCAGUAAGCAAUUCGAAAGUAAAUCAUGUCUAAUUUUACCCUCAAAUCACCCUUGAAUCGCAAGUUUUCGA
