# Supplementary material for: Discovery of Novel ncRNA Sequences in Multiple Genome Alignments on the Basis of Conserved and Stable Secondary Structures
Source: PLoS One. 2015 Jun 15;10(6):e0130200. doi: 10.1371/journal.pone.0130200 (PMC4468099; doi:10.1371/journal.pone.0130200)
Supplement: S2 File — This file contains the complete set of negative training data. A key indicates the distinct subset of alignments used for each of the four testing sets. (ZIP) [file pone.0130200.s005.zip › S2_File/negative/1004_RF01055_U00096@2_816135-816279_AAKH02000052@1_6641-6780_CP000034@1_768693-768837_AE016827@1_1003377-1003526_CP000436@1_881033-881170_AAWD01000062@1_12165-12304.aln]

>1004_RF01055_AE016827@1_1003377-1003526
CGAAAUAUUGGAUCAUAAGAAUCUCGUGGCAGA-CAUGUAUAAGUUAAUUGAUCGUCACAACUAUCAUAGGUGAUUCUAAAUCU-AAAAAAAGUACUUCACCUAAAGUCAUAUGAGUUCCGGUCUGGUGUCUUUCGUAUAAUAGUGUUACUA
>1004_RF01055_CP000436@1_881033-881170
CG-UAG-UUGGCCUGUAAUAAUUCGAU-ACAGA-U-AG-AGU-UUUA-C-UCCUAUC-UAAUGGUAAUGGCUGUUACAA-UACU-A-AGGAGGUACAUCACCUAAAGACAUAUGAGACCCGUUCGGAGGUUGA-CAUAAAACAGCAUAACCA
>1004_RF01055_AAKH02000052@1_6641-6780
CG-UAG-UAUGU-UACCAUGUCUUGG-CACGAA-CGAG-GUU-GCUA-A-UG-CCCC-CAAUAAUAUAAGGUGCUUCACGAAAUUAGAUUGGGUGCUCCAUCUUAAGUCAUAUCAAUUCUGAUGCGGUAUUAA-CGUAGGGCUGGCGCCCCA
>1004_RF01055_AAWD01000062@1_12165-12304
CG-UAG-UAUGU-UACCAUGUCUUGG-CACGAA-CGAG-GUU-GCUA-A-UG-CCCC-CAAUAAUAUAAGGUGCUUCACGAAAUUAGAUUGGGUGCUCCAUCUUAAGUCAUAUCAAUUCUGAUGCGGUGUUAA-CGUAGGGCUGGCGCCCCA
>1004_RF01055_U00096@2_816135-816279
CAUCAGUU-CGAGUAAAAGCUUCUCGCGGCACAUCAAG-UAACGCUGUA-AAUUUCC-CAUCAGUAAACGGCGGUUCAUGACAUAAGAU-CGGCACU-CAUCUAGAUCCACCUCGGAGCUGAUCCGAUGUUGC-CGUAGGACGGCAGAGCCA
>1004_RF01055_CP000034@1_768693-768837
CAUCAGUU-CGAGUAAAAGCUUCUCGCGGCACAUCAAG-UAACGCUGUA-AAUUUCC-CAUCAGUAAACGGCGGUUCAUGACAUAAGAU-CGGCUCU-CAUCUAGAUCCACCUCAGAGCUGAUCCGAUGUUGC-CGUAGGACGGCAGAGCCA
