# Supplementary material for: Discovery of Novel ncRNA Sequences in Multiple Genome Alignments on the Basis of Conserved and Stable Secondary Structures
Source: PLoS One. 2015 Jun 15;10(6):e0130200. doi: 10.1371/journal.pone.0130200 (PMC4468099; doi:10.1371/journal.pone.0130200)
Supplement: S2 File — This file contains the complete set of negative training data. A key indicates the distinct subset of alignments used for each of the four testing sets. (ZIP) [file pone.0130200.s005.zip › S2_File/negative/10050_RF00515_AE005176@1_1384872-1385029_AL009126@3_1620329-1620445_ABQL01000005@1_599722-599838_AE017334@2_3709168-3709253.aln]

>10050_RF00515_ABQL01000005@1_599722-599838
CA--A-GGA-C-U-U--UCAA-UGCGA--A-AUGGAAAUCGU-UC--AGAAAAA-CU--CAACCUCA-G-AC-CCUG-CUAUC-U-GUUU---UC---U-AAGAUACA-AUAGGCAG-GA---AU--UUG-GCACUG-AAUU--UG-UAGUGUAAUAGGG
>10050_RF00515_AE017334@2_3709168-3709253
UA--A-GGG-A-U-A--U-C-UCGC-A--A--AAAAGACC----C--AGUUA---C---G--CCGCA---GU-C-UC---U-CA----U----UA-----UUG---CU--C-AG-UG--GU--UC--U---UC-CUU-AA-U-UUG---GUUUCUUGGGU
>10050_RF00515_AE005176@1_1384872-1385029
ACAUGUCGGAUUAUAGCUUAUUCCCGCUAAGAAGUAGACCAUUUUUUUAUCACUCAGUGGUUACAGAUAUAAACAUUUAUAAUGUAUAUUCUCUAUGUU-AGGGUACAUAUAGACUUUCGACUGUAGUUUU-CCAUUAGAUUAUAGUUGAAGUAUCAGGU
>10050_RF00515_AL009126@3_1620329-1620445
AG--G-CGG-C-U-A--UAGUGUACGA--A-AAG-A-ACCUU-U---UCGAACG-AG--GUACCUUA-G-AAACAA--UUGC-GU-AUUU---UA---CAA-GUCCCA-UUUGGGUU-CGAC-GC--UGC-GACAUU-AAUU-UAG-GAUUCUA-ACCGU
