# Supplementary material for: Discovery of Novel ncRNA Sequences in Multiple Genome Alignments on the Basis of Conserved and Stable Secondary Structures
Source: PLoS One. 2015 Jun 15;10(6):e0130200. doi: 10.1371/journal.pone.0130200 (PMC4468099; doi:10.1371/journal.pone.0130200)
Supplement: S2 File — This file contains the complete set of negative training data. A key indicates the distinct subset of alignments used for each of the four testing sets. (ZIP) [file pone.0130200.s005.zip › S2_File/negative/10051_RF00515_X73308@1_235-367_X76083@1_1336-1438_CP000259@1_744106-744214_AL591981@1_165154-165262.aln]

>10051_RF00515_X73308@1_235-367
AGGUCCGGUUGGGGGAUUCCUGGAUUCAGAUUCGUAAAUGAUGCUAUAU-GCACUUCCCGUUCAAUCGCGAACUCGCGCCCUCUUAUCUACAGCGCACGGCAAGACGGUGUGAUGAGUUCCGUCCCCUAGCCGA
>10051_RF00515_X76083@1_1336-1438
UU-CUAGA-UG--GGAUCCUGGG-U---GA-GUGUCAAUU---CGU-GUCGGAUUUUCCCCUUGU-U-GGAG-GCGC-CC---UAAGACACCGU--AC-GGAGCCUGA-U-GCU-AGU-CUCUCGC-UG--C-A
>10051_RF00515_CP000259@1_744106-744214
GG-UCGUU-CAAAAAA-CAUGUUAG-G-GA-GUGUAAAAC--AUUU-UC-GCCCUUAUCGUUUUU-GGGGACUACGU-CC---GAAACUGGGGU-AAU-ACGGU-GAA-C-GAU-AGU-CCUUAUC-UG-AA-A
>10051_RF00515_AL591981@1_165154-165262
AU-CUGUC-GAUAAGGUCAUGUAGG-U-GA-AUGCAUGGA--GUGU-UU-GCACUUAUCCCUUAA-GCGGAAUAAGU-CU---UUAGACGGUUU--AA-AGUAGUUCA-U-GGU-AGG-CUUCUCC-U--CC-A
