# Supplementary material for: Discovery of Novel ncRNA Sequences in Multiple Genome Alignments on the Basis of Conserved and Stable Secondary Structures
Source: PLoS One. 2015 Jun 15;10(6):e0130200. doi: 10.1371/journal.pone.0130200 (PMC4468099; doi:10.1371/journal.pone.0130200)
Supplement: S2 File — This file contains the complete set of negative training data. A key indicates the distinct subset of alignments used for each of the four testing sets. (ZIP) [file pone.0130200.s005.zip › S2_File/negative/10052_RF00515_X76083@1_2797-2929_AL009126@3_1618161-1618277_AAPZ02000001@1_1290955-1291071_CR954253@1_898260-898444.aln]

>10052_RF00515_X76083@1_2797-2929
GG-CAU--UUUACCC-UUGCUGUG--A-CU-GG-C-CG-CCCCUG-U---C-CGAGA-CCAUGUAGACC-CGACGU-UG-U-GGG-GGCG--A-AA-UC-AUU--G-UAA-U-CGCU-G-CAA-UU-GAA-AUUGU-CCCC-CA-GAAC-G--UC-CUAGUUCC--AA-GAUUG-GG--CC--UG
>10052_RF00515_AL009126@3_1618161-1618277
UC-G-U--AUUGA-U-UUCG-CUG--AACC-GA---CG-UUGGCA-U---U-A-AGU-ACG-GUCGUAC--GA----AU---GGG-GG-G--A-AA-UC-AUC--U-UG--U-AGCC-G-GAA-UG-GAA-GUUGC-C-CA-C--GGAA-G--CC-CUCC-U-C--AU-AAUUG-AG--UA--GA
>10052_RF00515_AAPZ02000001@1_1290955-1291071
UC-ACU--UAGAU-C--UCA-GAU--UUUA-GA--AGG-UCCUUG-C---C-A-AGU-UCU-AUGAUAU--AA----UC---GGG-GC-U--A-UA-UC-CU---G-UUA-U-AUAU-A-GAA-UG-AGG-GUAGA-CA-U-UA-UAAA-A--AC-GUAU---C--UC-CA-UC-UG--CA--UG
>10052_RF00515_CR954253@1_898260-898444
GUCUAUUGUAGACUCGCUCAGCUGCAAUUUUCGAAUUGCUCAGCCGUUGGUAGGUUCAUCUCGUCGACAACGACACCACCAGUUUGGAAUUAACAAAUUAAAACUGAUCUCGUUCUUUUCGCUGUUUAAGAUUCGAUCGCUAACGCAAUCGAACCAUUAGUUCAUCAUUAUUUUGCUACCCUAAC
