# Supplementary material for: Discovery of Novel ncRNA Sequences in Multiple Genome Alignments on the Basis of Conserved and Stable Secondary Structures
Source: PLoS One. 2015 Jun 15;10(6):e0130200. doi: 10.1371/journal.pone.0130200 (PMC4468099; doi:10.1371/journal.pone.0130200)
Supplement: S2 File — This file contains the complete set of negative training data. A key indicates the distinct subset of alignments used for each of the four testing sets. (ZIP) [file pone.0130200.s005.zip › S2_File/negative/10053_RF00515_AL935258@1_285311-285425_CR954253@1_898260-898444_AL591981@1_165154-165262_X76083@1_647-773.aln]

>10053_RF00515_AL591981@1_165154-165262
GAGC-UA-C-U-ACAUUUA--G-G-UU----A-UAA---U-U-UA-GUA--C-C---UC-UC-A-G-UGUU-U-G-AG-C-UC-AU-G-A-G-G-GGAG--AA-G-GU-G--ACUAAACUC-C-ACUUGCA--C-AAG---U-C------U--GUC-U-UG--GGUUU------UGAGC-G-UAU
>10053_RF00515_X76083@1_647-773
GAGC-UA-C-CA-CAUCAA--G-G-CACG--G-AAU---C-UCUA-GGG--A-CUC-UC-UG-U-G-UACA-U-G-AGAC-CC-GU-G-U-A-G-GAAG--GGCA-GGGA-GUCUAAACUACU-GUUUGCAA-C-GUG-A-CUG--C-U-C--GUC-U-UG-GAGUUU-U---GGGUGC-G-GGU
>10053_RF00515_AL935258@1_285311-285425
GAGC-UA-C-C-UUGUGCA----G-CUA---G-GAA---U-C-CU-GCA--C-GGA-UU-UA-U-A-UUGU-U-G-AGGA-AC-AU-G---G-G-AUAG--GA-G-UC-A-CUCUAGACCGCA-GCUCGGA----GA--A-UCU--U-C----GUG-U-CU-GGCUUU-A---U-GGGU-A--CU
>10053_RF00515_CR954253@1_898260-898444
UCCUAAAUUACGACAUUAUUAGUGAUUAUUUGUAUAAGUCGUAAUGAAUCCCGGUUACCAUUCAUAAUGGUCAUCUUGUGCCCGAUUCCUUGCACUCCCUGGAGUUAUAUGUACACGCCUGAAUCUUCGCCCCCAGGUAAAUUUCACCCCGGCAUCAUUCCAGUAUUUAACAUGGGUGUCAAAUA
