# Supplementary material for: Discovery of Novel ncRNA Sequences in Multiple Genome Alignments on the Basis of Conserved and Stable Secondary Structures
Source: PLoS One. 2015 Jun 15;10(6):e0130200. doi: 10.1371/journal.pone.0130200 (PMC4468099; doi:10.1371/journal.pone.0130200)
Supplement: S2 File — This file contains the complete set of negative training data. A key indicates the distinct subset of alignments used for each of the four testing sets. (ZIP) [file pone.0130200.s005.zip › S2_File/negative/10054_RF00515_CP001033@1_1229224-1229356_AE017334@2_3710572-3710686_ABQL01000005@1_599722-599838_AE017333@1_1725773-1725889.aln]

>10054_RF00515_ABQL01000005@1_599722-599838
AACUACAGAU-G-GACGCA-AGUUA---GCCGAGUAGA-GAUAGC-UU-AGCC-UCAGGUAGA-CUGUUUCUGUUAAACG-GA--A-UAGU-CAGCA--UCUGA-CCUUAAUUUUGAA-UG-AA-UAA-UGAU-CACCAAU
>10054_RF00515_AE017333@1_1725773-1725889
AAGCACG--U-G-GACCAU-AACUAA--UCCCAGUGGG-GAGAGU-UU-GGCC-ACCGUUAGAGGAGAAUCUGCUA-ACG-UG--A-UGAUCAAGGA--UUUCA-GCUUAAUUUUUGGUAG-AA-CA---GUUGUGCCAAC
>10054_RF00515_AE017334@2_3710572-3710686
AUCCCC-G-U-A-GACAGA-AUUUUU---UUGUCUUGA-GUUAGC-UU-GGCC--CCAGUAACCUAAUU--CGUUCAACG-GG--A-UCGUGUGGGA--UAUAA-GAUUACUUUAGGGUAG-AA--AA-GGAUUUGCUAUC
>10054_RF00515_CP001033@1_1229224-1229356
-CGUUCAGAUAGUGUCUAUCAAUCG-UGGCGUAGCGGGUGUUAGUCGAUGCCCU-CAAUUUGAAUUUGC--CAUUCUAUGGGAUUAUUGUU-CAGAAAUUUUGGGGGUCAGAUCAGAG-ACUAAACACAGCUU-GGCUAUC
