# Supplementary material for: Discovery of Novel ncRNA Sequences in Multiple Genome Alignments on the Basis of Conserved and Stable Secondary Structures
Source: PLoS One. 2015 Jun 15;10(6):e0130200. doi: 10.1371/journal.pone.0130200 (PMC4468099; doi:10.1371/journal.pone.0130200)
Supplement: S2 File — This file contains the complete set of negative training data. A key indicates the distinct subset of alignments used for each of the four testing sets. (ZIP) [file pone.0130200.s005.zip › S2_File/negative/10055_RF00515_CP000557@1_1070259-1070361_AJ132624@1_224-346_U48870@1_2609-2725_AJ000109@1_697-884.aln]

>10055_RF00515_CP000557@1_1070259-1070361
A-CGGAU-A-U---AC----U--CGU-UG-GG-CGCGC-CG----GU-CCU--A---G-GCC-----A--U-U-G-CGU-GA----UGUUUC--U-G-C--GC-U-C--UUG-CGUG--GUACCC-U--U-UG--U-CAU---G---CU--GUC-----CGUG-CGUC--A-AAGU-A-U-G-CA------G
>10055_RF00515_AJ000109@1_697-884
AGAGGGUGAAUGAGACACUGGGU-UCCUG-GGCCUUGCUUGUGA-GCGAAUUAUGAGGGACUAUUUAACUAAGAGUAGCUGAUAGCGAAUAGUUCAGACAGUAGCACCAUUGCGUUUUUAAACAUCUAGUCAACGUACCUUUUGGAACAAAGCAUUUGACGUCGUGAGCACGGUCUAAUUAG-AAUUUAAAA
>10055_RF00515_U48870@1_2609-2725
G-G-GAU-A-UG--GA----C--CUG-GG-GUGUUUGC-U---A-AUUCAC-AA---GGAAC-UU--G----U-GU-AA-GA----CGCCAG--C-A-C--AG-C-C--UGG-CUUG--CUAGAC-G-UU-AGC-G-CCU--UG---ACG-AUGUGU--ACGA-AAAC--CGAAGU-A-U-A-UCU-----U
>10055_RF00515_AJ132624@1_224-346
G-A-GUU-A-AA-CAA----C---UU-UAUUAAUCUGU-CAU--AAUUCAU-AA---GUAGC-UC--A--A-U-GU-UU-GA----AAUUUA--G-U-C--GG-U-U-GUAC-CUUG--GUGAGC-A-UA-AAU-U-CUC--UG----UG-ACUGCG--ACUCAUGAC--CGACAC-G-U-GUAAU-----U
