# Supplementary material for: Discovery of Novel ncRNA Sequences in Multiple Genome Alignments on the Basis of Conserved and Stable Secondary Structures
Source: PLoS One. 2015 Jun 15;10(6):e0130200. doi: 10.1371/journal.pone.0130200 (PMC4468099; doi:10.1371/journal.pone.0130200)
Supplement: S2 File — This file contains the complete set of negative training data. A key indicates the distinct subset of alignments used for each of the four testing sets. (ZIP) [file pone.0130200.s005.zip › S2_File/negative/10056_RF00515_AE017355@1_3731220-3731320_CP000002@3_1724430-1724551_AL009126@3_1618161-1618277_AL591981@1_164471-164574.aln]

>10056_RF00515_AL009126@3_1618161-1618277
GUAUGC-CGA-UG--ACAGAUGUAGAGGCUGGUUUGUGAAAAAGGUGCAUACUACGCUAUAGCUUGCCUGGUA-GUGCACGACGGCGAUUGACUCCUCUGAUGGAACAGAGUCCAA-CACUUU
>10056_RF00515_AL591981@1_164471-164574
AUCUUC-CCAAAAA-A-AGUUGUA-ACGCUGAUUG-UA-UAAGA-UG--AUGUCG-CUG-AACUUA-UUGGU-CGUG-ACAUUGCCGAUUGAUUUUUUU-GAGGAAAA-AG-ACUA-UUCU-U
>10056_RF00515_CP000002@3_1724430-1724551
UUCAGCGCCU-AGACACCAAUGCAGAAGUAUCGUAGUAAUAGGACUGUGAACCUCACUAUCGCUUGGUUGGUGUAGACAUGUUGUUGAUUGACUAUUUGAGUGUCAACCGAAGUACUUCCUGU
>10056_RF00515_AE017355@1_3731220-3731320
GUGAGU-CAU-U---AC-A-UGUA-AAGCUAUUUU-UC-AAAAA-UAC-UUCUCG-CU-AGGCCCA-UUGGA-AUAA-UUGUCGCAUGCUGAGU-UGUG-UUGGAAAC-GG-CUCUUCCUA-U
