# Supplementary material for: Discovery of Novel ncRNA Sequences in Multiple Genome Alignments on the Basis of Conserved and Stable Secondary Structures
Source: PLoS One. 2015 Jun 15;10(6):e0130200. doi: 10.1371/journal.pone.0130200 (PMC4468099; doi:10.1371/journal.pone.0130200)
Supplement: S2 File — This file contains the complete set of negative training data. A key indicates the distinct subset of alignments used for each of the four testing sets. (ZIP) [file pone.0130200.s005.zip › S2_File/negative/10057_RF00515_CP000557@1_1070259-1070361_CP000919@1_624651-624755_CP000259@1_744106-744214_BA000043@1_1165375-1165499.aln]

>10057_RF00515_CP000557@1_1070259-1070361
GGUCGCUA-CCC--GAGCCU-C-CGGUGUUA-A----UGUUGUGUUA-CCGGUUCGUAU--C-AGGGGGCUUUCCC-ACGUU-UU-GUGAGUGAG--CUAUA-ACU-CGCU-G--CGCCUUGCC--GAG
>10057_RF00515_BA000043@1_1165375-1165499
CGUCGAUAGUGGGGAACAGAUAUCUGUGUCAGUU-GCCGUAGAUUCAGUCGGUUC-CAUUGCUAGAGGGUCACACCGAUGUUCGUAGUGACCCCGA-AUAUG-AUUUGGAAGGGGCCCAGGUCCGUGAG
>10057_RF00515_CP000919@1_624651-624755
AACCGAUAGUGC--GACAAU-G-UUGUGUUUUG----CGUAGGAUUA--UCCUUC-UAA--U-UGGAAGUCUCCG--AAACAGACGUUGAUCUUGGUCGAU--GA--CGAAU--GCGCGAUGCC--GAG
>10057_RF00515_CP000259@1_744106-744214
UAUCGCUAGGGC--AAGAGC-A-UUGUGUUCUG-U--GGUCUAGUUA--UUCUUC-UAA--U-AUGAGGUGUCCGA-AAAAUGACAUCGAAUUGGAUAGAU-CCAC-UAAAG--AGCCGACUCU--GAG
