# Supplementary material for: Discovery of Novel ncRNA Sequences in Multiple Genome Alignments on the Basis of Conserved and Stable Secondary Structures
Source: PLoS One. 2015 Jun 15;10(6):e0130200. doi: 10.1371/journal.pone.0130200 (PMC4468099; doi:10.1371/journal.pone.0130200)
Supplement: S2 File — This file contains the complete set of negative training data. A key indicates the distinct subset of alignments used for each of the four testing sets. (ZIP) [file pone.0130200.s005.zip › S2_File/negative/10058_RF00515_CP000705@1_148104-148220_AL009126@3_1618161-1618277_U48870@1_2609-2725_CP000259@1_678792-678909_AF044978@1_176-335.aln]

>10058_RF00515_AL009126@3_1618161-1618277
-GCUAGCU-UU-G-CUAC-AG-UGUU-A--GAU-CUAAGGCUAAAUAGC--UU-C-G-GCGA--U-C-UUGCUCGACAU---C--AAUGAGAGGA---UUC-AAUA-U-UGUUCC-GUGU--AA-GAGGG-AAC-GG-CGC-GAUCG-G-CG-CAC-G-A
>10058_RF00515_U48870@1_2609-2725
-GCUAGCU-UU-G-CUAC-AG-UGUU-A--GAU-CUAAGGCUAAAUAGC--UU-C-G-GCGA--U-C-UUGCUCGACAU---C--AAUGAGAGGA---UUC-AAUA-U-UGUUCC-GUGU--AA-GAGGG-AAC-GG-CGC-GAUCG-G-CG-CAC-G-A
>10058_RF00515_CP000259@1_678792-678909
-ACCAAUU-U--G-CCAU-UG-UGUUCU--AGU-AUUAGAUUGAGCAAC--CU-U-UGGC-C-UA-A-UUACUAUACUU--AC--AUUCACUAGG---UUU-AGCU-U-CGUUAA-AUGU--AU-GAGGG-AUC--G-UGU-AAUCG-A-UA-CAC-U-A
>10058_RF00515_AF044978@1_176-335
GAUCAACUGAAGGUAUUUGAAAUACAUUGUAGUGAUGAGACCUUAUGUUCUCCAAUUGACUCGAAUUGUCACUCAACUUUUUCCGAUUGAGAACAGUUUAGCAGGCACUCCUCAGGAUGUUCAUUGAGGGAGUCUGACGGUCAAUCGAGCUCGCGUAUUA
>10058_RF00515_CP000705@1_148104-148220
-ACUUUUU-UA-U-UGU--AG-AA-UCC-UCGU-GUUGGGUUGUAAAAA-UAC-U-CAUCA--U--A-UAAUUGAAGCAU-CUC-UAUAACGAG-----U-UAGGA-C-CGUUCACUCAC--UA-GAGAG-UU--AA--GU--A-CG-A-AG-CUG-UAC
