# Supplementary material for: Discovery of Novel ncRNA Sequences in Multiple Genome Alignments on the Basis of Conserved and Stable Secondary Structures
Source: PLoS One. 2015 Jun 15;10(6):e0130200. doi: 10.1371/journal.pone.0130200 (PMC4468099; doi:10.1371/journal.pone.0130200)
Supplement: S2 File — This file contains the complete set of negative training data. A key indicates the distinct subset of alignments used for each of the four testing sets. (ZIP) [file pone.0130200.s005.zip › S2_File/negative/10059_RF00515_AE017334@2_3710572-3710686_AL766848@1_172364-172483_AE017334@2_3709168-3709253_X76083@1_647-773_CP001033@1_1229224-1229356.aln]

>10059_RF00515_AE017334@2_3710572-3710686
UUUGCGAUGCGU-UCGA-CG-AA-GGCCGA--CC-AUGCGUAGAAAUUCUG-AGC--CGGC-AC-ACUA-GU-GUUAC-A-CAUCG--GUUUGAAUUUUUU-UUAAGAAU-GGGUUCAUCAAA-A-AU-A-UGU-UUUGU
>10059_RF00515_AE017334@2_3709168-3709253
UUUAAA--GGGU-UCGU-CC-C--GGAU-G--CC-AUG--UCU--U-UCAG-AGC----AC-A--GCUA-G---UCG--A-C--C---GUCUGUUU------C-AAUU-U-A-GUUAAUU-UA---A--C-CGC-UGUAU
>10059_RF00515_CP001033@1_1229224-1229356
UAGGUUUCGGAC-UCAC-CACGUGGGUG-GAUUUGAUCUGUAGAAUGCCUGUGGAUCUCGUAAGAGCCU-GUUAUUGUUAUGCCAA--GGCUAAAUUAUUUAUCAAUUUCUGGGCGCAUGACCUAU-CGGAAAAGGUUAC
>10059_RF00515_X76083@1_647-773
UAAUGACGGAGUAUCGUACU-GUGGGAGUGA-ACGAUCAGAUGACUUUCCG-GAC--UGGUUACUACCAGGA-CCUGC-A-GCUCUUCGGCUAAGUUUGUGGUGAAUGCC-UGGCGAAAGGCG-G--GUG-UAACCCUGC
>10059_RF00515_AL766848@1_172364-172483
AGAUAUAUGAAAUACAU-CU-GA-GAUAAGG-CUCUUCGGCAAAUUCUCUG-GUC--UUGC-AU-UCGUCGU-UCAAG-A-UGUCUUCGAUUAAGUUUU-U-UUAGUUCU-UAGCACAAUGCC-U-AG-U-AAA-CGUAG
