# Supplementary material for: Discovery of Novel ncRNA Sequences in Multiple Genome Alignments on the Basis of Conserved and Stable Secondary Structures
Source: PLoS One. 2015 Jun 15;10(6):e0130200. doi: 10.1371/journal.pone.0130200 (PMC4468099; doi:10.1371/journal.pone.0130200)
Supplement: S2 File — This file contains the complete set of negative training data. A key indicates the distinct subset of alignments used for each of the four testing sets. (ZIP) [file pone.0130200.s005.zip › S2_File/negative/1005_RF01055_ABCD01000002@1_667378-667524_BA000016@3_2073211-2073405_AAXB02000020@1_32165-32320_AM286415@1_3151626-3151770_CP000448@1_1171931-1172054_CP000668@1_2886744-2886890.aln]

>1005_RF01055_AAXB02000020@1_32165-32320
-GA-GGGAUAA-AUGGCCCAA-UCAA---ACUAUAAGUAGACCU-G--GU--UAGU---GAUUGU-UCU-U-AAUG-U-GC-GC-GUA-CGAUGC-GC--UUCGG-AAAAGAUUCACUAUACUCUAGGU---UC-AGUUG-GUUUGU-AA----GAAGGAAAGUCACGGCGGCUACA-CGGCUGACCA-CUCCGC
>1005_RF01055_CP000448@1_1171931-1172054
UGAA-G-GAG--AC--UA-GA-GUUU---GUUGU-GAA-GAUU-----AU--UGA----G-UAG-UAG--G-GAU--C-AC-UC--UA-GA-UAU-AC--U-UG--AAAAAG--CU-AAU-UCCCGC-U---UC--AUUC-AA-UUA-A-----CAG-U-A-UCCGAGG-UC-UGCA-CGGCUAUCUA-C-G-G-
>1005_RF01055_ABCD01000002@1_667378-667524
-UGAUGGGUCA-GCGUCCCAU-GUGA---GUUGUA-CUUUUAUC-G--UU--CGCA---GUUCCU-GCC-G-GCUG-G-UC-CA-GAA-CAUCGU-UC--UACUG-A--AGAAUA-A-UAAUGCCAACU---UU-AGUCU-AUUUG--AG----AGUGU--UGCAA-GCCACAUAC--GUGCCGUACA-AUGCUG
>1005_RF01055_CP000668@1_2886744-2886890
-UGAUGGGUCA-GCGUCCCAU-GUGA---GUUGUA-CUUUUAUC-G--UU--CGCA---GUUCCU-GCC-G-GCUG-G-UC-CA-GAA-CAUCGU-UC--UACUG-A--AGAAUA-A-UAAUGCCAACU---UU-AGUCU-AUUUG--AG----AGUGU--UGCAA-GCCACAUAC--GUGCCGUACA-AUGCUG
>1005_RF01055_AM286415@1_3151626-3151770
-U-AUGGGUCA-GCGUCCUAU-GCGA---GUUGUA-CUUGUAUC-G--GU--CGUA---GUUCCU-GCC-G-GCCG-A-UC-UA-GGA-CAUCGU-CC--UACGG-G--AGAAUA-A-UAAUGCCAACU---UU-AAUCU-AUUUG--AG----AGUG---UGUAA-GCCACAUAC--GUGCCGUACA-AUGCCG
>1005_RF01055_BA000016@3_2073211-2073405
GAAUUUGGUAACUUAAAGAAAAAGAAAAUACUAUGUUGCGUUCAUUGGAUGUUAAAGACUAUGUUGUCGCAAUUGGAAAGCCUUCGUAUCAAUUGGUAACAAUUGAGACAAAAUUUAGGUUUUCCUGCAUAAUCUAAUAUUAGAUCGAUAGUAUGAAGAUAAUACAUUAGACUUGAGUAAGUUGCGAAAUUUAUG
