# Supplementary material for: Discovery of Novel ncRNA Sequences in Multiple Genome Alignments on the Basis of Conserved and Stable Secondary Structures
Source: PLoS One. 2015 Jun 15;10(6):e0130200. doi: 10.1371/journal.pone.0130200 (PMC4468099; doi:10.1371/journal.pone.0130200)
Supplement: S2 File — This file contains the complete set of negative training data. A key indicates the distinct subset of alignments used for each of the four testing sets. (ZIP) [file pone.0130200.s005.zip › S2_File/negative/10060_RF00515_CP000557@1_1070259-1070361_AJ132624@1_224-346_AE017225@1_3709736-3709821_CP000919@1_624651-624755_CP000023@1_493796-493904.aln]

>10060_RF00515_CP000919@1_624651-624755
ACU-A-GCUA--GUUCUGGUGAGUGGUGAU-UA-U-ACAU-AUCGAGGAGUGACAG--U-ACUCGC--A-AGCGCCAUGACAU-UUC-U-ACAU-GG-C--GUGAUUUACUGCGGUGUAACAU-C-GG
>10060_RF00515_AE017225@1_3709736-3709821
UGU-G-UCUAA-AGUCAAUUAA-U-GG-C--UC---G-AU-AUCGAGUUG--UUUG----ACUCGU-----G-UC-A-GCCUA-CUU-A-CCA--GU-G--U-CUU-GAUC-CAGCU-AUCAC---UG
>10060_RF00515_CP000557@1_1070259-1070361
CGC-C-CCUUG-GUUCAGGCGAGUGGCUGU-UC---G-UG-AUCGAGGUGU-UUCG--G-GCGAGCCGU-UGUCUCAUGUCCG-UCA-C-UUA--GA-C--GUUC-CGAGUUCGGUAUACCCU-U-AA
>10060_RF00515_AJ132624@1_224-346
CACGUUUCUU-UUUUUCCACGUUUUGUAACAUAGAUAGUCAAUGGAGAUGUGACGGUUUGGAAUAUG-UCAGUAUAAUGACACCCAAAAUAGCU-GUUG-UUCUAUAUACUACAGCAAAGCACUU-UG
>10060_RF00515_CP000023@1_493796-493904
AUU-A-ACUA--GUUCCGAUGUGUAUCCGU-UU---CAUG-AUAGAGGCGUUCCUG--G-GCUCAUUUU-AGUUCGAUGGCAC-UUA-G-AUGUUGA-GA-GUGAGUAAAUGCUGUAAAUCGG-UGCG
