# Supplementary material for: Discovery of Novel ncRNA Sequences in Multiple Genome Alignments on the Basis of Conserved and Stable Secondary Structures
Source: PLoS One. 2015 Jun 15;10(6):e0130200. doi: 10.1371/journal.pone.0130200 (PMC4468099; doi:10.1371/journal.pone.0130200)
Supplement: S2 File — This file contains the complete set of negative training data. A key indicates the distinct subset of alignments used for each of the four testing sets. (ZIP) [file pone.0130200.s005.zip › S2_File/negative/10061_RF00515_AL009126@3_1620329-1620445_X76083@1_1336-1438_AL766848@1_175198-175311_AE017225@1_3711140-3711254_AE017355@1_3732639-3732753.aln]

>10061_RF00515_AE017225@1_3711140-3711254
CUGUCUUCAUG-AGAUGCCCCUUUAUUACUAU-CCU-GAGUUCCAGCGAACAUG--AAGUA-GAUAACGGGAGGUAAAUCCUAUUUGUGAUGUGUUUCGUAGUGUGAGUAUUGACC-AAAG-U
>10061_RF00515_AE017355@1_3732639-3732753
CUGUCUUCAUG-AGAUGCCCCUUUAUUACUAU-CCU-GAGUUCCAGCGAACAUG--AAGUA-GAUAACGGGAGGUAAAUCCUAUUUGUGAUGUGUUUCGUAGUGUGAGUAUUGACC-AAAG-U
>10061_RF00515_AL766848@1_175198-175311
---UCUAAUCGGAGGGGCCACUUUAA-CCUAUUUCUGGACC-UUAUCGGAAAUAC-UA-UACGUAACCGG-UAGUAAGGCCUUCUUGUGUUUACUAUAGUAGUAUAUGUGUCUACCA-AGGAG
>10061_RF00515_X76083@1_1336-1438
--CUCU-CGCG--GGUAC-CCUUUCC-ACUAU-CGUAAGUUCCCAUCGCAUACAG-CG-GAUGUCAGCUG-GGGUAAGUCA-A-C-U-GUCCG-UU-UGUAGU-UGGGUAUGUCG-UCG-GGG
>10061_RF00515_AL009126@3_1620329-1620445
AUUUCUGGUAGAGCUUACACUUUUAGUGCUAC-AAG---UUACCAUCGCAUGUA-CCCUCACGUAACCGGGAUGAAAUUCGAGAGGACGUUAAAUAGCGCAAUAUGAGUGUCUAUGUAAUG-C
