# Supplementary material for: Discovery of Novel ncRNA Sequences in Multiple Genome Alignments on the Basis of Conserved and Stable Secondary Structures
Source: PLoS One. 2015 Jun 15;10(6):e0130200. doi: 10.1371/journal.pone.0130200 (PMC4468099; doi:10.1371/journal.pone.0130200)
Supplement: S2 File — This file contains the complete set of negative training data. A key indicates the distinct subset of alignments used for each of the four testing sets. (ZIP) [file pone.0130200.s005.zip › S2_File/negative/10062_RF00515_AL766848@1_175198-175311_CP000259@1_744106-744214_AL009126@3_1620329-1620445_CP000705@1_148104-148220_AE008691@1_1498739-1498827.aln]

>10062_RF00515_CP000259@1_744106-744214
GUAGGUA-UUAAGCGCUGCCUGGUCAUAACAUGUACG-AAGAUCAUUCUGAUAUUCUACUAACGGGGAUCGCCGG-AU-U-AC--UUGAUGAGA--GUUG-UACGAGGCU--UC-AUA-AU-AA
>10062_RF00515_AL009126@3_1620329-1620445
CCGGCGA-UUAUACGCUGCUCGACCGAAAGACGUACU-AAUUUCAUUUUGGUAUUCUACUAAAGUAUACGACAGGUGAAU-GUU-CGAAUGAGGACGUCA-UUGGAAACU-CUC-UCUAGUAGA
>10062_RF00515_AE008691@1_1498739-1498827
GGG--UA---CGAA-CUCCU-AGUCGUUAAUA--U-UCGA-AUCACU-UAGAGU-CU-CGAAUG-G-AUGACA-G-GAAU-UG--CG-AUGAGA--GUAA-UUCGA-GC----C-ACU-A---A
>10062_RF00515_AL766848@1_175198-175311
AUGGGUA-UUAAUGAUUAUCGGGCCUAAACAAGUUCU-AAGAUCAUUUCCAGAUUUUGUUAGGGCCUAUAUUUGGUGAAC-UCA-UACAUGAGCUGGCUU-C-CGGGCCU-AUC-AUG-CA-AC
>10062_RF00515_CP000705@1_148104-148220
ACGAAUAGUUUACGGCUACUCGUACUAAAUAAGAGUU-UACUGGCUUAUCGACACCUAUUGAAGGUAAUCGCAUAUAUUAUCU-UAA-UUGGGUU-GUUUUAAAGG-AAUCCGCUAAC-UA-GC
