# Supplementary material for: Discovery of Novel ncRNA Sequences in Multiple Genome Alignments on the Basis of Conserved and Stable Secondary Structures
Source: PLoS One. 2015 Jun 15;10(6):e0130200. doi: 10.1371/journal.pone.0130200 (PMC4468099; doi:10.1371/journal.pone.0130200)
Supplement: S2 File — This file contains the complete set of negative training data. A key indicates the distinct subset of alignments used for each of the four testing sets. (ZIP) [file pone.0130200.s005.zip › S2_File/negative/10063_RF00515_AL766848@1_175198-175311_AE017333@1_1725773-1725889_AE009948@1_1054599-1054718_AL596170@1_181872-181975_AE017334@2_3709168-3709253.aln]

>10063_RF00515_AL596170@1_181872-181975
AUCUGGUGGUAUUGA-UAUUUGAUAC-GAACAUA--U-AUC-G-UU--CUGAAUCUCGUCCUGAGAAA-GACG-UG-UAUAUCUGA-ACUCUAUUU-G-AGCUA-GGUAGUAUA-UGGACU
>10063_RF00515_AE017334@2_3709168-3709253
GUCU-GUGGC-UU-C-UAUCU--AUU-----AUA--U-ACC-GCUU--ACAAG-CUUGUCGUGA-GAA--UCG-UG--AU-CUCGAGCCUCUUUAU---AGUCG-CA-A--AU--AG-GCU
>10063_RF00515_AE017333@1_1725773-1725889
AUUUUUUGAAAUUGAUUAAGCGGGGC-AA-AAAACUUGCCCCG-CUA-AUCCGGAUCGUCAAUAGAAAUGUCGGCGGAGUCUUUAAGCGUCGACCUAAGAGACAGUGGAAUGUUCUGGGCA
>10063_RF00515_AL766848@1_175198-175311
GCUCUCUGAAAUUAAGUAACA-UUUU-CU-CAAACGA-CUAAGUUU-CUGGUUGGUCGUCGAAAAUA-CGUUACAGUACUACUUUGGUCUCGGUCUCA-ACUAAAUGGGGUGUGCUGGACA
>10063_RF00515_AE009948@1_1054599-1054718
CUUCCAUGAAAUUGAUAAAAUAUAACGAG-CGCAUCUGCCUUGACAUGUAAUAUUUCGUCGAAAAAAAUGUAGGUGUAAUUCUUUUUCGUCUGCCUUUUUUUCGCUGGAUCGUGGUGAACA
