# Supplementary material for: Discovery of Novel ncRNA Sequences in Multiple Genome Alignments on the Basis of Conserved and Stable Secondary Structures
Source: PLoS One. 2015 Jun 15;10(6):e0130200. doi: 10.1371/journal.pone.0130200 (PMC4468099; doi:10.1371/journal.pone.0130200)
Supplement: S2 File — This file contains the complete set of negative training data. A key indicates the distinct subset of alignments used for each of the four testing sets. (ZIP) [file pone.0130200.s005.zip › S2_File/negative/10064_RF00515_AE017355@1_3731220-3731320_BA000043@1_1165375-1165499_U48870@1_2609-2725_X73308@1_235-367_AL591981@1_165154-165262.aln]

>10064_RF00515_U48870@1_2609-2725
GGCAGU-UACCAGCC-AGUAUU-U-UCCCAUUCCGAUA-AUGCG--AA-CAUCGA-GUUUUUAGCAAU-GAGUUAGGAGGUGCCUGUGGCCGAAACGGGC---ACAUG-UCG-AGAAUUUUCAAGGGGU-GCA
>10064_RF00515_AL591981@1_165154-165262
-GUAGC-UACC-UGC-AA--UU-U-UUCCAUUUUAAUU-GUGC---AGGCACCA--GUUAUU-AAAAU-AUGUAAGGUGG-GGCUUUGGCCUAAAUGGCC---A-AUA-UCGUAGCUUUUU-GGGAGGC-GCA
>10064_RF00515_BA000043@1_1165375-1165499
GGUUGCUUUUGACUCUAGGAUU-UGUCCCGCUAUAGUA-AUGGGG-AUGCACGAG-AUUGCCUGGAAU-CCGUCGGAAGAAACCGGAGGCUAAACAGCCU---AGAGCGUCGGUAUGUUUGUGGACGGCCGCU
>10064_RF00515_AE017355@1_3731220-3731320
AA-UUCU-UUG-AGU-GGU-G--U--CCUGACCAUUUU-AUGUAA-UA-UACGA--CCU-CU-CUUAU-CAGUGAAAUUC-GGC--UAGCUAAAAA-GCU---AUACC--C--UGUCU-G-UAGUAGGU-G-G
>10064_RF00515_X73308@1_235-367
CAUCGCAUUUGCCGCUAUUCAUCUUUACUAUUACAGCAGAUGCGACGCUCCCGCGGGUCGCCGCGCAUCCCAUCAGAGGUCAACUGUGGCUGAACAAGCCAGAAGACUGUUGGCUUGUUCUUAGGUGGUCGAG
