# Supplementary material for: Discovery of Novel ncRNA Sequences in Multiple Genome Alignments on the Basis of Conserved and Stable Secondary Structures
Source: PLoS One. 2015 Jun 15;10(6):e0130200. doi: 10.1371/journal.pone.0130200 (PMC4468099; doi:10.1371/journal.pone.0130200)
Supplement: S2 File — This file contains the complete set of negative training data. A key indicates the distinct subset of alignments used for each of the four testing sets. (ZIP) [file pone.0130200.s005.zip › S2_File/negative/10065_RF00515_AJ012720@1_1924-2038_X76083@1_647-773_AE017355@1_3731220-3731320_AE017334@2_3710572-3710686_AF044978@1_176-335.aln]

>10065_RF00515_X76083@1_647-773
G-CU--A-AA-GCGGGG-GCAUUUU-GGUUCGCGUC-CGGCUCC-G-UGCGU-AA-U---UGAGCGC-A--UCGCG-UCA-CUC-CG-CAUUUGAUAACGAUUGA-GGCCG-A-A-AGGAUUUGAGACA-AUC-UGGGGG--UGAUGAAUA-A-G-CCUU-
>10065_RF00515_AF044978@1_176-335
GGCAG-AUAAAAUGCAUAGUGUUCUUCAUUGGCAUCGCGCCAUCUAUUCCGUAAAUUCGUCUGAUGCCAAGUUAGGUCUAUCUCUAGUUAGUUAACGACACUGAAAAGCCAGCCGUAAAUUCCUCUUGAGAUUGCGAGGGUUUUGCUAUAAAAUGGUAGUG
>10065_RF00515_AE017355@1_3731220-3731320
UGUU-AA-A--AGU-G--GUGU--U-AC-CUUUG---UGUU-CC--UU-CGC-AA-U---UUCGCGC-C--CU-GA--C---GC--A-ACCUUUAUCA-GGU-A---A-U---GA-AUUC-UUU-AAGA---A--CAGGG--UU--UAAAA-G-G-CAUU-
>10065_RF00515_AE017334@2_3710572-3710686
AGUU-AA-A--AUA-G--AUGUUUU-AGGUUAUGU--AGAU-UC-UCU-CGC-AA-G---CUUGUAC-A--CG-UG-UC---GC--A-ACAUUGAUAACCAU-G--GGCUA--GC-AAGAUCUU-GUGA--UG-UCGGGG--UU-UUCAUA-C-G-CCAU-
>10065_RF00515_AJ012720@1_1924-2038
AGCA--A-A--UGG-AG-GUGA-CU-UU-UGACGGC-GGCC-UCGAUC-UGC-AA-C---CUAAGGC-A--CC-UGAUC---UC--G-AUGUUGAAUGAGAUAC--UGCU---UA-AG-U-GCU-GUAGG-UC-UCCGGG--UG-UCUUAA-A-G-UAGU-
