# Supplementary material for: Discovery of Novel ncRNA Sequences in Multiple Genome Alignments on the Basis of Conserved and Stable Secondary Structures
Source: PLoS One. 2015 Jun 15;10(6):e0130200. doi: 10.1371/journal.pone.0130200 (PMC4468099; doi:10.1371/journal.pone.0130200)
Supplement: S2 File — This file contains the complete set of negative training data. A key indicates the distinct subset of alignments used for each of the four testing sets. (ZIP) [file pone.0130200.s005.zip › S2_File/negative/10066_RF00515_AJ000109@1_697-884_CP000705@1_148104-148220_M59757@2_1239-1357_AE009949@1_721177-721294_AL766848@1_172364-172483.aln]

>10066_RF00515_AE009949@1_721177-721294
---CCG-G-CU-C-A--A-AC--AA--A-AA-UA-AGU-U---U-GGAA--GGU-GUUCU-UCAU--AA-U-UCC-UCU-U-G--CAU--A-U-U-CGGU-UU---G-UGUA---CU---UUA----AAA--UUUCAGGGAU--AC-U---GUUAU--G-UCUGAUCAU-UA-U-C--AC-C-A-AACGUGU--
>10066_RF00515_AL766848@1_172364-172483
---CCU-G-UA-C-G--A-AC--GA--U-GU-UA-AAU-UC--U-GGGU--GGU-GUUCU-UUAU--UU-U-AUA-UCU-U-C-ACGU--A-U-C-CGGC-UU--AG-AGUA---UU---AAA---UAAC--UUCU-AGGAA--AG-U---GUCAU--G-CUAGAACGA-UU-U----UC-C-A-CAAAUGC--
>10066_RF00515_AJ000109@1_697-884
U-GGGAAGUAAACGAUAAAAACGGACUUAGAAUA-AAUUG-AAUUGGAGUGGUUAAUUGUUCUAUG-UCGGCAACUUUCACUAA-GGUGUUCAUUACGGCUAAUUUUGCCCAGUAUCGGCACCAUGAGGCAAUUCCUCAGGGU-GGACAGAGUUUGAAGAAGCGAUUAAUUACUGCGCUAAUAGAGACCUGUCG
>10066_RF00515_M59757@2_1239-1357
---CGG-U--A-U-G--A--U--GA--G-GU-AA-AAC-G---U-AGUA--A-A-CUUCU-ACAC--A-AA-UUC-UUU-U-G--UGU--A-A-U-GGGC-UU--UG-AGCG-A-GU---GUU--AGCAC--AUACA-AGGG--GA-U---GACCG--C-UUUGAACAC-UA-U-CC-AC-A-A-AAAGCAU--
>10066_RF00515_CP000705@1_148104-148220
-U-C-A-G--A-C-A--G--U--AA--U-GA-UAUGUC-U---U-AGCU----U-GUCCUGUGU--UC--A-UAC-CGU-C----CUA--A-A-A-CGAC-UG--CG-AGAA-U-UU---UUA--UUUAU--AUAUA--GAA-UGA-A---GGCCA--G-CGCACUCAG-UA---AU-UA-A-G-AGUAUUU--
