# Supplementary material for: Discovery of Novel ncRNA Sequences in Multiple Genome Alignments on the Basis of Conserved and Stable Secondary Structures
Source: PLoS One. 2015 Jun 15;10(6):e0130200. doi: 10.1371/journal.pone.0130200 (PMC4468099; doi:10.1371/journal.pone.0130200)
Supplement: S2 File — This file contains the complete set of negative training data. A key indicates the distinct subset of alignments used for each of the four testing sets. (ZIP) [file pone.0130200.s005.zip › S2_File/negative/10067_RF00515_AE017225@1_3711140-3711254_AAPZ02000001@1_1290955-1291071_CR954253@1_898260-898444_AE005176@1_1080400-1080547_AL935258@1_285311-285425.aln]

>10067_RF00515_AE005176@1_1080400-1080547
-GGU--UUA-CUUUAUCUUGAAUU-GACU--GUU--AU-AGCUUU-UAUU-UUAGAA-GUUUAAAAUGG-CCU-AC-G-GAUAA-CG-UA-GAAUGAGUU-UGUGAU-UU--CGUUC-CG-A-AU-CA-UGGUAGC--CGUGACAUCUAGAAUUUU-AG--AA-AUCAAC-U-A--A-AAUUUUU-GUA--
>10067_RF00515_AL935258@1_285311-285425
-GG---GCC-CGUGA-CCGGCC---AACU--GU---AU-CA-GUU-UU-U-ACAGAG--AUGA-GAAGG-CUU-U--G-G-ACU-C--U--G-UG-UGUC-C-UCG---U----CUG-AG-G-A--UG-G---UGC---UUGAUAACCAUU--UAG-A---GA-A-CGAU---C--A--AUCG---GUU--
>10067_RF00515_AE017225@1_3711140-3711254
-UG-G-UAU-UGGGA-GUCGAU---GAUA--GU---UG-CC-CUU-UC-U-UUUUAA--GUAA-GUAAG-CUU-A--G-G-ACU-C--C--G-CC-UACU-U-UGA--------CAA-CG-G-A--UG-G---UG----AGGAUCUCUAAA--GGA-C---UA-A-GUAC--AC--A--UUUA---CUU--
>10067_RF00515_AAPZ02000001@1_1290955-1291071
-GG-G-AAU-UAAGGUCUAGCU---ACGU--GU---AA-AG-UUU-CC-A-ACUUAG-UUUUU-AUAAG-CAU-G--A-G-UUC-G--U--G-AG-UGCU-C-CGA---U----CUA-A--U-U--UG-A---C-U---CAACUUUCAAGU--UAA-G---CA-U-UUAC--CA--A--AUAG---ACA--
>10067_RF00515_CR954253@1_898260-898444
CGCAUCUUCAC-AGUUUAUCUU-AG-UUUAGACUUGAUCCGACUUUUUAUAACUCUGUCUCCAAGAAUGAUACAGUUCAUCCAUUCGUUAUA-GGGCGUCAUUCCC-GCCUCAGUUCAAGAGCUCAGUAUUGUUAGAACAUGAACUCUAGAACAUGCCACUUGUUCCUAUCGAGUAACGACUA-UAUCGCG
