# Supplementary material for: Discovery of Novel ncRNA Sequences in Multiple Genome Alignments on the Basis of Conserved and Stable Secondary Structures
Source: PLoS One. 2015 Jun 15;10(6):e0130200. doi: 10.1371/journal.pone.0130200 (PMC4468099; doi:10.1371/journal.pone.0130200)
Supplement: S2 File — This file contains the complete set of negative training data. A key indicates the distinct subset of alignments used for each of the four testing sets. (ZIP) [file pone.0130200.s005.zip › S2_File/negative/10068_RF00515_M59757@2_2712-2828_AE008691@1_1498739-1498827_AL596170@1_182555-182663_AE017355@1_3731220-3731320_AE005176@1_1080400-1080547.aln]

>10068_RF00515_M59757@2_2712-2828
AUUUC-UC-UA-C--GA-UGACCUUUU---A-AUAGCCCAGAG-A-AA-UAUUAGGAGGGCUAAUU-G-GAC-CGUUGUG-C---A-AU-UA-UA--AGAUCG-A-ACCGCCCUG-UUAGCCAA-GGACC-UUUGUACGG-U--U-AGAAU
>10068_RF00515_AE008691@1_1498739-1498827
A-UU--UC-UA-A--G--UUA-GU------A-AGA---C--UU-U-AG--GG-U-G--GCU-AAUU-G-AAA-C-U-GAA-G---G-AA-UG-CU--UAAGUA-A--CUGCCCUG--CAACCAA--GACC-A-CGUACGG------GGU--
>10068_RF00515_AE005176@1_1080400-1080547
AUUUUGUUUAAUUCUGAGUGUUGUUUUCUUGAUAAUCUCAUAUGACUUGUAAUGCG-AUCGCAAGAUGUAUG-UGUUGUAUCUGAUUAACUAACGUUAAAGUAGAUUCAGUCUUGUUUAUACAGAUGACCAUACGAACGAUAGAAAUAU-G
>10068_RF00515_AL596170@1_182555-182663
AUCUG-UC-UA-C--AC-UUCAUCUUU---A-ACAAUGCUGAU-A-AG--AAUA-GUGGGCUAUAC-G-ACC-UGU-GUA-U---A--U-UG-CU--GUAGGG-A--UAGAGCUG-AGAUCCUC-AGUCC-G-UGGAUGU-U--U-UGU--
>10068_RF00515_AE017355@1_3731220-3731320
A-UUU-UC-AA-C--GG-UCAAGUU-----U-GGAU--C--UG-U-UU--AG-UCGC-UAG-AUGG-A-AUGAU-CGGUU-A---A-AU-UA-UA--UUUUCA-A-UCUGCUUAG--UACUCCC--GACC-CGCGUACAA------GAU-G
