# Supplementary material for: Discovery of Novel ncRNA Sequences in Multiple Genome Alignments on the Basis of Conserved and Stable Secondary Structures
Source: PLoS One. 2015 Jun 15;10(6):e0130200. doi: 10.1371/journal.pone.0130200 (PMC4468099; doi:10.1371/journal.pone.0130200)
Supplement: S2 File — This file contains the complete set of negative training data. A key indicates the distinct subset of alignments used for each of the four testing sets. (ZIP) [file pone.0130200.s005.zip › S2_File/negative/10069_RF00515_BA000043@1_1165375-1165499_X76083@1_647-773_AL591981@1_164471-164574_AE009948@1_1054599-1054718_CP000023@1_493796-493904.aln]

>10069_RF00515_BA000043@1_1165375-1165499
GAAUGUGCAGUUGGCGUGGACAAAUGCGUGAUUAUAAAAGUUU-AUAGGGCAGAUC-AGCAGAGGGGUCCUUGAGGGUGGCAUGUG-GCUCGGCU-CUCUCCCUCCCUUUCAGCCAGUGCCGAAGUGUA
>10069_RF00515_X76083@1_647-773
GAAUGUACAGUUGGCGUGGACAAAUGCGUGAUUAUAAAAGUUU-AUAGGGCAGAUCGAGCAGAGGGGUCCUUGAGGGUGGCAUGUG-GCUCGGCUCCUCUCCCUCCCUUUCAGCCAGUGCCGAAGUGUA
>10069_RF00515_AE009948@1_1054599-1054718
-UCCAUCUAGUUCGCGAUAAUUAAUG-AUACUUUAA-UAGAUU-AUACGCCGG-UCAUGCUGA-AGAUCCUUAUGGAUGACUUAUGGG-UGUGAU-GUCUUUCUCUCUAAUAACUUCUG-CAAAGGAUA
>10069_RF00515_CP000023@1_493796-493904
-UCC-UAUAGUCGACGAAGGCGAAU--GU-CUUAAA-UAU-AC-AUGUGU-GG-UUAUGCCG--AGGUCCUUGUAGGUGACUUAUG-G-A-UGCUU-UAUUUU-CUGUAAUAGCC-AGG-CGAGGGUU-
>10069_RF00515_AL591981@1_164471-164574
CACG-UA-A-AUA-UGGCGACAA-AGC-U-CUU-UUAAAAGAGAAUA-GA--G-CC-CGCAG-A-GUUCUUUGUGG-UGAUCUAUAAGAU--G-U--UUUUGU-CUAUUUA-GCC-UUUGUUAAAAUU-
