# Supplementary material for: Discovery of Novel ncRNA Sequences in Multiple Genome Alignments on the Basis of Conserved and Stable Secondary Structures
Source: PLoS One. 2015 Jun 15;10(6):e0130200. doi: 10.1371/journal.pone.0130200 (PMC4468099; doi:10.1371/journal.pone.0130200)
Supplement: S2 File — This file contains the complete set of negative training data. A key indicates the distinct subset of alignments used for each of the four testing sets. (ZIP) [file pone.0130200.s005.zip › S2_File/negative/1006_RF01055_CP001144@1_894657-894801_CP000947@1_1455599-1455736_ABEL01000001@1_615181-615325_CP000302@1_114598-114731_ABEI01000004@1_118460-118604_BX950851@1_3157412-3157560.aln]

>1006_RF01055_ABEL01000001@1_615181-615325
CACAACCGUU-CUCCG-UCCAGAAGCACACCG-CGUAAUGU-AUCAUU-CCCUCUAAACG-UCCGAAAUCGUG-UAGCGUCAGACGGUAUUUGUUUUG-UUGA-GAUCGACCGCCACAAACAAGCUGCGG-CUGGUAG-CUACGUAAAGG-CUGU-UG
>1006_RF01055_ABEI01000004@1_118460-118604
CACAACCGUU-CUCCG-UCCAGAAGCACACCG-CGUAAUGU-AUCAUU-CCCUCUAAACG-UCCGAAAUCGUG-UAGCGUCAGACGGUAUUUGUUUUG-UUGA-GAUCGACCGCCACAAACAAGCUGCGG-CUGGUAG-CUACGUAAAGG-CUGU-UG
>1006_RF01055_CP001144@1_894657-894801
CACAACCGUU-CUCCG-UCCAGAAGCACACCG-CGUAAUGU-AUCAUU-CCCUCUAAACG-UCCGAAAUCGUG-UAGCGUCAGACGGUAUUUGUUUUG-UUGA-GAUCGACCGCCACAAACAAGCUGCGG-CUGGUAG-CUACGUAAAGG-CUGU-UG
>1006_RF01055_CP000302@1_114598-114731
CACGACCAU--CGCUG-CUCUAAGGC-CUCCG-CAUAA-GC-A-CCAU-UCCCUUAAA-U-UC-UAAG-AGUG--AGCGUAAGACGUGGUUUGAUCC--UUGA-AACCUAACGCCUCAG-CAAGAAAAGG-UUUGUGG-CUCUGUAGUGG-UU-U-UA
>1006_RF01055_BX950851@1_3157412-3157560
CACCACCGU-UCUCCGGAUUAAAGGC-CGCGGGCA-GAUGUCA-CCUGCGCCCUU-UA-GAUCUAACGCCGUGGUUGUGUUAGACGGUAUUUGUUUUGGUUGAUG-UUGAGCGCCAUAAAUGAGGCACGGGAGGGUAG-UCCCGUAAAGGCGU-UUUA
>1006_RF01055_CP000947@1_1455599-1455736
GAUAACCGUA-CUCCGAAUCAAAAGC-CACUG-CUUUAUCG-AAAGUU-GUCCUU-AA-G-UUCAGGA-UGUA-CCAUGUGAGCUGUGA-U--AAUCA-UAGA-CAUAUAACGCUUGAAGGUAGACAUAA-AAAAACGAU-CUGUUCGUG-AU-U-AG
