# Supplementary material for: Discovery of Novel ncRNA Sequences in Multiple Genome Alignments on the Basis of Conserved and Stable Secondary Structures
Source: PLoS One. 2015 Jun 15;10(6):e0130200. doi: 10.1371/journal.pone.0130200 (PMC4468099; doi:10.1371/journal.pone.0130200)
Supplement: S2 File — This file contains the complete set of negative training data. A key indicates the distinct subset of alignments used for each of the four testing sets. (ZIP) [file pone.0130200.s005.zip › S2_File/negative/10070_RF00515_CP000919@1_624651-624755_AE017333@1_1725773-1725889_CR954253@1_898260-898444_U48870@1_2609-2725_X76083@1_2797-2929.aln]

>10070_RF00515_AE017333@1_1725773-1725889
GGUU-AC--GUGUU-AUG-AC--G-U---CG--AG--AUC---CGGG-AA-U-CUU-AAUA--UUA--UG-GU-UUAUAC-AA-GAAA--U--GA--GAGC-GA-C----CC--G-U-A-A-U-C--UAA-GA--CCAA-UUG-AU-UCG-A-U-GCC---UGUAACGCGACGC-GGG---GA-C
>10070_RF00515_U48870@1_2609-2725
AUCU-UC--GCUGU-UAG-UC--G-U---UC--UG--AUC---GUGG-AA-G-UCU-AAUA--CUA--CG-GC-UUGCGU-AU-GAAG--A--G---ACAC-GA-G----CC--G-A-A-A---U--UCG-GG--CCAACUUA-AC-CUGGA-U--AUG--UAAUAUGGGACGC-AGG---GG-C
>10070_RF00515_CP000919@1_624651-624755
G-UU-GC--GUUUC-UAG-AC--G-U---CU--UG--ACC---CGGU-AG-G-CUU-AGUA--CUA--CG-AC-UUGAGA-A--G-AU--C-UG---UAC--UA-G----CA--G-G-A-A---A--UC--GA---UAG-UUG-AA-GU--A-U-GUU---AGAGAC--C-C-C-GGU---GU-C
>10070_RF00515_X76083@1_2797-2929
GUCG-AC-UGUCCGCUAG-AA--A-UGG-CC--GG--AUC---CCGG-AA-U-UUC-AAUGA-CUC--UA-GU-UUCUGA-UC-GCCC--U--G---GCAC-GACG----CA--GGC-CUGGU-UA-UAU-AG--CCAACUUU-AUUGAACA-U--UCG--UGUGGCCGAUCGCCGGUC-GGACC
>10070_RF00515_CR954253@1_898260-898444
GGCUGACAAGUUUCUUUCAUUGUACUGCCCUGAUCAUAUCAGUUUUAGAAGAUUUGGAGUAAGCAGGACACUUUCGGUCAUUAAGCUCCCCUACAAUUUAAAGUGUUAUGCACCUUUACCAAUCCUAGCGUGACUUCUCCUAACUUCCCUUAAUCGACUUCUGUGAUAAAAGCCCCGUUAUGAAC
