# Supplementary material for: Discovery of Novel ncRNA Sequences in Multiple Genome Alignments on the Basis of Conserved and Stable Secondary Structures
Source: PLoS One. 2015 Jun 15;10(6):e0130200. doi: 10.1371/journal.pone.0130200 (PMC4468099; doi:10.1371/journal.pone.0130200)
Supplement: S2 File — This file contains the complete set of negative training data. A key indicates the distinct subset of alignments used for each of the four testing sets. (ZIP) [file pone.0130200.s005.zip › S2_File/negative/10071_RF00515_AL591981@1_165154-165262_AL009126@3_1620329-1620445_AE017334@2_3709168-3709253_M59757@2_2712-2828_CP000259@1_678792-678909.aln]

>10071_RF00515_AL009126@3_1620329-1620445
AUGGGUGCUUGGUCAUUGGCAAAAGACAGCUGACCACCACCACAGUUAACGUCCUUUGUGAUUUAGAAGUAGAUGC-CCGAGUAAAUGCUUAUAGAAAUUAUUCAUG-GGCUUUCCA-AU
>10071_RF00515_M59757@2_2712-2828
AUGGGUGCUUGGUCAUUGGCAAAAGACAGCUGACCACCACCACAGUUAACGUCCUUUGUGAUUUAGAAGUAGAUGC-CCGAGUAAAUGCUUAUAGAAAUUAUUCAUG-GGCUUUCCA-AU
>10071_RF00515_AE017334@2_3709168-3709253
U-G---GAUUGUUAAUUGCA-AGAAAC-UCUG-CCUUUACCU-A-UUC-AGUCC-UUGCG--UU--U--UC-A--A-CCGA--AAGCGUGUGUA-UUAU-GG-C-UG-AG---UCC---C
>10071_RF00515_CP000259@1_678792-678909
UCAAAUGUAUGUUUUUUGAUUAUAGACAACGACCCUUUUAGUC-GAUAACGGUAUAUGCGAGGGACUUAUCAAUUUUUCGAGAAGAACCUCUCUGAUAUAUGUCACUACGUGAUUCCU-U
>10071_RF00515_AL591981@1_165154-165262
AUUGUUGCUUGAUCGUUGAACAGAGACAACGU-CCAUUUUCU--GGUGAAGGCGUCCAAGA-AUUUCUUUUAAUGU-UCGAG-ACCGGUGCCCC-UAAGUGAU-AGA-GGUUAUUGA--U
