# Supplementary material for: Discovery of Novel ncRNA Sequences in Multiple Genome Alignments on the Basis of Conserved and Stable Secondary Structures
Source: PLoS One. 2015 Jun 15;10(6):e0130200. doi: 10.1371/journal.pone.0130200 (PMC4468099; doi:10.1371/journal.pone.0130200)
Supplement: S2 File — This file contains the complete set of negative training data. A key indicates the distinct subset of alignments used for each of the four testing sets. (ZIP) [file pone.0130200.s005.zip › S2_File/negative/10072_RF00515_AE017355@1_3732639-3732753_X73308@1_235-367_X76083@1_2797-2929_AE017225@1_3709736-3709821_AE017334@2_3710572-3710686.aln]

>10072_RF00515_AE017355@1_3732639-3732753
GACUAU-GAAGAAAAAG-AUCAUCGAACAU-GUCCA-UACG-AUUUGG-UCGAUGG-CGGUU-U-UAAAGUAAUUGUCUGC-U-UAG--UGGU-UGGCAA-G-CAUGUCUCUUCC-CGUC-UUUGACUUG-UAA
>10072_RF00515_AE017334@2_3710572-3710686
GACUAU-GAAGAAAAAG-AUCAUCGAACAU-GUCCA-UACG-AUUUGG-UCGAUGG-CGGUU-U-UAAAGUAAUUGUCUGC-U-UAG--UGGU-UGGCAA-G-CAUGUCUCUUCC-CGUC-UUUGACUUG-UAA
>10072_RF00515_AE017225@1_3709736-3709821
GUCU-G-GAC-GUAGUU--CCGC-GAACAC-AUGAU-UUCG----UGG-UC-AUA---G--U-U--AA-GUU-UUGA-UCA--------CGGU-UG-CAC-G-U--AUUUC---C-AU-C-UC-A-CUUA-UCA
>10072_RF00515_X73308@1_235-367
ACAUUCAGGCACCAAUGGCGCCUGGAACAAUAGAUGGACAGUGCUUGGUUC-ACAUUUGGUCAUUGAUGGUGCGAUCUUUAGGCUACGGUGGCUCGCCAGUAUGCCGCUUCUCCCCAUGCCCGGCACCCUUAGA
>10072_RF00515_X76083@1_2797-2929
ACAUUCAGGCACCAAUGGCGCCUGGAACAAUAGAUGGACAGUGCUUGGUUC-ACAUUUGGUCAUUGAUGGUGCGAUCUUUAGGCUACGGUGGCUCGCCAGUAUGCCGCUUCUCCCCAUGCCCGGCACCCUUAGA
