# Supplementary material for: Discovery of Novel ncRNA Sequences in Multiple Genome Alignments on the Basis of Conserved and Stable Secondary Structures
Source: PLoS One. 2015 Jun 15;10(6):e0130200. doi: 10.1371/journal.pone.0130200 (PMC4468099; doi:10.1371/journal.pone.0130200)
Supplement: S2 File — This file contains the complete set of negative training data. A key indicates the distinct subset of alignments used for each of the four testing sets. (ZIP) [file pone.0130200.s005.zip › S2_File/negative/10073_RF00515_M59757@2_547-663_AJ012720@1_1924-2038_AL591981@1_165154-165262_AL935259@1_253883-253975_U48870@1_2609-2725.aln]

>10073_RF00515_M59757@2_547-663
CUAUGCAAGUUCCUAAAAAGACGAGAUUGACUGACGGUAGAUACGGCAUGCUGUGACGCGG-UUCGUUUUAGAU-CGGAGUUUACGGAUGUCUCUAUAAACGAACGCGGCCGGAGUUC-C
>10073_RF00515_U48870@1_2609-2725
CUAUGCAAGUUCCUAAAAAGACGAGAUUGACUGACGGUAGAUACGGCAUGCUGUGACGCGG-UUCGUUUUAGAU-CGGAGUUUACGGAUGUCUCUAUAAACGAACGCGGCCGGAGUUC-C
>10073_RF00515_AL591981@1_165154-165262
CCAUCCG-G-UCUUAAUGAGGCUUGAUUUAGUGA-GGU-AAAUCGGCAUGCCAUGAUUGGAGUUCGUU-UAGAUUCA--AUUAAUGGCUGUAUUUUUAA-C-AGCA-GGUCGAAGUCC-C
>10073_RF00515_AJ012720@1_1924-2038
CGUCCCCCGCUCUCAAAAAGUGCGGAUUGAACGA-GCUAGAUUCGAUUUGUGGGGACAUGGACUCGUU-CUGUU-UG-GCUUGACUAAUGGAUUUCAAAGGGAACG-GUCAGGAGUCAUU
>10073_RF00515_AL935259@1_253883-253975
UG--UCCCG-UCU-CAUAG-C--A-U-AUAGCGA--G-ACAUGU-CC-UGUAGGUAGCGAGGUACGU--UUG-U-CG-ACUU-UCGUC-GCU--UCAAAAG-AAGG-CUCAUAAG-CG-U
