# Supplementary material for: Discovery of Novel ncRNA Sequences in Multiple Genome Alignments on the Basis of Conserved and Stable Secondary Structures
Source: PLoS One. 2015 Jun 15;10(6):e0130200. doi: 10.1371/journal.pone.0130200 (PMC4468099; doi:10.1371/journal.pone.0130200)
Supplement: S2 File — This file contains the complete set of negative training data. A key indicates the distinct subset of alignments used for each of the four testing sets. (ZIP) [file pone.0130200.s005.zip › S2_File/negative/10074_RF00515_AL591981@1_164471-164574_M59757@2_2712-2828_X76083@1_1336-1438_AL766848@1_175198-175311_AE009948@1_1054599-1054718.aln]

>10074_RF00515_AL591981@1_164471-164574
C-AA-UG-AAUAUAAGCAGCCUAA-GU-AUAUACAUAAAUUGUAAGUUUUUAGAACGAU--GCU-G-AGAACU-GCUAGUAUGGAGUUU-CCCGU-U-CU-ACUG-G-AUUGU-CGUUU-UU
>10074_RF00515_X76083@1_1336-1438
CC-C-CG-AUUAUGCGCAGCCUAU-GC-GUAUACGCCGCUUA-UAGCUCCUACGGCUAA--GCU-G-C-UGCU-GGGAGGACGGGUUUU-ACGGU-U-GU-ACCG-G-GUUAU-CGUAUGUU
>10074_RF00515_M59757@2_2712-2828
AA-AUC-CCAUGUAAGCAGCAUAUUGCCAUAAGAUUUCGCUAUGAGCUCGUACAACUAG-UCAUAGUUUGGCGAGAGAGGACGGCUUUAUGUAAAGUCGUCACAA-GUGUUCA-CAUGUCUU
>10074_RF00515_AL766848@1_175198-175311
CA--CU-UUUUAUACGUUACGUAGAGUCGGAAGGAC-AGUGGUAUACUGUUUAAAUUAC-GCUU-GUUCGGCUUGACAGGCAAAGUUCACAC-UAAU-GUCACAAGGUGUGACCUACUUCUU
>10074_RF00515_AE009948@1_1054599-1054718
GC-AUUAAAUCAAUAGUAACUUGUUGCGACAAUUGCAGUAAAUUAAUUCCUUAAGUUGAUUGUA-GUCUAACUCGAGUGGACGGAGUUACCUUAAGCUCUCUCAACAUGUUGGUCGUCUUUU
