# Supplementary material for: Discovery of Novel ncRNA Sequences in Multiple Genome Alignments on the Basis of Conserved and Stable Secondary Structures
Source: PLoS One. 2015 Jun 15;10(6):e0130200. doi: 10.1371/journal.pone.0130200 (PMC4468099; doi:10.1371/journal.pone.0130200)
Supplement: S2 File — This file contains the complete set of negative training data. A key indicates the distinct subset of alignments used for each of the four testing sets. (ZIP) [file pone.0130200.s005.zip › S2_File/negative/10075_RF00515_Z54240@2_641-760_X76083@1_1336-1438_AE009949@1_721177-721294_AAPZ02000001@1_1290955-1291071_AL935258@1_285311-285425.aln]

>10075_RF00515_Z54240@2_641-760
GAGUACUGACGAUCCAAGACUACGGCCUGUACUCG-UUGU-CGCUUAGC-U-UAUACGUUAACGUCCUGUCCUGGGAGAGAACAAAC-CUCUUU-UUGCGGAACGCAGCUAUUGAAUGGAAGUUGG
>10075_RF00515_AL935258@1_285311-285425
CA--ACUGAUGCUUCAUGUCCACUGCAACUGCAACU-AGC-C-AUAUGC-U-UGUAUGUGAGAGACGUGGUCUGGGGUUGGUCAGAC-UCAAGU--UGCGGUUCUCAAUCAUGGAU-GAAGGUUGG
>10075_RF00515_AE009949@1_721177-721294
GU-AUCUGAUGUU-CAAGUCCAUUCAUAAUGUUAA-AUUAUG-AUUU-U-CUUUCACUCGACCGGUCAAUCUAGGAAAGGAUC-AAU-UUUCCAAUUGCAGUCUCCAACUAUAGAUGGUGUGUUAG
>10075_RF00515_X76083@1_1336-1438
GG-GCCUAGCGUU-CAAAUCUACGCCCA-UGCUG--CCG--C-UU-C-UGC-UCAACCUUACAGGUUG-UUC-GA--AGGAUU-G-UCGUGGAC-UUGU-GCU--CAGCUAUGGCUGG-G-GUUAG
>10075_RF00515_AAPZ02000001@1_1290955-1291071
UCG-GCUGUAACUACAUGUUCAAUUACU-UAAAUAA-AA--CCACUCUUGUUCGGACACUAAA-AACUGUUCUGGA-GCGAGAAAAACUGAUGUU-UGUAGAAU-GCUCUUUUGUAAAGGUUCUGU
