# Supplementary material for: Discovery of Novel ncRNA Sequences in Multiple Genome Alignments on the Basis of Conserved and Stable Secondary Structures
Source: PLoS One. 2015 Jun 15;10(6):e0130200. doi: 10.1371/journal.pone.0130200 (PMC4468099; doi:10.1371/journal.pone.0130200)
Supplement: S2 File — This file contains the complete set of negative training data. A key indicates the distinct subset of alignments used for each of the four testing sets. (ZIP) [file pone.0130200.s005.zip › S2_File/negative/10076_RF00515_M59757@2_1239-1357_X76083@1_2797-2929_M59757@2_2712-2828_AE014133@1_803283-803394_AL009126@3_1620329-1620445.aln]

>10076_RF00515_M59757@2_2712-2828
UAGUU-CUCCA-UG-AA-AAGUUUUACGCC-UUCU--UUCGUAUGAU-CCCG-UACUACU-UGUGGGACCGACC--UGUUAGAUAGCAAA-AAGUUGUAGUCA-A-CAAAG--CCAUUAGGAUGCG-AUGAAGG-A
>10076_RF00515_AL009126@3_1620329-1620445
UAGUU-CUCCA-UG-AA-AAGUUUUACGCC-UUCU--UUCGUAUGAU-CCCG-UACUACU-UGUGGGACCGACC--UGUUAGAUAGCAAA-AAGUUGUAGUCA-A-CAAAG--CCAUUAGGAUGCG-AUGAAGG-A
>10076_RF00515_X76083@1_2797-2929
UGACUCCUUCUC-GAGGAAGGUCUUACGCC-GCCUCCUUCCUAUGAUACCCGAUAUAGGGUUCUGGGGCCGACCCUGACUAGAUGGCGCUUGAGUCGUAUUCGGAUCCAAACCCCAUUAGGGUAGGCAUACAGGU-
>10076_RF00515_M59757@2_1239-1357
UAACU-CUGCU-UAUGGAC-AUGGU-CACUUAGCU--UUCUGAGGAU-GUUAGUAUAAAU-UAUAC-AUCGCCCA-AGCCGGAGAGUAAA-GAGAUGAAGUC--AAUAACCA-CCGGUAGAUU-G-AAUACUGG-A
>10076_RF00515_AE014133@1_803283-803394
AGACU-UCACU-CGU-GAC-GUUGUAUACUU-UCU--UUCGGAGAAU--GCCGUAUAUAUAUAC--AAUUGAUC-AUG-AAGACAAC-CAAG-AUCGUA-C-U-A-AUAGG--UGAAAAGG-U-UGGAUCUCGG-U
