# Supplementary material for: Discovery of Novel ncRNA Sequences in Multiple Genome Alignments on the Basis of Conserved and Stable Secondary Structures
Source: PLoS One. 2015 Jun 15;10(6):e0130200. doi: 10.1371/journal.pone.0130200 (PMC4468099; doi:10.1371/journal.pone.0130200)
Supplement: S2 File — This file contains the complete set of negative training data. A key indicates the distinct subset of alignments used for each of the four testing sets. (ZIP) [file pone.0130200.s005.zip › S2_File/negative/10077_RF00515_AAPZ02000001@1_1290955-1291071_AE005176@1_1080400-1080547_AE008691@1_2296196-2296293_X74207@1_3091-3251_X76083@1_2797-2929.aln]

>10077_RF00515_AE008691@1_2296196-2296293
-AU---AUUUGA--GAGA-AAUC-AGUUUCC-UG-U-G--C-AUG-A---U--G----AGA-UUG-U--GC--AC----G-AGUUGUC-A-G---UC-U--AGUACAUA--C--AUG-AUA-ACAC------AUA--GCCUA-UAA--UUA-C-A-GAUG--C
>10077_RF00515_X76083@1_2797-2929
GCAU-GGGAGGAUGCUAA-CCUCUCGUUCCC-AAUU-GGCCUAUGGA--UC--GC--UAGAUCAU-G-AGUGCAC-C-UGCGGUCAUC-AUGA-AUC-U--GUAUCAUAUCC-GGCG-AUA-CUUC-GG---ACGU-GUCUC-CAU-CCGU-AGCCGGGGCAC
>10077_RF00515_AE005176@1_1080400-1080547
CUUAUAAAAUGAUGUUAA-GUUCGAUUUAU-AUGUU-GGCAUACGAAAAUUU-AUCUAGGAUAUUAAU-GUGCCC-A-GGAGGUUGAU-AUUGUUUC-U-CAGUAAAUCUUCGUACGUAUA-AGGCUCU--AGUUUUGUAGU-UAAUUCAA-UGUUGACACUA
>10077_RF00515_X74207@1_3091-3251
CAUAUGAUAUGAUGUUAAAAAUCGAGUUAUCAGAUUAAA-AUAUGAAUGUUUUUCUUAUGAUAAUCGA-ACGCAUAUGGGACGUUGCUGAUGUAUUCAUCCUGAACAUCUUCGCGUGGAUAUCUGCUUUUAAGCAUAAUAUACUGCCCUUUAUAUUGAACUUU
>10077_RF00515_AAPZ02000001@1_1290955-1291071
-UU-UACAAGCA--GGAA-UGUC-AGUCAA--GA-U-U--A-UUG-AAC-U--U-AU-UU---GUAGUCAA--GCA---AAGGUACUU-A-A-C-UCAU--UCUUCAU---CA-AGGUAUU-ACAG--G--CGGG-UCUCCACUUUUAUGA-C-U-GAAGAUU
