# Supplementary material for: Discovery of Novel ncRNA Sequences in Multiple Genome Alignments on the Basis of Conserved and Stable Secondary Structures
Source: PLoS One. 2015 Jun 15;10(6):e0130200. doi: 10.1371/journal.pone.0130200 (PMC4468099; doi:10.1371/journal.pone.0130200)
Supplement: S2 File — This file contains the complete set of negative training data. A key indicates the distinct subset of alignments used for each of the four testing sets. (ZIP) [file pone.0130200.s005.zip › S2_File/negative/10078_RF00515_CP000023@1_493796-493904_CP000259@1_678792-678909_AL591981@1_164471-164574_AE017355@1_3732639-3732753_CP000705@1_148104-148220.aln]

>10078_RF00515_CP000023@1_493796-493904
AUGGU-C-A--GUG-GUAGAUAAUGGAGCUAU-GUGGAC--UAGCCCUU-CUCCUUAGGCUUG--GCAUGA-G-A-ACAUGUUUUUGCGUGGAUAUUUAAGC-UUAGG-AAUCACGUA-UUUCG-G-U
>10078_RF00515_CP000259@1_678792-678909
AUUGAAC-AA-AUG-UCAUAUUAUGUGACUUUUGUGUUC-CGAACCUAU-AUCCUUAAGUUUA-GGCAUAAUG-A-ACAUG-UUUUACGUGCAUCUUUAAGCGAUACGUUAACAUGUA-CUCCGGGCU
>10078_RF00515_AL591981@1_164471-164574
AACGUGU-A---UG-AUUUAUUAUGUGGCUUU-AUAUCG-GAAUCC-AU-U-GCUUUUG-CUG--AUAUAG-G--AA-AUGAAAAUAAGGCCAUCUUCA-GC-AUUA--UAUUAUG-AAGCCC--GGU
>10078_RF00515_AE017355@1_3732639-3732753
GGCAUAC-G-AAUG-CUUUAUUAUGUGACAUU-AUAGACACAGGCCGAU-UCGGUGUUGGCUAA-AUUUAG-G-GAGCAUGUAG-UCAGCCCAUCUUUAUGU-ACUAA-UAUUAUGUG-CGCCA-GUU
>10078_RF00515_CP000705@1_148104-148220
UGAGA-CUA-GCUAUGUACCUAAU-AA-GAAA-AUGUCGC-GUACAAUAUUCCCUUCGGUAUGAUACGUUGGGUACGAAAGUAUGUUAGUGACUAUUCAUAU-UCU-C-CAAAAUGUU-GUCCAUA-U
