# Supplementary material for: Discovery of Novel ncRNA Sequences in Multiple Genome Alignments on the Basis of Conserved and Stable Secondary Structures
Source: PLoS One. 2015 Jun 15;10(6):e0130200. doi: 10.1371/journal.pone.0130200 (PMC4468099; doi:10.1371/journal.pone.0130200)
Supplement: S2 File — This file contains the complete set of negative training data. A key indicates the distinct subset of alignments used for each of the four testing sets. (ZIP) [file pone.0130200.s005.zip › S2_File/negative/10079_RF00515_AJ012720@1_1924-2038_CP000705@1_148104-148220_AL596170@1_181872-181975_M59757@2_2712-2828_CP000002@3_1724430-1724551.aln]

>10079_RF00515_AJ012720@1_1924-2038
GU-UCGGCUACUGACAUUGUAG-CGGA-CGGGCCAUUGGA-AACCUUGAU-CUUGGAA-UAUGGAUAGGCGUGAGGUCU-U-ACACUGGA-CGU-CUUCUGCUUCAUAACGGA-CUACGGUAGAUA
>10079_RF00515_M59757@2_2712-2828
UU-CAAGCUCCCGACAAUUAAA-UGGAGGUCCCUUUUGGA-UACCUUGAUAAGUGAUA--AGAGAAAUCUGCGAUGGCAAAUACAAUGGG-UG-UCUUCU-CUCCAUACCGAU-CUGGUGUAGAUA
>10079_RF00515_AL596170@1_181872-181975
GU-CA--U---CUACAAUAUAC-GAGUGUUGGUUUUAG-AAUA-UAUGAGC-A-GAUAAC-UAGUCUGAUGC-UUG-AUA-U-C--AUGC-UG-GCUCCUUCUGUAUGCUGAA-UUA-UGGAAGUA
>10079_RF00515_CP000002@3_1724430-1724551
GU-CACAUCCGUGACACUAUGUCGAGAGGUGCUUCUAUAG-CACACUGAUCAUCGGUA-CAUCGUCUAACGGGUUAGGUAUGACCAAAGC-UGGGUUUCUUCUAUAUACUGAUGUUAAUUGAGGUA
>10079_RF00515_CP000705@1_148104-148220
AGUCAU-CCU-UUAAGGUAAGCAAGGAUUUACCCUCUAGG-CAUUUUACUUAU-GAUC-UUUGACAAAGCGCUCAA-CA-UA-AA-GUGGUUUCUGAUAAGCUGCUUAAAGGAGUCAUUUUAAGUA
