# Supplementary material for: Discovery of Novel ncRNA Sequences in Multiple Genome Alignments on the Basis of Conserved and Stable Secondary Structures
Source: PLoS One. 2015 Jun 15;10(6):e0130200. doi: 10.1371/journal.pone.0130200 (PMC4468099; doi:10.1371/journal.pone.0130200)
Supplement: S2 File — This file contains the complete set of negative training data. A key indicates the distinct subset of alignments used for each of the four testing sets. (ZIP) [file pone.0130200.s005.zip › S2_File/negative/1007_RF01055_AAZI01000004@1_68933-69074_AP008230@1_4378102-4378234_CP000853@1_2630463-2630586_AE017220@1_899104-899248_CP000503@1_268441-268574_AAUB01000157@1_9443-9589.aln]

>1007_RF01055_AP008230@1_4378102-4378234
GUGGAC-CUA-CCCCUAU-AUCUAAAAU-GC-GAUGU-CAG-GAACG-AGCAGG-UGAUGA-GGGACAAUGUGAAACC-AAGC-GUUC-G-UUGGCAGUGGCAGCCAA-CAGA-GCCAUU-U-UAAAGAGG--ACACUAUACAAUUAUUCC-CA
>1007_RF01055_CP000503@1_268441-268574
UUUGAC-ACA-CCUCCUGCGCGUAAAAU-GGCAAUGC-UAC-UUU-U-GGAAUG-CACUGC-GAGAGACUAUGCACCAUAAGC-AUUA-G-UUGGUGGCGGCGGCCAC-UGGG-CAC-UU-G-AAAAGUCG--CAAAUACUUAGUGACCCC-CU
>1007_RF01055_AE017220@1_899104-899248
ACCGUA-UUAUCGGUAAUAGGGCAAAAGCCGCAACCC-G-UA-UCUUCUGAUCGUUUUCGA-AAGACACUUUCAACUCUGCGCAGGCU-G-UUACAGGAGUCGCUCUACUCGAGUGGCCG-CAAAAUGGCA-AUAACUGUGCCGGUGCUCUACU
>1007_RF01055_AAUB01000157@1_9443-9589
UGUGUA-AUAUCCGUUUGAGGGGAGGAGGCCCAAUCCAAUU-CUUCUUGGAACGUUUUUAA-GGGACAAUUUUAGCAUUGCGCAAGCU-G-CUGCCGGAGUCUUCCACAUAGAAUGGCCAACCAAA-GUCC-CAGACUUUGUCGUUUCUUUGCU
>1007_RF01055_AAZI01000004@1_68933-69074
CAAGUCCCUAUCAGUCGAUGUGUAUAAG-UGCGAUGUAUUU-CUUAU-AAAAUGUUAAUCAAAAAAUAAUUCGUGUCUUAGGC-UA-UGACCUCGCAGAGGUAGCCAG-CGGA-UACACCAA-AAACGCAAU-GCAUCGGA-UGCCAU-CU-UU
>1007_RF01055_CP000853@1_2630463-2630586
U--GUGGGU-UCUGUUUAUGU-C-CAA--GAC-CUGC-C-U-CAU-U-GUGUU-ACCAGCA-AAUAAAAUUCGAGUCUUCUGC-AA-CCGGCUUACAAACACAGCUA---GGA-A-CACU-C-U-AAGUAGU-G-AUCGUU-AGUUGU-UA-UG
