# Supplementary material for: Discovery of Novel ncRNA Sequences in Multiple Genome Alignments on the Basis of Conserved and Stable Secondary Structures
Source: PLoS One. 2015 Jun 15;10(6):e0130200. doi: 10.1371/journal.pone.0130200 (PMC4468099; doi:10.1371/journal.pone.0130200)
Supplement: S2 File — This file contains the complete set of negative training data. A key indicates the distinct subset of alignments used for each of the four testing sets. (ZIP) [file pone.0130200.s005.zip › S2_File/negative/10080_RF00515_CP000023@1_493796-493904_AE008691@1_1498739-1498827_CP000002@3_1724430-1724551_M59757@2_2712-2828_U48870@1_2609-2725.aln]

>10080_RF00515_CP000023@1_493796-493904
-UCGGUUCUGGGUG-GGCGCUAA-GGAAU-CUGUCUUUCGGUUA-CCUA-CGU-AGUGAU-AAGAAAAAUUUUGUUCAUUUUUAAAGUGUAGUGCAGUCU-G-G-AGCGC-C-GAUAUAGUC
>10080_RF00515_M59757@2_2712-2828
--AUGUUCUGAGUAAGGCGCUUAGUGGAU-CUGUCCUUCGGCAACGUUA-CGGUCUUGAUCAAAAAAAACAUUGUUCCCUCUUAAACUCUGCCGG-GAUACAGGAAGUGAAACGUUAUAAUA
>10080_RF00515_AE008691@1_1498739-1498827
--AG---UCCAGAA--GCGC-UAG-GAA--CU-UCG--UCGUG---UAA-UG-GAG--AC-AAAAAAAUAAUCGGUUG---U--AUGUCU-CUCCUGACAAAUAUGC-GU-GUG-UA-A-GC
>10080_RF00515_U48870@1_2609-2725
A-GAGUUCCGAGUA-GACGCUUAUUGCAUUCUGUUUCUUCGCG-AUGUAAAGAGUGGUGCGGAUAAGAAAGUGGCUCC--GUUAAAACUUGGCUGAGACACAUAAACCGCGCGGUGAUGCCC
>10080_RF00515_CP000002@3_1724430-1724551
AUCUAUUGUCCGCAAGCCGCUUACUGAAAGUUAUUUUUUUGUCAAAGUGGGGUGUGUGGGACAGAACAAUAUCUUACCAAUUUAUUCGGUGCUGAGAAUUCAUCGGGAGCCCUUGGACAACC
