# Supplementary material for: Discovery of Novel ncRNA Sequences in Multiple Genome Alignments on the Basis of Conserved and Stable Secondary Structures
Source: PLoS One. 2015 Jun 15;10(6):e0130200. doi: 10.1371/journal.pone.0130200 (PMC4468099; doi:10.1371/journal.pone.0130200)
Supplement: S2 File — This file contains the complete set of negative training data. A key indicates the distinct subset of alignments used for each of the four testing sets. (ZIP) [file pone.0130200.s005.zip › S2_File/negative/10081_RF00515_CP000259@1_744106-744214_U48870@1_2609-2725_X76083@1_2797-2929_CP000705@1_148104-148220_AF044978@1_176-335.aln]

>10081_RF00515_CP000259@1_744106-744214
UCGGG-UACAAU---CUU-GU-AUAAG--ACCGU---CA-A-CA-----UCC-G-AG-AGGU-A--CG-CA-AUGG-U-G--AU-AC-AUUGAA--UUC-UCGA-AGCUCA--U---U-U-GUUUG-GGGAAC-C--G-AUA-AGUG-ACAU-UU--GUU--GA-
>10081_RF00515_AF044978@1_176-335
UGGGGCUCGUCCGGCCGUAAUA-UAAGGUUCCGAG-AAACGUGAUUGUGUCGCAAAGCAGCAAACUCUU-UCAUGGCUAGGGAACGU-UUUAUAUUCACAUAAAAAGUUGAUUUGUUUAUUGGCUGUUCGAAU-CCCGUAAAUACUGAACUUCCUCACUGUAGAU
>10081_RF00515_X76083@1_2797-2929
CCGGAUCAAGCA--CCGG-CUGGCAGG--ACCCG---CAUAUCA-U--GUUC-GAAGUGUCUCCG-GU--UU-AGGCUGG--GUGGC-UUUCCU-UCCC-CACAAACGUGAC-U--GU-A-GGCUGAAAAAAUUC--G-GCA-AUUGUCCCCGUUUCACGU-UG-
>10081_RF00515_U48870@1_2609-2725
UCGU--CUAAAC---CGG-GU-CUGGG--UCUGG-A-GC-A-GA-----CCC-U-AA-ACGU-G--CA-GUUAUGCAU-A--GC-UGGGCUUAU--CUG-UACG-GCAAUA--U---U-U-GUCCGCGGAAAUGC--A-GUAGAGAG-AUAU-UA-CGCA--UAG
>10081_RF00515_CP000705@1_148104-148220
GAAUC-CUACAA---GUA-GA-GAUUG--UCCAA---GU-U-CA----UAUU-U-UA-ACUU-C--CU-UCUAAGGGU-U--AA-CU-AAUCAU--CAU-UAGC-GUGUUA--C--UU-A-GUUCGGUAAGAC-C--G-AUAGAAUU-GCAC-AG-GUUA--UAG
