# Supplementary material for: Discovery of Novel ncRNA Sequences in Multiple Genome Alignments on the Basis of Conserved and Stable Secondary Structures
Source: PLoS One. 2015 Jun 15;10(6):e0130200. doi: 10.1371/journal.pone.0130200 (PMC4468099; doi:10.1371/journal.pone.0130200)
Supplement: S2 File — This file contains the complete set of negative training data. A key indicates the distinct subset of alignments used for each of the four testing sets. (ZIP) [file pone.0130200.s005.zip › S2_File/negative/10082_RF00515_BA000043@1_1165375-1165499_AE017355@1_3732639-3732753_AE005176@1_1401583-1401723_Z54240@2_641-760_AE005176@1_1384872-1385029.aln]

>10082_RF00515_AE005176@1_1401583-1401723
UCAAGUUUCCUUUUAGGUA-A-UUUUAGA-AGGG-AAUAU-UUUGAGAGCUAAACUA-UC-UUGGAU-GA--A-GG-GACGUA-GCAAGGAA--UCCAUCCCAAGACUA-UU-UC-UAUUAA-CUCAA-A-CUCG-UCGAAUAAGGG-CACG-UGUAUGUUGUUA
>10082_RF00515_AE005176@1_1384872-1385029
UCGAAGUACUUUUCUAAAAUA-CUUUAAAUGGGUA-AAAUUUUCGUGAGU-AGACUA-UCAUUUUGUAGAUUAUAAUAACGUAUGAAAGGAGUAUCCAUCCCUG-ACCAUUUUUU-CUGUA-UUUCAACAUUUCGUAUGAAUGAGGGACACUGUCUAUGUUGUCU
>10082_RF00515_BA000043@1_1165375-1165499
UU-A--CGC-U-UUCGGCA-AGCCUCGGG-G-AU--AGAU---CG-GUGGGU-ACCAG---UC-UAA--G--UGGU-UACGGACGAAAGGUCUU-CCA-GCUGG-ACUA--U--U-C-G-AAUUCCGG-GUU-AAGAGC-GUGAGGG-UAUG-CCUACGGU-ACU
>10082_RF00515_Z54240@2_641-760
AA-A--UAU-G-UAUGGUC-U-CUUUAGA-GUAU-CA-UU---UG-GUGAGC-ACUA----UU-CAC--G--C-A--CGCU-GUGAGAGGUG-C-CCG-GCAAG-UCCU--U--C---C-AGCUUCAG-GUU-CAGUACAGUAAGGG-AACU-UCGAGGAC-CCU
>10082_RF00515_AE017355@1_3732639-3732753
--UC--U-----U-UGGUCUUAUUU-CAA-AUA--AAGUU---UGAGUG----GCUAA-U-UC--UGAGUAUC--UUGAC-GA-UG-AGGUU---CAG-G--GUGGCUGCAUUAAACCG-A--GUCAG-A-UCCC-G-U---AAGGACGA--AUCUAC-UC-UAU
