# Supplementary material for: Discovery of Novel ncRNA Sequences in Multiple Genome Alignments on the Basis of Conserved and Stable Secondary Structures
Source: PLoS One. 2015 Jun 15;10(6):e0130200. doi: 10.1371/journal.pone.0130200 (PMC4468099; doi:10.1371/journal.pone.0130200)
Supplement: S2 File — This file contains the complete set of negative training data. A key indicates the distinct subset of alignments used for each of the four testing sets. (ZIP) [file pone.0130200.s005.zip › S2_File/negative/10083_RF00515_AL935258@1_285311-285425_AAMN01000002@1_828893-829048_CP000259@1_678792-678909_CP000259@1_744106-744214_AE017225@1_3711140-3711254.aln]

>10083_RF00515_CP000259@1_678792-678909
AGAUU--U--G-CAUUUCUUAUGAUU---U--C--UG-C-CU-GUAAAGAC-GU-AUUUUUGGG-CAUAUAU-U-AGUACAUUA-U-GAA---ACUU-UAA-CAUAAUACUAGUUCUCAC----GGAG--A----ACC-GU-CACCAU-UUG-GCGC-U-G
>10083_RF00515_CP000259@1_744106-744214
AUAUA--G--G-CA-GUAGCCGGG-U---U--U---A-C--A-GCAAAUAC-GU-GUCAAUGAG-UAU-UUU-U-AGUGCA-CG-A-G-A--UACAA-UAA-CAUCAGCCUAAUUGUCAC----UGUG--A----GCG--U-CAUCGU--UG-GGU--U-G
>10083_RF00515_AE017225@1_3711140-3711254
UUG-C-UU--G-CA-AUUUUUGAUUU--UU--C---G-U-AU-GCUAACUG-CU-GAUCUU-GG-UCA-GUU-U-GGUACA-CC-CAGAA--GACUU-UAA-UAUAAAGCACGUUACCGC----GGGG--A----ACG-GG-UAGUAA--UA-GAGU-C-A
>10083_RF00515_AL935258@1_285311-285425
AGG-A-----G-CA-ACUUCAAGGUU--CA--U--AG-C-GA-GUUAAUGC-CU-GUCUCUGGU-UGGGAUG-U-UGUUCU-UA-U-GCA--AACAU-UAG-CCUGCACCGAGUCGCGUA----UGGG--A----UUU-UG-ACCCAA--GG-GAGC-U-G
>10083_RF00515_AAMN01000002@1_828893-829048
CGAUGACGGCGCCA-CGGUAAGGGCCCA-UGGCUAGGCUCUCUGUAAUCCUGGCCAACCCU--CGACCGGAGGCGGAAACUUCAGAAGGGCCACCUAGUACACUCAAGACUU-UUGGCAGUCCAGGCGAGACCCGUCCAAAGCAGUGUGCUCAGUGCGGGA
