# Supplementary material for: Discovery of Novel ncRNA Sequences in Multiple Genome Alignments on the Basis of Conserved and Stable Secondary Structures
Source: PLoS One. 2015 Jun 15;10(6):e0130200. doi: 10.1371/journal.pone.0130200 (PMC4468099; doi:10.1371/journal.pone.0130200)
Supplement: S2 File — This file contains the complete set of negative training data. A key indicates the distinct subset of alignments used for each of the four testing sets. (ZIP) [file pone.0130200.s005.zip › S2_File/negative/10084_RF00515_CP000557@1_1070259-1070361_AE009949@1_721177-721294_AE017334@2_3710572-3710686_AF068902@1_6383-6487_AE008691@1_1498739-1498827.aln]

>10084_RF00515_AE009949@1_721177-721294
C-UAU-UACAUAUGGAACAC-GG-UGCUGAAUGUAAAUUCACCU-UA-C-AUCGUAUAUUA---GCUAAUCU-GAUU-CUUGA-UUGGUGUUUAA-AUGAUAGUCAA-GGCCUUGAAUUUC-ACGAUUUCUCGC
>10084_RF00515_AE008691@1_1498739-1498827
U-CAC--AAAC-AGGUA-AU-AG--GCUAA-U----AU-CGCGU-U--U-G-CG-AGAA-----GC-AAUCU-GA---U-G-A--GG-UGUAUUU-AA--GAGUGAA-GC-CA-AUACUU--A-GCGCGUUC-C
>10084_RF00515_AF068902@1_6383-6487
C-UUUG-GGAU-ACGCG-AG-AG--GUUCGUU-C-GAU-CGCCU-U-CC-GUCG-ACGA-----GC-AAGUU-UACA-G-UAA--GG-AGUUUUA-AU-UCAGUGAAAGUCCUGUAAAAAG-ACGGGUGUUUCC
>10084_RF00515_CP000557@1_1070259-1070361
UGUCCU-UACU-CGGCU-UC--G--GUUGA-U-C-GCU-CGUCU-U-UUGG-CG-ACCU----CAC-AAUAA-UACGGG-UGA--GG-CGUAUGU-AC-UGAGCUGCGGG-CGGCGGUCU--UCGUGCAUUC-C
>10084_RF00515_AE017334@2_3710572-3710686
UGUUCA-ACCU-CGGGA-UCAUGC-GUUAU-U-U-GCU-UGACUGU-GUAGUCG-ACUG--CAUAC-AAGCCAUACAGU-UCAG-GG-UGUAUGUAAU-UGAGUUCAAGG-CAGAUUAUU-AUUGUACAGAAUC
