# Supplementary material for: Discovery of Novel ncRNA Sequences in Multiple Genome Alignments on the Basis of Conserved and Stable Secondary Structures
Source: PLoS One. 2015 Jun 15;10(6):e0130200. doi: 10.1371/journal.pone.0130200 (PMC4468099; doi:10.1371/journal.pone.0130200)
Supplement: S2 File — This file contains the complete set of negative training data. A key indicates the distinct subset of alignments used for each of the four testing sets. (ZIP) [file pone.0130200.s005.zip › S2_File/negative/10085_RF00515_CP000259@1_678792-678909_AE017334@2_3709168-3709253_AF068902@1_6383-6487_AE017225@1_3711140-3711254_AAPZ02000001@1_1290955-1291071.aln]

>10085_RF00515_AF068902@1_6383-6487
UUGCUGAAUGAU-GUC-CUCUAG-AAAGUCUGUGA-A--AUGAGC-UUUCGCAA-GCAUGAA-UAGUA-UU-ACUCCCCAGGUC-UACGUUGGAG-GCUAU-AU-UG-AG-GGGG-CCU-GGC-A
>10085_RF00515_AE017334@2_3709168-3709253
UGACUUAU-CCU-G-U--AU-AU-CGAGUC-G--G-U--UUGUUC-A--CC-CA-GC-AUAA-UAUGA-A--UUGGACCUGG-C--A--C-AGU--U-GUU-UCCUG-UU--ACG-UAC-GUC-A
>10085_RF00515_AE017225@1_3711140-3711254
UGACUUAUCUUUGUAU-UACGAG-AGAGUCUAUGGCG-UUAGUACAGACCCCAA-GUAGUAAUUAUAAUCUGUUGCACCAAGAC-AGCGUGGGGU-CAGUU-UCUUG-AUUAGAGUAUC-UUG-C
>10085_RF00515_CP000259@1_678792-678909
UUUCUCAUGAUUGUUUCUUCUAUGGAUGUCUGUAACUU-AUGUAC-CACCUCAAGGUAAGAAAUAUUAUCA-ACAUUCGAGGUCUCUGGCUGGAAACAGUU-UC-UGGAA-CGUA-CUUAAAUAU
>10085_RF00515_AAPZ02000001@1_1290955-1291071
UGACAUGAUACUAUGACUAAUAUUAGCGAC-GUGGGAU-UUGGUG-CACCGAAAUAAAAUACUUAUGU-AU-UUUGACACCUACUCGUUUUAGAU-UCAUUGAUGUGAAC-GAAA-CCUGCUCUA
