# Supplementary material for: Discovery of Novel ncRNA Sequences in Multiple Genome Alignments on the Basis of Conserved and Stable Secondary Structures
Source: PLoS One. 2015 Jun 15;10(6):e0130200. doi: 10.1371/journal.pone.0130200 (PMC4468099; doi:10.1371/journal.pone.0130200)
Supplement: S2 File — This file contains the complete set of negative training data. A key indicates the distinct subset of alignments used for each of the four testing sets. (ZIP) [file pone.0130200.s005.zip › S2_File/negative/10086_RF00515_AL935259@1_253883-253975_X74207@1_3091-3251_AE009949@1_721177-721294_AE017262@2_1897530-1897637_AE009948@1_1054599-1054718.aln]

>10086_RF00515_X74207@1_3091-3251
GAAAUAUAUGCAAUGGAUUAAUACGGUUAUCGUACAAAUUUUACAACAUUUAUCAUC-AGUUUUUUGCAUAUCACUUGUAUUGAAAU-CAGUUCGGUAUAAGGCAGUGUCAUCGCUUUGAUUUACUCUGGAUUCUUGAGUAAAGAUAGCUCUCGUUCAAAUUA
>10086_RF00515_AE017262@2_1897530-1897637
-AAAUAUAUGCAAUGGG----------GAU--A--UAA-UUUAC-ACUUU--CCG-U-AG-U----GA--G-C--G-ACA-CAUG-U-C-GACC-GUU-AAG---GUG--ACUUUU-CAA-UUUUUCGGGA--CUC-U--A-UGA-GUG--CCGG-GUGAUCU
>10086_RF00515_AL935259@1_253883-253975
GCA--UUAC-C-AUGGA-A-----C-UCAG--AA---A-GGCAC-UCGU---UCG----G-A--U-UCU--UA-G--GGG--A---U-C-GUUU-GUC-AUG-----G--AG-UCU---U---U-U--GGG--CUG-A--UCAGA--CC--UCGA-AACAUCC
>10086_RF00515_AE009949@1_721177-721294
UUAGUCUAACCUUUGGA-G-----G-UAAA-GGC-UAA-UUAAC-UCAUU--CAC-C-AA-G--U-AGU-GUU-AA-GUU-UUAA-U-U-GACA-GAAUAAG---GUC---GUCCU-A-UUUACUUCGGAA--CCU-U--UGAGU-CUC--CCGA-U-UAUUU
>10086_RF00515_AE009948@1_1054599-1054718
AUAGUCUUU-CUUUGGU-G-----G-UAAA-GAC-UUA-UUGAU-ACAAU--AGA-UUAU-G--A-GAC-GUU-UA-CAC-UAAG-UAC-GACA-GCAAAUG---GUU--CGUCCA---UUUCUCUUAGAA--CGU-C--AUGGU-UUC--CCGA-UAUGUUC
