# Supplementary material for: Discovery of Novel ncRNA Sequences in Multiple Genome Alignments on the Basis of Conserved and Stable Secondary Structures
Source: PLoS One. 2015 Jun 15;10(6):e0130200. doi: 10.1371/journal.pone.0130200 (PMC4468099; doi:10.1371/journal.pone.0130200)
Supplement: S2 File — This file contains the complete set of negative training data. A key indicates the distinct subset of alignments used for each of the four testing sets. (ZIP) [file pone.0130200.s005.zip › S2_File/negative/10087_RF00515_CP000705@1_148104-148220_AF068902@1_6383-6487_AL009126@3_1620329-1620445_M59757@2_2712-2828_AE017334@2_3709168-3709253_AE005176@1_1401583-1401723.aln]

>10087_RF00515_AL009126@3_1620329-1620445
UUUCCCUAGUACGUC-AUU-GGAA-UAUUCGUU-CA-C-UA-UACAC-AA-U--GGU-UA---ACGACGUUG-AGGA-AGAAGUCAGU-UGACAUCUGA---G-ACGUGG-CAAAUUG-CAGUC-ACAUUACC-AUGACUGUG
>10087_RF00515_M59757@2_2712-2828
UUUCCCUAGUACGUC-AUU-GGAA-UAUUCGUU-CA-C-UA-UACAC-AA-U--GGU-UA---ACGACGUUG-AGGA-AGAAGUCAGU-UGACAUCUGA---G-ACGUGG-CAAAUUG-CAGUC-ACAUUACC-AUGACUGUG
>10087_RF00515_AE005176@1_1401583-1401723
UCUUCCGAGUCUGUCGAAUUGGACGGAUCCGUAUUAAAAUAGUUAACUA-UUUGAGUUUGUAUACCAAUAUUC-CAAAAAAAGCAAGUGAUAUUGGUAGGGUGCUCCUAGUUAAAUUUGCACCGUAGAGGACCAUUAAAUGUG
>10087_RF00515_AF068902@1_6383-6487
U-CCCAUAUCGCGAC-AUC-GUAA-GA-GUG-C-CU-U-GA--GAAU-A--U--UGUUUG---ACGAUGG-U--GCU-UGAAG-UAAU-CUUUUGC-GU---G--CCAGC-UAGAC-G--GUGA-GGA-CGCU-CAAAUAGUG
>10087_RF00515_AE017334@2_3709168-3709253
U-UCCCAUAUCU-UC-ACC-G-AU--A-UGA---CU-G-GU---CCC-U--U---GU-UA---AUUACGG-U-A--U-----G-UUUU-C-AGUAU--U---G--C-CGG-UAGAU-G--AAUG-AAA-G-CC-CU--C-GUG
>10087_RF00515_CP000705@1_148104-148220
UGACCUACAGCC-UC-UAC-U-GAU-AUCAAG-UUAAUUAAGUUCAU-A--U-UUGUUCA--CCAUAUUAAGGC-UA--G--GUUGUU-CAAAUAGAAA-C-G-AGACUG-UAGACCUUCAAUA-UGAGG-CUUGU-AU-GUG
