# Supplementary material for: Discovery of Novel ncRNA Sequences in Multiple Genome Alignments on the Basis of Conserved and Stable Secondary Structures
Source: PLoS One. 2015 Jun 15;10(6):e0130200. doi: 10.1371/journal.pone.0130200 (PMC4468099; doi:10.1371/journal.pone.0130200)
Supplement: S2 File — This file contains the complete set of negative training data. A key indicates the distinct subset of alignments used for each of the four testing sets. (ZIP) [file pone.0130200.s005.zip › S2_File/negative/10088_RF00515_CP000705@1_148104-148220_AL591981@1_165154-165262_AE017262@2_1897530-1897637_CP000557@1_1070259-1070361_AJ000109@1_697-884_AM263198@1_1891421-1891529.aln]

>10088_RF00515_AL591981@1_165154-165262
CCG--CA---UAAC--AG--G-UAAUU--CCGUGA--U-C-G--A--U-UGUC-G--GAA--------C---AUU-UCG-UAGA--GAGG-A---AAUG-----G-G---C--UGU-G-G-GC--U-AA-AA--A-UACUC-UCCUUUG-GCCG---U-UU--C--U--U--UGAAA-UUU---GA-UUG-UU-
>10088_RF00515_AE017262@2_1897530-1897637
CCG--CA---UAAC--AG--G-UAAUU--CCGUGA--U-C-G--A--U-UG-C-G--GAA--------C---AUU-UCG-UAGA--GAGG-A---AAUG-----G-G---C--UGU-G-G-AC--U-AA-AA--A-UACUC-UCCUUUG-GCCG---U-UU--C--U--U--UGAAA-UUU---GA-UUG-UU-
>10088_RF00515_AM263198@1_1891421-1891529
ACA--UU---UAAA--AG--A-UAACU--UCGCGA--UAC-G--A--A-UUUC-G--UA---------C---AUU-UCU-UUAA--GAGG-A---GUUA-----U-A---C--UCC-U-A-GC--U-UG-UU--G-UAGUC-GUUAUUG-GAUG---U-UAC-U--A--A--G-ACU-AUU---GG-UAA-UG-
>10088_RF00515_CP000557@1_1070259-1070361
CCG--CC---GAGC--AG--G-GAGCU--UCGCGA--UGC-G--C--A-UGGC-G--CGU------------AUU--U--GGAU--GUAG-A---GGUC-----C-A---U--UAC---G-AC--U-UG-U---A-GCC-C-CCUGUUG-G-UG---U-UUC-U--U--G--UUACC-UCU---GG-CC--UU-
>10088_RF00515_AJ000109@1_697-884
UCGGCAAUUAGAAUCUAGACUGCACAUACUUUUGCUCA-CGGACCGCUGGUCCGA-GAGAUUAUGUUGAGAAAUACUUCUGGCAUCGAAGGAAAUAAUA-AGAUAUGGUCAGAGCGUACGGGUAGUAAAGCGUAAUAGUAGUAUCUAUGUGAGGAGUUCCA-GGGGU-UUUGUAAAAUGUCCCUUC-AACUUAA
>10088_RF00515_CP000705@1_148104-148220
CCU--AA---UCAU--AG--A-CUUGU--AUAGAU--U-C-U--G--U-UCUG-GC-UAC--------G---UUC-CCU-UGGA--CCAGUA---AGCAU--U-A-G---C--UAA-A-A-GU--U-AA-UA--G-AGUUU-AGCAAUG-AGUG-U-C-CUC-A--UU-U--AGAGA-GAU---AUACUA-UA-
