# Supplementary material for: Discovery of Novel ncRNA Sequences in Multiple Genome Alignments on the Basis of Conserved and Stable Secondary Structures
Source: PLoS One. 2015 Jun 15;10(6):e0130200. doi: 10.1371/journal.pone.0130200 (PMC4468099; doi:10.1371/journal.pone.0130200)
Supplement: S2 File — This file contains the complete set of negative training data. A key indicates the distinct subset of alignments used for each of the four testing sets. (ZIP) [file pone.0130200.s005.zip › S2_File/negative/10089_RF00515_AF068902@1_6383-6487_AL596170@1_182555-182663_AE005176@1_1080400-1080547_AE017333@1_1725773-1725889_AJ132624@1_224-346_M59757@2_2712-2828.aln]

>10089_RF00515_AE017333@1_1725773-1725889
UU-UCA-U-GA-UA-GCAU--CCUGAG--G--G-AC-A-CG-U-UAGAC-GGGG-UU---AAUGAAA-C-C-CACUUACUGAA--U-UAU-GCGA-A-GAG-AG-GG----G-UUCUUC-GUA-CCGCAGG-UA-UUAC-AAAGU-GAA-AGGCGAUCCUU
>10089_RF00515_M59757@2_2712-2828
UU-UCA-U-AA-UA-GCAC--CCUGAG--G--A-AC-U-CG-U-UAAGC-GGAG-UU---CAUGUGA-U-C-AUCUCUCUAAAU-U-CGU-GCGA-A-AAG-UG-AG----G-UUUUCC-GUU-CAACAGG-CG-UAGC-AAAGU-AAU-AA-CGAUCUGU
>10089_RF00515_AF068902@1_6383-6487
GU-UGA-C-GC--A--CAA----UUUG--A----AC---CU-U--AUAU-GGGG-UU---GAUGUAC--UC-GGCCUUCUGU---U-CGC-GCGA-A-UAA-UU-AG----A-UUGUUC-GUA-CAGUAGG-U--GGCC-AAGGA-AAG-GCC-GAU-C-A
>10089_RF00515_AE005176@1_1080400-1080547
CUCUAAAUCAUGCAU-CAGAG-GUACGUCCUUUUAAA-UC-UUU-AAUCUUGAGGUUAUUGAUGUAUG-UUGAUAUUUUUGC--CAUUAUAACAAGAUUAAAAAA-GUGUUAUUUGUUGUGUU-CGCUUUGAA-UAAGCCGGAGUUGAGCUAA-AAGUU-A
>10089_RF00515_AJ132624@1_224-346
CCAUAA-UUUU-UA--CA----GUCCG-CUU-A-AAA-GCUUUU-AUGC-UGGGUUCA--AGCGUAUG-ACUCACUGAGUGU--UA-UAU-ACGA-A-UCAUUA-AG---CAUUUGCAG-GUU-C-AUUUGGA--CGGC-A-AGA-UUC-UAA-AAUUU-A
>10089_RF00515_AL596170@1_182555-182663
GU-UGA-U-CU-CU--CAG---UUGGG--G--A-AC---CG-U--UGAU-AGUG-UU---ACAGUGU---C-CUAUCUUUGA---G-CAC-GCAG-A-UAA-CG-AG----G-UUCGUU-GUUACUACAAG-A--UGAC-UCUGU-UAC-GAA-UAUUU-A
