# Supplementary material for: Discovery of Novel ncRNA Sequences in Multiple Genome Alignments on the Basis of Conserved and Stable Secondary Structures
Source: PLoS One. 2015 Jun 15;10(6):e0130200. doi: 10.1371/journal.pone.0130200 (PMC4468099; doi:10.1371/journal.pone.0130200)
Supplement: S2 File — This file contains the complete set of negative training data. A key indicates the distinct subset of alignments used for each of the four testing sets. (ZIP) [file pone.0130200.s005.zip › S2_File/negative/1008_RF01055_CP000606@1_101467-101601_AAZD01000003@1_249903-250044_ABCQ01000014@1_59878-60025_AP009240@1_898974-899118_AALD01000048@1_3258-3422_CP000891@1_327352-327485.aln]

>1008_RF01055_CP000606@1_101467-101601
A-UCGU--GUUCUCCCAAAUGCCU-ACUA-GCGCAC--G-C-CGU-AA-U-UCGU--CCAGGUCACGAGGAU-C-G-UA--U-GCA--ACUG--GAGCCAA-GU-UCGG-C-AACUC-CCAGA--C--AAU-GU--UAGGC-GUUGAUA-CAU-UU-GCGGCA--UA-A-AAAGUCAGG
>1008_RF01055_AP009240@1_898974-899118
A-UCGU-UGUCCAUUCACCAACCG-ACUAUGCAUCC-AACC-GGA-AA-C-UCAUA-CCGUGUCUCGCGGAG-U-A-UA-G--GCUG-ACUGA-GAGCCAA-GU-UGUU-C-AACCC-CUAGAG-C--AAU-GC--UUGGA-GGUAAUG-CACAUC-CCAGUG--UA-UCAACGAAGGG
>1008_RF01055_AALD01000048@1_3258-3422
UACUGUU-GUCCGCCCAAAUGUCGGGCAA-GCUUCUG-G-UUCGU-AGGUUGCCU-CCUGGGAAGCGCGGGAAUGAAUAC--CGCU-CAUGGGAGUGCC-AAGUUUGAGCCAAUUGCUCCAGA-CCCUAAUCGCACUUGGUAGGUAAUAACAU-UCAGCUGUUACUAAU-UACG-UGGG
>1008_RF01055_ABCQ01000014@1_59878-60025
C-CUGU-UGUUCGUCCAAUACUCG-UAAAAGGAAUUUAUCC-AAA-UA-U-ACAUA-ACUAGUGAUGAUGAA-U-A-UA-U--CCUG-AAUG--GUACUUAUGA-UGUG-C-AACAA-UCAAAAAC--AAU-AC--AUGUU-UCUAAUG-GAUUAU-ACAAUAU-UA-UUUAUGUCUGG
>1008_RF01055_CP000891@1_327352-327485
A-GAGU--GUGUUCCCAAAUGCCG-GCUA-GCG-UCC-G-C-AAU-AA-U-UCCU--ACACGUCAUGGGGGC-C-G-UA----GCA--ACUG--GAGCCAA-GU-CAAG-C-AACUC-CCAGA--U--AAU-GU--UUGGG-GUUGAUA-CAU-UU-UCGGCA--UA-A-CAGGUCUGG
>1008_RF01055_AAZD01000003@1_249903-250044
U-ACGU--GAGCACCCAGUAAUCG-AUAA-GAUUUAC-A-U-AGACCU-G-UUGC--GCGUGCUAAAGGUUU-U-C-UA--U-ACUG-ACUG--ACACUUAAAU-ACAG-U-AGCAC-UAAGA-ACU-AGU-CU--GAGAU-GGUCACU-AAU-UU-CCCGUAA-UA-U-UAAGACCGG
