# Supplementary material for: Discovery of Novel ncRNA Sequences in Multiple Genome Alignments on the Basis of Conserved and Stable Secondary Structures
Source: PLoS One. 2015 Jun 15;10(6):e0130200. doi: 10.1371/journal.pone.0130200 (PMC4468099; doi:10.1371/journal.pone.0130200)
Supplement: S2 File — This file contains the complete set of negative training data. A key indicates the distinct subset of alignments used for each of the four testing sets. (ZIP) [file pone.0130200.s005.zip › S2_File/negative/10090_RF00515_AL596170@1_181872-181975_AE008691@1_1498739-1498827_CP000919@1_624651-624755_BA000043@1_1165375-1165499_ABQL01000005@1_599722-599838_AE005176@1_1080400-1080547.aln]

>10090_RF00515_AE008691@1_1498739-1498827
A-AA-U-ACU----AGC--A-U-A-GU----UCGAA-A-CGAU-A-C--A-AC-U-GC--G-UCUU--G--A--U-U-U-AC-U-UGC-G-CGUCAGGA-GU--U-G---UAC-G---U-G-GUGAAA----AACC---AA-U--AU-C--AG-GG-G-
>10090_RF00515_ABQL01000005@1_599722-599838
C-ACUU-CGCAAAUA-C--A-U-AUGGU-AAAUGAA-A-GGGUAAGU--A-AUUUAGC--CGAUCG--UU-G--G-UAU-AU-CAUAA-GCCGACAACA-GCU-C-G---UUCGA---AAG-UUGAAA-GU-CUCUG-UUA-U-ACU-CAACGUGA-G-
>10090_RF00515_AL596170@1_181872-181975
U-AUUU--G-AGGUAAU--G-U-GAG-G-CCUU-AA-A-G--UAAGG--A-AUUUGUC--UCAUCU---A-A-AU-UGU--C-C-UU--GCCGU-AACA-G-U---G--AU-CGU---AAG-U-GAG--GU-CACUU-UUA-U-AUU-CAACUUAG-G-
>10090_RF00515_BA000043@1_1165375-1165499
U-AGUU-CUGAGGUAAG--U-G-AGGUCACCUCAGA-AGGCGGCGGG-GA-AGUUGGC--ACCCCG--A--G-GU-UUCAUC-C-UUU-UCAAUUAGUA-GAU-G-G--UUACUG---GCGACCGAAA-GUUAGCCGCUUA-U--ACGCGCGUUGG-G-
>10090_RF00515_CP000919@1_624651-624755
U-AGCU-CC-C--UACU--G-G-G-GAG-CAACAAA-A-UUAUUA-U--A-ACUAGAC--AUACUG-------AA-UUC-AC-C-UG--GCUGAUGGUA-GCU-C-G---UGCUG---UGG-UGGGA---U-AGGC--UUA-U--UC-CGGAUUGG-G-
>10090_RF00515_AE005176@1_1080400-1080547
GUAAUUUAU-UUGUGGAGGGUGUAAGUA-AAAAUUACA-UU-CUUAUUGAUAACUGGCAUAUCCUAUAU-AAUAGCUGU-ACUUAUUUUCACAAUAGGAGGUUUUAAGG-UGUACGCUUAGUC-GAA-GUU-ACAUUUCAACUU-UUUCAUACUGGAGU
