# Supplementary material for: Discovery of Novel ncRNA Sequences in Multiple Genome Alignments on the Basis of Conserved and Stable Secondary Structures
Source: PLoS One. 2015 Jun 15;10(6):e0130200. doi: 10.1371/journal.pone.0130200 (PMC4468099; doi:10.1371/journal.pone.0130200)
Supplement: S2 File — This file contains the complete set of negative training data. A key indicates the distinct subset of alignments used for each of the four testing sets. (ZIP) [file pone.0130200.s005.zip › S2_File/negative/10091_RF00515_AE005176@1_1080400-1080547_AE017334@2_3709168-3709253_X73308@1_235-367_AE005176@1_1384872-1385029_AE014133@1_803283-803394_AJ012720@1_1924-2038.aln]

>10091_RF00515_AE005176@1_1080400-1080547
G-AUUCCUUCAUGGUACGUUUUGUAGGGCGCAACUACG-UAGUGAUAAGCUAUAGUUGUUUAAA-CACUGUGUUCAGCUAUUUUUUGA-UUUUUAAUAAAG-AUU-UUAUGA-UGUAUGACC-GGUAUGUAAGGAAAA-U-AUUCACA--UUUAUAUACA
>10091_RF00515_AE005176@1_1384872-1385029
AUCUUUCGUAAUUCAGCGUCUAAUUGAGCGCAUGGAUGGUACUGACAAGCUUUAGCGGUUAUCAACAUUGUGUUAAAUUAUUCUUUUAAAUAAAACUAGAAAUUUUUCUUAACUAAAUGCC-AAGAGUUUUGGGGCAAUU-UUCUACAGAUUUGUUUUCA
>10091_RF00515_AE017334@2_3709168-3709253
G-G--CC-C-A--C-G---CAU-UUGC--ACAC-AAU--UC-UGACA--A--UGG-AU-------U-UU--AU-U---AAA--U-C---G-CG-UCC--AG-U-------UAUC-CAUG---CGG--UUU-AGGGUAU--U---U-CUUG----U--GCU
>10091_RF00515_X73308@1_235-367
GUAAGCC-C-AU-C-GC-UCGGAUAG-U-GCAACCACGGUAUUGAGAC-A--U-GACGU-UCC-CGCGCGUGUUCC-UCCGCUUCGCGGGUAGUAUUGCAGGG--CACUCUC-CUAAAG-GG-CAC-UUUGUGAGUAC-AUGAUU-CC-A--G-CU-UCA
>10091_RF00515_AJ012720@1_1924-2038
GUG-GCU-C-AU-C-AC-UCGG-UAG-C-CCACUCAU-GUCAUGAAAC-A--A-GGGU--A-C--GCGU-UGUUAG-UAUGACU-GCGGGUUA-GUUGCAG-A--U--UGCA-CUAUGG-G--CG--UACGUGAAU-A--AGUUU-CA-A----U--GCG
>10091_RF00515_AE014133@1_803283-803394
CUCUUAC-G-A--U-G---CAUGUAG---AUACUC-AA-CCCGGAGAU-C--A-GUUAG-GAA-AUUUG-UGUUC---UAGC-UAAC-AA-GAGAUA-UAUGA----G-UUA-A-CUAG----AGU-UGUCGGGACUU--UAU-A-CC-A--U-UA-GCA
