# Supplementary material for: Discovery of Novel ncRNA Sequences in Multiple Genome Alignments on the Basis of Conserved and Stable Secondary Structures
Source: PLoS One. 2015 Jun 15;10(6):e0130200. doi: 10.1371/journal.pone.0130200 (PMC4468099; doi:10.1371/journal.pone.0130200)
Supplement: S2 File — This file contains the complete set of negative training data. A key indicates the distinct subset of alignments used for each of the four testing sets. (ZIP) [file pone.0130200.s005.zip › S2_File/negative/10092_RF00515_CP000259@1_744106-744214_CP000002@3_1724430-1724551_M59757@2_1239-1357_M59757@2_547-663_X74207@1_3091-3251_AM263198@1_1891421-1891529.aln]

>10092_RF00515_CP000002@3_1724430-1724551
A--CUAUUA-UUCAA-UCGGCUUGG-GU--UC--AUUAAUA---GAC--UCCA--UACAC-GAUUGUAGA-GGGCAGUGCC-UUAAA--UGAG-U-U--ACGGU-AACGACAU-G---CAUC--CG-UG-UACAUUCCAUCU-UUUGG-GC-G-G-GUUA--G-
>10092_RF00515_M59757@2_1239-1357
A--CUAUUG-AUCGA-CCGGCUCAC-UA--UC--AAAAAUA----UU--UUAA--UACAC-UAUUGU-GA-GGACAGUGCC-UUAAG--UGAG-U-U--ACGGU--AUGAGAG-G---C-UC--CA-UG-UACAA-CAAACU-UGACG-GA-G-GAGUUA-AG-
>10092_RF00515_AM263198@1_1891421-1891529
A--CUAUU--UU-AA-UCAGUUU-A-G---UU--GGAAUUA----UC--AUCG--UAC-C-UUUUGU-A--CGUGGAU-CU-UCAUA--UGAG-U-U--AUGGU--AAG-AAG-A-A---UC--CA-UG-AACAUC-AGCCU-UAA-G-UU-G--GUUUA-AG-
>10092_RF00515_M59757@2_547-663
A-GCUGAUU-UUUAG-ACGGCUCGG-AU--UA--GGUCAUU---GU---CCAG--UAA-C-GGCUGUGCA-AUGCGGCGCC-ACAUA--UGGA-U-U--ACGAU-CAGGAG-G-A---CGUG--CG-CC--A-UACCA--CA-UAAGG-GU-A--UUUUA-AG-
>10092_RF00515_CP000259@1_744106-744214
A-GUUAUUA-UGGCG-CCGG-UAAG-A---UA--CG-GACU----U---GCAG--UAC-G-UCUUGC-CA-GUAUAGCAUU-CCGUA--U-UG-U-U--AUGUC--ACGAC-G-A-A-A-UA--GU-UG--A-UA-CC--CA-AGUGA-GA-A--UUUAA-GG-
>10092_RF00515_X74207@1_3091-3251
ACCAUAUUUAAAUGGUACAGUUAUAAGAUGUUUUAGAGAUUGUAGUUUGCUCAUAUAC-AGGAAUGCGAAAUAAGCCCUAUAUCGUAUUUGACUUUUUCAGGUUUUAUGACUGUAUGCACUACUGAUUUA-U-UAGCUGCCUUACAGUUAAUAGCACUUACAAU
