# Supplementary material for: Discovery of Novel ncRNA Sequences in Multiple Genome Alignments on the Basis of Conserved and Stable Secondary Structures
Source: PLoS One. 2015 Jun 15;10(6):e0130200. doi: 10.1371/journal.pone.0130200 (PMC4468099; doi:10.1371/journal.pone.0130200)
Supplement: S2 File — This file contains the complete set of negative training data. A key indicates the distinct subset of alignments used for each of the four testing sets. (ZIP) [file pone.0130200.s005.zip › S2_File/negative/10093_RF00515_AE005176@1_1080400-1080547_AE017333@1_1725773-1725889_X73308@1_235-367_AE008691@1_2296196-2296293_AL766848@1_175198-175311_CP000919@1_624651-624755.aln]

>10093_RF00515_X73308@1_235-367
GC--GUCGAA-GUC-A-UGGGAC-UAA-GUGUGUAACG-GGG-AGUGCUUCGUACCCUCCGCUGCCG-UC-AAUGAUCAAAU-GGGUCGCCUCAUU-GUCCAGUGACAUU-G-AGAGCCCUGA-CUUUCAUCACCCUGUCAGGAC-C-UC-U
>10093_RF00515_AE008691@1_2296196-2296293
AA--U-U-U---UU-G-AAGGAC--UA-UAGUGAA-G--G-G-AUCU-UGUAAAAC-U-CUUU--AG-GC--A--UCCCAAU-AG---GCACAGUU---CUA-AGACA---G-AAAAACA--G-CU-U----UUC--GUUUGGAU----C-U
>10093_RF00515_AE005176@1_1080400-1080547
CAAGUGUGUAGUAUUAGUAGGAA-GAAUUAUUUAA-UACGGGUAAUGUUUCUACUUUUUCAUUAUAG-G-UGAUCGUAUGAUUAGACUUCAUAGAUCCUGUAGUGAAAAAAAUAGAAUCAUUGUCUUCGACAAUCUUCUUUUGAGUUGCCUU
>10093_RF00515_AE017333@1_1725773-1725889
UAG-G-UCGG--UG-UGCAGGGAG-AA-UUCAGGGAAU---U-AAUC-GUUGCAUAUUUCCGU-CAG-UC--A--CCCAGAU-GGG--UCUUAGAUA--CGA-CGAAA---U-AGUAACGUUG-AU-UU-CAGCA-UCCAAGGAG-AA-C-C
>10093_RF00515_CP000919@1_624651-624755
AAG-A---C---UG-UGUAGGAG--UU-A-CGCAAAGU---U-A-UG-GUCGUCUCUAUCGUU-CAG-GU--A-U-CCAGAA-GGG--GCCU-AGUG--CUA--GAAA---U-GGCAAC-UUG-GU-C--CUUCA-UUC--UGAG-AU-C-G
>10093_RF00515_AL766848@1_175198-175311
AAA-G-UAUU--AA-CAUGGGAG--UA-AACGUCGUUUUG-A-AGUA-ACUUUCCGUAUCCUU-UCGUGU--A---CUCAAG-AG---ACCU-GUUC--CUA--GAAG---C-ACUAUC-UGG-AU-GC-UGGCA-UUUU-AGAG-UU-CCG
