# Supplementary material for: Discovery of Novel ncRNA Sequences in Multiple Genome Alignments on the Basis of Conserved and Stable Secondary Structures
Source: PLoS One. 2015 Jun 15;10(6):e0130200. doi: 10.1371/journal.pone.0130200 (PMC4468099; doi:10.1371/journal.pone.0130200)
Supplement: S2 File — This file contains the complete set of negative training data. A key indicates the distinct subset of alignments used for each of the four testing sets. (ZIP) [file pone.0130200.s005.zip › S2_File/negative/10094_RF00515_CP000002@3_1724430-1724551_AE005176@1_1080400-1080547_CP000259@1_744106-744214_AM263198@1_1891421-1891529_AE017333@1_1725773-1725889_X84262@1_148-332.aln]

>10094_RF00515_AE005176@1_1080400-1080547
AUU-CAUGAGU-UUGUU-CAUGUCUUUGAAAAUGUCUUCCUU-GAAGU--G-GAAAAGA-UUUUAUU-UGAA-UU-AAGGA-AUAUGAG-U-UGCAACAAUGUA-GA---AU--UGU-AUAUUU-UUU--G-CACUUU---CU-U--A--UG-UGCACACA-U-GUG-CUAU--CUUAAA-C-CAAGGG
>10094_RF00515_CP000259@1_744106-744214
GCU--AUGGUC-U-A-A--AU-UCUG--AUGG-GCUG-C-U---A-GC--G-AUG-CGU---AUA-U-C-GC-GA-AAUA---UAGG---U--GCAAC-G---A-GA---AC---UA-A-AU----UCC----AUUU----CU-U-AA--AA-UG-A-GCG---GUUGC-AU--UUGA-A-C-CG-U-G
>10094_RF00515_AE017333@1_1725773-1725889
AUUU-AUGGUA-C-G-G--GU-UCU---AGAA-GUGG-C-C---A-UC-CG-GUA-AGG---UUA-U-CUAU-AA-AACA---UAGGG-GC--GCAAC-A---C-CA-A-AC---GA-A-UC----CGG----GUUC-G--CU-U-GA--UGGUG-C-GAU--AUUGAC-AU--UGAA-C-C-AA-U-G
>10094_RF00515_X84262@1_148-332
ACUUGACGAAGUCAAAAGUACGGCUUCGCGAGCGUCUCCUUAAUUAGGGAG-AGAAGGAGUAUAAGUUAUUUAAUUAAUAGUAGAGGAUACUUGCUAGUAUCGA-AUUAGAGGUGACAAAAAUAACGCAAAUGGCACAAACCCCUUAAUAUUCUGCACUCG-A-GUCGCGUUUUUUGCGAGAGGAACUA
>10094_RF00515_AM263198@1_1891421-1891529
AUUU-AUGGUC---G----GA-UCU---UCCG-GUUG-C-U---C-A--UG-AUG-CAA---UUC-U--UUU-GA-AUCA---UAUG--AA--GC-AC-A---A-AU-A-AG---GU-A-GA----CAU----ACU--A--UU-U-AA--GUAUG-U-UAA--AGUA-U-UU--AUGU-UG--CU-C-G
>10094_RF00515_CP000002@3_1724430-1724551
AUUG-AUUGUC-G-U-U--AA-UCUU--UCUA-GCAG-C-G---C-AU-CGUACC-CGU---AUA-U-UUUG-GC-AUCG---UGGG--CC--GCCAU-U---GUAU-A-AA---AG-A-AA----GCG----AGUU-C--UG-U-AA-UAAAUG-C-AGGU-AGUAGG-CU--UCCA-UGC-GA-U-C
