# Supplementary material for: Discovery of Novel ncRNA Sequences in Multiple Genome Alignments on the Basis of Conserved and Stable Secondary Structures
Source: PLoS One. 2015 Jun 15;10(6):e0130200. doi: 10.1371/journal.pone.0130200 (PMC4468099; doi:10.1371/journal.pone.0130200)
Supplement: S2 File — This file contains the complete set of negative training data. A key indicates the distinct subset of alignments used for each of the four testing sets. (ZIP) [file pone.0130200.s005.zip › S2_File/negative/10095_RF00515_AL591981@1_164471-164574_AE017334@2_3709168-3709253_Z54240@2_641-760_AE014133@1_803283-803394_CP000919@1_624651-624755_AL935259@1_253883-253975.aln]

>10095_RF00515_AL591981@1_164471-164574
CA-GCU-AUGA-U-UAGUCCAG-UGUAUUG-CU-AG--AU-UC-UC--CUACGGUACU-UUC-G---U-UGG-GAUCAAU-GAUUUAUA-AACG-AACA-GUAUGU-AAGUAA-UAUG-GU-A-G-U-AUA-CA-UU
>10095_RF00515_AE017334@2_3709168-3709253
CA-GUA-UCG--C-UA--CUCG-UGUGUUA-C---G--AU-UC-UC--UCG--GCAA--CUC-C---U-UGG-UUCCG-U--AUUUUAA--U-G-AGC----UG-C-AAUUAA-UG-G-GU-A-G-C-AU--CA-AU
>10095_RF00515_Z54240@2_641-760
-GA-GGUCCG-GCACAGCCCUGGUAUAUAGAUCCUC-CAA-UC-GU-U-UGAAGAAGGACUAUACU-CGUCGAAAUUACUAU-CUCUUUCUGCGGUGGG-GUUCGG-AAUUAG-CACGUGUAAAG-CUAU-GC-GC-
>10095_RF00515_AL935259@1_253883-253975
-G--GG-CCG--C-CAGCCCUG-UAUAUAG-UC-UA--AA-UC-GU---UGAAGAAGG--UA-A---C--CG-AAUUACU-U-CUCUUU-UGCG-UGGA-GUUCGG-AAUUAG-C-CG-GU-A-G-C-AU--C--C-
>10095_RF00515_CP000919@1_624651-624755
AG-GAG-ACGG-A-GAGCCUUG-UGAAAAG-CCUAG-CCA-UC-GU-U-UU-GGAUAG-UUC-AU--C-UCG-GAAUCAC-G-CUCGUU-UGUC-UAGG-GUUUAG-AAACAU-CUCU-GA-A-G-U-AU-GCU-GG
>10095_RF00515_AE014133@1_803283-803394
AG-GAG-CCAA-U-GUAUCCAG-UGUAACG-CCUAGC-UAUUCUAUA--UAGAGUUAG-UUC-AA-UU-UGG-GAAUGAU-A-UUCAUU-CACG-AAACUGAUUGAAAUAUAUGCCCG-GC-A-GUU-AU--CG-GA
