# Supplementary material for: Discovery of Novel ncRNA Sequences in Multiple Genome Alignments on the Basis of Conserved and Stable Secondary Structures
Source: PLoS One. 2015 Jun 15;10(6):e0130200. doi: 10.1371/journal.pone.0130200 (PMC4468099; doi:10.1371/journal.pone.0130200)
Supplement: S2 File — This file contains the complete set of negative training data. A key indicates the distinct subset of alignments used for each of the four testing sets. (ZIP) [file pone.0130200.s005.zip › S2_File/negative/10096_RF00515_M59757@2_2712-2828_AE005176@1_1080400-1080547_X76083@1_1336-1438_X76083@1_2797-2929_AAMN01000002@1_828893-829048_AE014133@1_803283-803394.aln]

>10096_RF00515_AAMN01000002@1_828893-829048
ACGGGAGCCAGGAGACCCCCGAGGUCAUUGAGCCACUACGACCGCUGGCACGCCA-GAAUUAUUCCGAACACUUAGCUUGUGCAGCACGACGGGUAGCAGACCAUGGCCGGGCGCAUGUGAGGGGUGAUGCCUAUUCGGGACAUCACCACUACCGCU
>10096_RF00515_AE014133@1_803283-803394
UGGGGUCC-AG-AA-U-----A--UGAUUA--CAA-CUCC-CCG-UG-G--G-CA-AAA-UAUUUAUA-C-CUU--UA-GU-UAU-ACA-C-AGUCUAC--A-AUA-UGGGUGU-U-GUGAAAG-AUUC-CUGAUGU-G-AGU-CUCAAG-A-A--A
>10096_RF00515_X76083@1_1336-1438
CUGGGU-C-AG--GCC-----A--CGUUUU--CC--UACA-UCG-UC-G--G-CA--UA-UGUUUCUG-U-CUU--AG-GU-AAG--CG-A-GGA-U-C--G-GCG-UGGCGAU-CUUUAU--G-ACCC-UCCGU-U-G-AAC-CGCUG--G---GA
>10096_RF00515_AE005176@1_1080400-1080547
GUGAGUGCUAUC-ACUUCUGUAAUUGUUUAGAUGACAUCCGCCAUUGUCAAUUCA-CUAUUUUAUAUAUGUUUAUCCAAGUCGAUU-AUAAUGGAAAUAUUAGGAAAUAGCGG-UUUUUGU-AGUUAU-GUACUUAU-GGAG-CAAAUAGUUGAU-A
>10096_RF00515_X76083@1_2797-2929
CUGUGUGCCUUGGAUCUC--UA-UCGGUGCU-AA-UCGCA-CCGAUA-UGCC-CA--UU-AGAGCAUG-CUGCCUGGAUGU-CAUAUAC-AGGGAAU-CUGAUACCGUAGGAGC-UCGCAUCGGCCCUU-CCCGCUA-G-A--CCCUAA--GGG-UG
>10096_RF00515_M59757@2_2712-2828
AAGUGCAC-GU-CUGC-----A--CCUUCC--AAA-UACG-UCU-UG-C--G-CAUGUA-UGUUUAAA-U-CUA--UG-GU-UAU-ACU-A-AUAAUAA--A-AAG-AGGCUCG-CCGUGUGAG-CGCU-CUAGUUUCG-AAA-AUUCGG-G-G-AA
