# Supplementary material for: Discovery of Novel ncRNA Sequences in Multiple Genome Alignments on the Basis of Conserved and Stable Secondary Structures
Source: PLoS One. 2015 Jun 15;10(6):e0130200. doi: 10.1371/journal.pone.0130200 (PMC4468099; doi:10.1371/journal.pone.0130200)
Supplement: S2 File — This file contains the complete set of negative training data. A key indicates the distinct subset of alignments used for each of the four testing sets. (ZIP) [file pone.0130200.s005.zip › S2_File/negative/10097_RF00515_X76083@1_1336-1438_CP000002@3_1724430-1724551_AL009126@3_1620329-1620445_M59757@2_547-663_AE009948@1_1054599-1054718_AE005176@1_1080400-1080547.aln]

>10097_RF00515_M59757@2_547-663
G-ACUUAUUA-UAAAGCGUUUC-GG-ACGUC-CGG-CGGG-U-G-A-AAAG-G-AC--UAG--AAAA-AUA-GUGU--A---AG-CUCGUGUGAA-CUUAG--AUCC-AU-A-AU-GUUUCUCGCCUCCGGGGCAC-GAGCU-C-UGGCUG
>10097_RF00515_AL009126@3_1620329-1620445
G-AUGCCUUA-UAAGGUGG-GA-GAAACGGU-CGG-CGGG-UUA-A-CUAU-G-AC--UCG--AAAA-CUA-GUUA--A---AA-CUACCAUCAA--UUCG--AUUA-GU-A-AU-GCAUUUCUUUUCCAG-GCACCUGUACAU-U-GUCG
>10097_RF00515_X76083@1_1336-1438
G-UUAUCAU---AGC-CG-U-C--AC-CGUC-CGA-CGGA-GGA-A-G--G-G-AC--GUG--CAUA-UUA-AUUC--C---A--GUCAUAUGGC--UUUG--A-UC-CU-G--U-GCUU-GUGCUUCUCG-GCUC-GGGGC-C-U-GUCG
>10097_RF00515_CP000002@3_1724430-1724551
G-UAUGCGUA-GAGUGCUGAAC-GCACCGAC-CAA-UGCG-UAA-A-GGCG-G-AU--ACG--CAGA-UUA-AAAUCGC---AG-UUUAUAUAAA-CUUCA--AUCA-CUGU-AU-GUAUUUGGUUUCUUGGUUUU-CGCUU-C-UGGCCG
>10097_RF00515_AE005176@1_1080400-1080547
UGGCUACUUCUUACAUAGUUAUAAU-GGGAUUCGCUUGUGUU-AUUUUGGAUGUACCUGCCU-UAUACUAUUGUAGUGAGAGAUGACUAUAUUAAUAAUAAAGAUUAAGUAAAAUUGAUUAUAUCUACGUACGAAAGUUUACCUGUGGUCU
>10097_RF00515_AE009948@1_1054599-1054718
C-GCUGUCUG--AAUACGCAUU-GU-UCGUU-CGC-CACG-UGG-U-GA-A-G-AC--GCG-GUAUU-AUU-AUCUAAA---AC-AUUAUAUUAA-UUAUA--AAUC-AUUA-UU-AUGUUUUUUCUCGAACGCAG-UAUAC-A-UGGCGG
