# Supplementary material for: Discovery of Novel ncRNA Sequences in Multiple Genome Alignments on the Basis of Conserved and Stable Secondary Structures
Source: PLoS One. 2015 Jun 15;10(6):e0130200. doi: 10.1371/journal.pone.0130200 (PMC4468099; doi:10.1371/journal.pone.0130200)
Supplement: S2 File — This file contains the complete set of negative training data. A key indicates the distinct subset of alignments used for each of the four testing sets. (ZIP) [file pone.0130200.s005.zip › S2_File/negative/10098_RF00515_AF068902@1_6383-6487_AL766848@1_175198-175311_AE017355@1_3731220-3731320_X76083@1_1336-1438_CP000705@1_148104-148220_AE017225@1_3711140-3711254.aln]

>10098_RF00515_AE017355@1_3731220-3731320
U-AGGG-UUU--GA--UAUA--GCUGCAU-CUACACUUGUAUAAAUAGAACUCUCU-CG--CAUUAA-U--UA-UCUUAGAG-UAGUUGAAUGACUCC-CU-CAGUCGUGUCGGG-GUACU
>10098_RF00515_AE017225@1_3711140-3711254
UUAGGAUCUUU-GAG-UCUAU-GAUGCCU-UCGUUUUGGUGUAAGGAGGAUACUGU-AGUUAAUUGUAU-CUAGUCUAAAACCGAGAAGAAACGCGACUCUUCAUUCAAGUCGGGUUACCC
>10098_RF00515_X76083@1_1336-1438
G-CGGAUGUC--GUG-UACA--G-CCCCU-UGUCUCUGAUGGUAAGAGUAUACUCC-UG--UCUCGC-C-UU-GUCCUUGUG-GAGUGGAAGCUCUGC-CA-CAUUC-GGUCGUGGGAAAC
>10098_RF00515_AF068902@1_6383-6487
C-AGGGCGUAU-AUU-AUCGG-GUUACAA-GUUUU-AAGUGUCAAAAUUAACCUCC-AU--AAUGGC-G-UUU-GC-UUGGC-GAGAAGAAGCUCUGC-CG-GAGAUUUGGUGUGAGCCCC
>10098_RF00515_AL766848@1_175198-175311
UU-AGGUCUAUUUUC-GCUUGAGUUUCUACUCCUU-UGGCGCAAGUACUAGUCUCU-AUUGGCUCGC-UUCAAGUACGUAGACAAGAUGAAGAUUUAC-UA-CAUAGAAGGCGUAAGGCAA
>10098_RF00515_CP000705@1_148104-148220
C-CAGGUUUAAUGUAUAAUUC-GCGUCAA-UUGUA-UGAAAAAAGCAAUACAGUAAUCUUCAAUUAUUCGCUAGCCUAAAUGGUUGACGCAUGAUGUCGCUUUAGGAAGAUCUCUUAGUUC
