# Supplementary material for: Discovery of Novel ncRNA Sequences in Multiple Genome Alignments on the Basis of Conserved and Stable Secondary Structures
Source: PLoS One. 2015 Jun 15;10(6):e0130200. doi: 10.1371/journal.pone.0130200 (PMC4468099; doi:10.1371/journal.pone.0130200)
Supplement: S2 File — This file contains the complete set of negative training data. A key indicates the distinct subset of alignments used for each of the four testing sets. (ZIP) [file pone.0130200.s005.zip › S2_File/negative/10099_RF00515_AE005176@1_1384872-1385029_X76083@1_1336-1438_AF068902@1_6383-6487_AE017262@2_1897530-1897637_AL009126@3_1618161-1618277_AM263198@1_1891421-1891529.aln]

>10099_RF00515_AE017262@2_1897530-1897637
-U-U-U-UCC-AUUUCUAUCG--AG-AG-CCU-C-U-UAG-UGCAUG-U-GA--G-GGU-U--UC-G-GUG--CU-GAAAUA---U-UAAA-UGAACG--ACUU-GU---GC-C-UAA---UA--UGCA--C-CAUUC-AGAG--UU-AG----GAAGGUACG
>10099_RF00515_AL009126@3_1618161-1618277
AU-U-C-UCC-CUUUCUACCCG-AG-AA-AUU-C-U-UGG-GGCA-G-U-AG--G-G-U-U--ACCG-GUG--UCGGAAAUG--CUAUAUA-CGGACGA-GCUU-GA-A-GU-G-UGGU--CA--AGCG-UC-CAUACAAGAG--GU-AC----AAUGGUACG
>10099_RF00515_AM263198@1_1891421-1891529
-U--CU-UCC-UUUUUUACUGA-A--AU-AUG-C-U-UCG-AUUU-C-U-AA--U-A-G-U--AC-A-CUG--GUGAAAGAG---AGAAAA-AUGGCU--ACUU-GU---AU-G-UAA---UG--A-UG-CU-CUUCC-UUAG-AGU-AU----UAUGGUAAG
>10099_RF00515_X76083@1_1336-1438
-U--GC-UCC-GUCUCAACCGG-A--GC-CUU-C-U-CCG-CG-C-U---GG--U-A-U-C--UC-A-AUG--GCAGAUGAA---GGUCGA-UGGCCA--U-UU-G----GU-U-UGC----G--AAUG----CUUCC-UGAG-CGU-AU----UAUGGUGCG
>10099_RF00515_AE005176@1_1384872-1385029
GUAA-UUUCUUAAUCAAAAUUUUAUUAAACAUCCUUGUAAACU-AAUAUUGAAUAGGGUUAAACUUACCUAGGCUUCAUUUAUGUCU-GGAUUCAACAGUCCGUGGUUCCGCUAUUGGAUCUGUUUGCUUUAUUAUUC-GGAGA-AUUAUACAAAAUGGUAGG
>10099_RF00515_AF068902@1_6383-6487
GU-C---UCU-AACGA-AC-CU-AU-AA-AUU-C-U-UAG-A--AUC--UA---GG-GG-A--GUUG-UUC--GCU-AGGUG--UUUACGA-UC-GCAG-CG-A-G--U-GC-G-UGUC--A----GCG-UA-CAUUC--GAG--AU-AC----CAUGGUAGG
