# Supplementary material for: Discovery of Novel ncRNA Sequences in Multiple Genome Alignments on the Basis of Conserved and Stable Secondary Structures
Source: PLoS One. 2015 Jun 15;10(6):e0130200. doi: 10.1371/journal.pone.0130200 (PMC4468099; doi:10.1371/journal.pone.0130200)
Supplement: S2 File — This file contains the complete set of negative training data. A key indicates the distinct subset of alignments used for each of the four testing sets. (ZIP) [file pone.0130200.s005.zip › S2_File/negative/1009_RF01055_CP000947@1_1455599-1455736_CP000036@1_682934-683078_AE014613@1_2145861-2146005_CP000148@1_2016583-2016702_AL627268@1_76072-76216_CP000305@1_3199009-3199155.aln]

>1009_RF01055_CP000036@1_682934-683078
AAUUAGGUAAGAAUCCGU-GAUACGGACC-UGCGGGGCCGAUCCUACUCAUGAGUGAACUC-GUUGCG-CCUAU-GAACCACUGCACACCUAUGAUGUC-GAGCCGAACUCCGAAGGACAGC-GUCUAAUGACAUUCACUGUAACGCUUUCA
>1009_RF01055_AL627268@1_76072-76216
AAUUAGGUAA-ACUCCGU-GAUACGGACCACGCGGGGCCGAUCCUACU-A-GAGUGAACUCAGUUGCGUCCUUUUGACUUACUGCACACCCAUGAUGUC-GAGCCGAACUUCGAAGGACAGC-GUCUAAUGACAUUCACUGUAACGUUU-CU
>1009_RF01055_AE014613@1_2145861-2146005
AAUUAGGUAA-ACUCCGU-GAUACGGACCACGCGGGGCCGAUCCUACU-A-GAGUGAACUCAGUUGCGUCCUUUUGACUUACUGCACACCCAUGAUGUC-GAGCCGAACUUCGAAGGACAGC-GUCUAAUGACAUUCACUGUAACGUUU-CU
>1009_RF01055_CP000305@1_3199009-3199155
AAUC-GCAGAUAAGCUUU-GGUACUGACCAGUCGGAGCAGGUCCCCGAGC-AAGAACACUGCGUUUCAUUCAUUUGACUCGUUGCAUUCCGAUGGCGUCCAUGUUGCAAUUUGUAGGAUUGUCGUCAAAUGAUUCUGACUGA-AUGCUU-CU
>1009_RF01055_CP000947@1_1455599-1455736
A-UC-GAUAA-AU-AUUA-GAUGCGUUUCGUAUGGCGCAAAUCCCAAA-A-GCGUGAACUUUGUUGGG-CCUCC-GCAAAGGUUUACU-UGAUCACAA--AAUCUAGACUUUAUA-GAGUGAUAUCAAAUAACAAAGACAGACAUGUUG-CG
>1009_RF01055_CP000148@1_2016583-2016702
GCAC-CA-U-UAUGU-GUCAG--AAG-C--CGUGAAGUGA-CCA-A-CA--GA-CGCG-GG-GGCGAGCUUCUUCC-GCCGAU-C-AU--UCCCCCA-C-AACCCGGA-GGCGGAUGG-UG--AACGAGGAUCACUGG-CGUC-UGCC--GU
