# Supplementary material for: Discovery of Novel ncRNA Sequences in Multiple Genome Alignments on the Basis of Conserved and Stable Secondary Structures
Source: PLoS One. 2015 Jun 15;10(6):e0130200. doi: 10.1371/journal.pone.0130200 (PMC4468099; doi:10.1371/journal.pone.0130200)
Supplement: S2 File — This file contains the complete set of negative training data. A key indicates the distinct subset of alignments used for each of the four testing sets. (ZIP) [file pone.0130200.s005.zip › S2_File/negative/100_RF00051_AY866318@1_924-1002_AY866309@1_827-905_AY866311@1_905-983_AY866310@1_634-712_AY866365@1_502-582_AY866362@1_366-448.aln]

>100_RF00051_AY866318@1_924-1002
UGUUUUCUUGUAGACCACA--CUUUUGCAUGUGAUUUCAAUUGCAAUUCUAACGUGUACGGCGGAGU-AAAG-AUACAUAGUG
>100_RF00051_AY866309@1_827-905
UGUUUUCUUGUAGACCACA--CUUUUGCAUGUGAUUUCAAUUGCAAUUCUAACGUGUACGGCGGAGU-AAAG-AUACAUAGUG
>100_RF00051_AY866311@1_905-983
UGUUUUCUUGUAGACCACA--CUUUUGCAUGUGAUUUCAAUUGCAAUUCUAACGUGUACGGCGGAGU-AAAG-AUACAUAGUG
>100_RF00051_AY866310@1_634-712
UGUUUUCUCGUAGACCACA--CUUUUGCAUGUGAUUUCAAUUGCAAUUCUAACGUGUACGGCGGAGU-AAAG-AUACAUAGUG
>100_RF00051_AY866362@1_366-448
UGUUUAUUUGUAGGCUCCAUACUUUCGCAUUUGACUUUGAGUGCAACCCUAACGUGCCUGGUGCAGAGAAGGGAUACCUAGUU
>100_RF00051_AY866365@1_502-582
CACUCGCCUGUUGACCUUAGGCCUCUGCAUUUGACUUUGAAAACAAUUCUAAUGUGAACGGUGAUGG-CAAA-AUACCUGUUG
