# Supplementary material for: Discovery of Novel ncRNA Sequences in Multiple Genome Alignments on the Basis of Conserved and Stable Secondary Structures
Source: PLoS One. 2015 Jun 15;10(6):e0130200. doi: 10.1371/journal.pone.0130200 (PMC4468099; doi:10.1371/journal.pone.0130200)
Supplement: S2 File — This file contains the complete set of negative training data. A key indicates the distinct subset of alignments used for each of the four testing sets. (ZIP) [file pone.0130200.s005.zip › S2_File/negative/10100_RF00515_AL766848@1_175198-175311_CR954253@1_898260-898444_AF044978@1_176-335_X84262@1_148-332_AE017355@1_3732639-3732753_AL935259@1_253883-253975.aln]

>10100_RF00515_AL766848@1_175198-175311
A--U-AG-----UG-UUC---UUU----A-A-GA-CCU-A-CUCGGCA-UA-A-C-G--U---GG----C-GUU-AG-A-UGGCUU--UAU-GAG----AUA---ACC-U-AACU-UAGCUA-U-UG-AA---UG---CGGAC--AAUGUA---UCUA--AA--U--UCGCCG-G-A-CUG--U-G--C---UUU-C---
>10100_RF00515_AF044978@1_176-335
AA-AAAA-AG-UUG-GUCUU-UUU-U--CCAAGAGCCGAA-UUCUGCUCUC-AUA-GC-UUCUGG-A-CCCUGUAAGCA--AGGUUU-AUUCACC--UAACUA-UAGUGU-UACG-CAGAUCGA-UU-AACC-UG-GGCGGA---AACACC-G-UUGGU-AUUUA-CUGGUGU-G-AACUG--UAG--AGA-AUUCGUUG
>10100_RF00515_AE017355@1_3732639-3732753
U--U-AUAA---UG-CUC---CUU----A-A-GU-CC----UUCGUUC-U--A-U-A--GU--GG----U-AUU-AU-G-AUGGUU--GAA-UGA----UUC---AGU-C-U-CU-ACGGGCUU-GU-UA-U-AA---CAGA---AGCUAU---ACGG--CA--C--AAAACG-G-GUCUG--G-G--A---GUC-A---
>10100_RF00515_AL935259@1_253883-253975
U----A-------G-UU----CUU----A-A-GU-CAU-G-AGC-CCC-UG---U-G---U--GG----C--CU-A--G-AUGGUU--GC--CU-----CUC---ACU-G-UGCU--A-UA-G--AU-AA---AC----GGA---AGCGCU-----UG--A---C--GAAGC--U-A-CUG----G--A---U-C-A---
>10100_RF00515_X84262@1_148-332
ACUUUAU-CACGGAUAUCAUUUUUUA-GUAAGUCUCUAUAGCACUCCGCAUUAUAUGAUGUAGGGGAUGACAUGUAGGG--AGAUUCACACAGAGC-GACUACGUAAAACGUACG-CAGGUGCU-AU-UACC-CAAAUAAGAAAAAACCGC-GAAGCAA-GGGGAUUGAAUGG-AUAACUGA-UUGU-UUA-UAUAGGGC
>10100_RF00515_CR954253@1_898260-898444
UU-UCAGGUA-UUCUAUUUC-CAUGAA-AUCUCUUUUUGG-CAUUGUAUUU-AGC-GG-UCGAG--A-UCAAUGUAUGUGACGAUCAAUCUUCAA-CUCCCAGAUGGUGCACCCAAUACGCGCUCUUUUAUUACA-CGUGGUCCUUGUAACAAGUACGCAAGCUC-CUUACACAA-AACUUUACUGAGACUUCAUCCCAG
