# Supplementary material for: Discovery of Novel ncRNA Sequences in Multiple Genome Alignments on the Basis of Conserved and Stable Secondary Structures
Source: PLoS One. 2015 Jun 15;10(6):e0130200. doi: 10.1371/journal.pone.0130200 (PMC4468099; doi:10.1371/journal.pone.0130200)
Supplement: S2 File — This file contains the complete set of negative training data. A key indicates the distinct subset of alignments used for each of the four testing sets. (ZIP) [file pone.0130200.s005.zip › S2_File/negative/10101_RF00515_X73308@1_235-367_AE009949@1_721177-721294_AE017225@1_3711140-3711254_AE017262@2_1897530-1897637_AL935258@1_285311-285425_CP001033@1_1229224-1229356.aln]

>10101_RF00515_AE017262@2_1897530-1897637
GAUGUGCGGACCUU-GUUA-GU-AGGA---CUUUUC--ACUUGUU--GAUUAC-U-C--UAAAA-UG-AGG-AUCUGA-A-A-G--AGUC-G-UU-GAGGUGUUCAUUUU-A-GACUAA-AGUU-GC-AGCCACCCCA
>10101_RF00515_CP001033@1_1229224-1229356
UAUGUGGGGAACUUUGCGUCCU-CUGCA-AGCUUCCUGGUUAGUUUACAUUCAGUACUUUAAAAGGG-AUUUAACUGG-GUAAGUGACACUGCUUGGAGGUGUUAUUGGCCAAGGCACA-AAUUAGCUAGCCAUUCGU
>10101_RF00515_X73308@1_235-367
CGCACUGGAAACCUUGCCA-CA-CCGU--AGCGGUUUCACUUGUGUUCACUGGGCCCUGUAAAUCUCUAGCUCCCGUU-GUCGUUAGAUCUGGCCGGAACGGGUACUAGUUCGGCCGCGAGAAAUGCUAACUACUGGA
>10101_RF00515_AL935258@1_285311-285425
U-CUGUGGGAACCUUGGCA-UG-ACAU---GCUAUUCAA-U-GU-CA-ACCGGGAGCUGUAAGACUUAG--UCCCGAG-GUC-UU-GAUCUG-UUGGCGC-GGU-AAGGUU-GGGUA-A-A-UUUGCUAGCAAU-CCA
>10101_RF00515_AE009949@1_721177-721294
UUCAUGAGGAACCU-ACUAAUU-UAAACC-CUAAUA-AUUCCGUA-UCAUUUGGU-C--UAGAA-UUAAAC-UAGACGAGUA-C--ACUU-G-UC-GUGCUGUUUUUAUC-G-GUCAGA-UGUUUGC-AGCGAUAUUU
>10101_RF00515_AE017225@1_3711140-3711254
CAUGUGCGAAAUAU-AG-UUGGAUAUUC--UGUGUA-GCCUGGUU--UAUUUAAU-C--UAACA-UUUGAC-UUCUGG--UA-U--GCUU-G-UC-GUGUCGAUGUAUAG-A-GACGAAAGAUCGGC-CGCCACCAAA
