# Supplementary material for: Discovery of Novel ncRNA Sequences in Multiple Genome Alignments on the Basis of Conserved and Stable Secondary Structures
Source: PLoS One. 2015 Jun 15;10(6):e0130200. doi: 10.1371/journal.pone.0130200 (PMC4468099; doi:10.1371/journal.pone.0130200)
Supplement: S2 File — This file contains the complete set of negative training data. A key indicates the distinct subset of alignments used for each of the four testing sets. (ZIP) [file pone.0130200.s005.zip › S2_File/negative/10102_RF00515_AE017355@1_3732639-3732753_AL935259@1_253883-253975_AL009126@3_1620329-1620445_AE017225@1_3711140-3711254_CP000557@1_1070259-1070361_X76083@1_1336-1438.aln]

>10102_RF00515_AE017355@1_3732639-3732753
AUACUACAGGUUGUCAGAUGGGCUA-UCUCUAACUAUUUUAUAUCUGUGUAGAACUAAAUGUCUUAGGAACGUUCAAGAG-UGAAUGGGAGAUUCUC-CGGUGUCCUU-GUGACGACCU
>10102_RF00515_AE017225@1_3711140-3711254
AUACUACAGGUUGUCAGAUGGGCUA-UCUCUAACUAUUUUAUAUCUGUGUAGAACUAAAUGUCUUAGGAACGUUCAAGAG-UGAAUGGGAGAUUCUC-CGGUGUCCUU-GUGACGACCU
>10102_RF00515_CP000557@1_1070259-1070361
GU-CCGCCGCUUG-CUAGU-UGAUAUUAUCUA-CCGU-GGAGGUGCGUG-AGUCGUGGGUGGCUUAG-ACCGCUCGA-GUCUC-AC-GGAG-UUCUCCCGCUAUC--UU-UG-CGAUC-
>10102_RF00515_X76083@1_1336-1438
CU-CCGCAGCCUG-CUAGU-GGAUAUUAUCUA-CCGU-GGAGGUCUGUG-AGUCGUGGUUGGCUUAG-AGCGCUCGA-GACUC-AC-GGAG-UUCUCCCGCAAUC--UU-UG-UGAUC-
>10102_RF00515_AL935259@1_253883-253975
-U--CGAAGGCUG-A-GGU-CGGUA-UAUCCC-CCAU-ACAG-CCUGUA-AAG-GUAGUUGGCUCGG-AACAUCC-A-AG-UC-UU-GGAG-UUCUU-CGAUGUC--U--UU-GAACA-
>10102_RF00515_AL009126@3_1620329-1620445
AUU-GGUCGUAUGGCUGCUCUGCUAAAGUCCGAACAUAAUCUUUAAGUGAAGGUCGUCACGGCCAGGCAAAAAUCGAUUAUCGAGAUGGAGCAUUUCCCGAUAUCA-AUCGAAUUAUUU
