# Supplementary material for: Discovery of Novel ncRNA Sequences in Multiple Genome Alignments on the Basis of Conserved and Stable Secondary Structures
Source: PLoS One. 2015 Jun 15;10(6):e0130200. doi: 10.1371/journal.pone.0130200 (PMC4468099; doi:10.1371/journal.pone.0130200)
Supplement: S2 File — This file contains the complete set of negative training data. A key indicates the distinct subset of alignments used for each of the four testing sets. (ZIP) [file pone.0130200.s005.zip › S2_File/negative/10103_RF00515_AE008691@1_2296196-2296293_AM263198@1_1891421-1891529_AE017225@1_3709736-3709821_ABQL01000005@1_599722-599838_AE009949@1_721177-721294_AL596170@1_182555-182663.aln]

>10103_RF00515_AE008691@1_2296196-2296293
-GAGAU--AGA-CUAAGAU-AACA-ACAACACA-A-GU-UAA-U-G-CCAACCUGGUCAUCUGA-UGAAGGCGUUAUGGUG-UCUUAG--U-AUAUAUUU-CUU-GUA-AU-UGG-UAC-C
>10103_RF00515_AE009949@1_721177-721294
CGUGUAAAAGCCUUGACAUGGACAUAUUGCUCAUACGAUUAAGUUGUUUUUCCUGUCCCUUUAGUAAAAGGGGUUAUCCUGACCUUUGA-UAGUAAAUCAUCUUAGUA-AUCUGA-AACUU
>10103_RF00515_AE017225@1_3709736-3709821
-GUGUUA-GGA-UUAGCAU-AGUA--CA--AUA-A-U--CAA-U-G-U-G-CUUGAUCUCCUCG-UA-AAGCGUU-CC-AG-CC-UGUG-U--UGU-UCU-C-U-GU--AU-C-CAUGC-C
>10103_RF00515_AM263198@1_1891421-1891529
-GUGCAA-AGCCUUCGUAAUAUAAUACCCGGCAAAUG-UUAAGUAGGUAA-CUUGUUCCUAUAG-UUAAG-UAUUUAA-UGUCUUUAGG--UGUAU-UAAGU-UCGUUAACGUU-AGACUU
>10103_RF00515_ABQL01000005@1_599722-599838
-AAACAG-GGAGUUCAUAUUAAAACAACCUACAUACGCUUAAGUGACAAAAUUUGUUCCUGCAGACGAAGACGUGUAACUGUCAUUCGGAAUGUAGAUGAAUCUGGUC--AGUUGUGACUC
>10103_RF00515_AL596170@1_182555-182663
-AAGACU-GGAUUUUGAAUCAGGACGCGCUGUACAUG-UUGAUUAAUAAU-CCUGUACCUGUU--UUAAGGUACACGUUUGUUACU-GG-GGGUAA-UGCAC-UAGCC-ACGUUG-AUCUU
