# Supplementary material for: Discovery of Novel ncRNA Sequences in Multiple Genome Alignments on the Basis of Conserved and Stable Secondary Structures
Source: PLoS One. 2015 Jun 15;10(6):e0130200. doi: 10.1371/journal.pone.0130200 (PMC4468099; doi:10.1371/journal.pone.0130200)
Supplement: S2 File — This file contains the complete set of negative training data. A key indicates the distinct subset of alignments used for each of the four testing sets. (ZIP) [file pone.0130200.s005.zip › S2_File/negative/10104_RF00515_AM263198@1_1891421-1891529_X76083@1_2797-2929_AJ132624@1_224-346_AE017333@1_1725773-1725889_AE005176@1_1080400-1080547_X73308@1_235-367.aln]

>10104_RF00515_X76083@1_2797-2929
GUU-CUUAGGA-UA-CUGCCCUGUCGCGAUGGUCCACG-G-CGC-ACCGCCCCUACGG-UUUUCGUUGCUCAU---GAGA-A-GAU-GGAC-G--U-ACUUAG-AUUCCUUCACAAACU-GGACGUGA-CUUACG-CCCU-GUCAGU-AA-GGGCGA
>10104_RF00515_X73308@1_235-367
GUU-CUUAGGA-UA-CUGCCCUGUCGCGAUGGUCCACG-G-CGC-ACCGCCCCUACGG-UUUUCGUUGCUCAU---GAGA-A-GAU-GGAC-G--U-ACUUAG-AUUCCUUCACAAACU-GGACGUGA-CUUACG-CCCU-GUCAGU-AA-GGGCGA
>10104_RF00515_AJ132624@1_224-346
-CUUUUUAG-A-UG-CUAACUUGGUGAGUAUCUCUACA-G-GAC---G-AAA-CGUGU-UUCUCAC-GUUAAA---GAUG-G-CCU-AGAC-UU-U--UUUAC-A-UA-UUCACAAAUU-G-GAUCAGAUCAACG-UUAA-UGCA-U-AU-G-AUGU
>10104_RF00515_AE005176@1_1080400-1080547
UAUUAUAAGGAACGUCUUAAUUGACGAAUCUUUCUACGAGCUAAG--GGAAU-UAUUCUUUCAAACCUUGAA-UUUGUUUUGCUCUUGGAUUCGGUUUUUUAAGA-UA-UUUACAAAC-GAGGAGUAAAUCUUCGUUUAUUAGGAAG-AUAG-UUGA
>10104_RF00515_AE017333@1_1725773-1725889
-GU---UAG-G-U--CUGCCAAGACCCGGUUUUCU-CA-G-C-U-A-CGAAC-C-UGU-UUUU-CU-GCGAGG---GGAA-G-UAU-GGAG-AC-U--AUUAA-AUUA-CUCACGGAA--G-ACGUAGG-CUGCG-U-AU-AACA-UGAA-GAAAGA
>10104_RF00515_AM263198@1_1891421-1891529
-CU-CGUAACG--G-UCAUAAGGAC-U-UAUUUCUGCA-G-AUU-A-CAUU--UUUG---U--GAU--UUAA----GUUG-C-UAU-AGA--A--G--UUUAC-AG-U-U-AAC-ACUA-UAC-UUGA-UAG-GG-UAUU-G-CU--GAC-AAUUGA
