# Supplementary material for: Discovery of Novel ncRNA Sequences in Multiple Genome Alignments on the Basis of Conserved and Stable Secondary Structures
Source: PLoS One. 2015 Jun 15;10(6):e0130200. doi: 10.1371/journal.pone.0130200 (PMC4468099; doi:10.1371/journal.pone.0130200)
Supplement: S2 File — This file contains the complete set of negative training data. A key indicates the distinct subset of alignments used for each of the four testing sets. (ZIP) [file pone.0130200.s005.zip › S2_File/negative/10105_RF00515_AE017333@1_1725773-1725889_AE009949@1_721177-721294_X84262@1_148-332_AE017355@1_3732639-3732753_AL596170@1_181872-181975_AE017355@1_3731220-3731320.aln]

>10105_RF00515_AE017355@1_3732639-3732753
AAG-CUU----UA-AG-C--UGU-G--A-U-U-AUU--GAUA--G---UU-AU--GC-GUG--A-CA-C---UUU--U--A--UG--AUUC---UCAACGCUAGAUUAG-U--UCUC-C-A-CCAAG-GAA--UCG-CUAAU-UGCG--GG--ACUU-GA-C-A-A--UG---CU-G-GUGGAGU--
>10105_RF00515_AL596170@1_181872-181975
-AG-CU-----UA-GG-G--UAU-G----U-U-AUC--AGUA--U---U--AU--UCAGU-----GA-----AUU--U--A--UG--GUUU---UC-GCUCUCGUGAA--U--UAUA-C-A-C-AAC-GAG--UCA-CUA-U-UAGG--AG--AGUU-GA-U-A-C--UG---CU-AAGUG--AC--
>10105_RF00515_AE017355@1_3731220-3731320
U-G-AC-----GG-AG-U--UAU-G------U-AGA--AGUA--U---U--AU--UCGUG-----CA-----GUU--U--A--AG--UUUC---UC-C-CUUUGCCUA--A--CCCG-A-A-C-AGA-UAG--ACU-CAA-U-CAGU--AG--UUUU-GA-C-A-U--UG---UU-G-GUA--CC--
>10105_RF00515_AE017333@1_1725773-1725889
GAG-CCG----AG-GU-G--UGC-G--U---U-UGC--ACCA--A---AC-GU--GCUUAU--A-AA-C---GUUU-A--G--CG--AUCC---UCUAAUCGAGUAUAC-U--AGUG-AUA-CUAAC-GAG--CAA-CAGGA-CAGU--GG--UGUU-GA-C-A-A--AG---UU-G-GCGAUUA--
>10105_RF00515_AE009949@1_721177-721294
A-G-CCA----UG-GG-UA-AUU-C--U-U-U-AAU--ACUA--A---UU-GU--UCUUAU--C-CA-G---AUCG-U--A--UC--UCUU---UCUACUGAUGUCAAC-UU-UAUU-UAA-CUAGC-A-A--ACA-CUAGA-UAGG--UG--UCUU-GA-C-G-G--AG---UU-A-GGGUAAC--
>10105_RF00515_X84262@1_148-332
AAGAUUACACUAAUGAGGUGCGAACGGAACAUGAGUCUUGAAAGUUCUCUAGUAGACUCCCGCAAAAUGUUUAUCACUCUAAGGGAUAUGAUUUUCGCGAGCAACAUAAGUAGAUUAAGGAGGUAAAUU-AUUAUAACGGAAUUACGCAGGGUGAUCAGAACGAUCUACGUGAAUCC-GUGUCCUAG
