# Supplementary material for: Discovery of Novel ncRNA Sequences in Multiple Genome Alignments on the Basis of Conserved and Stable Secondary Structures
Source: PLoS One. 2015 Jun 15;10(6):e0130200. doi: 10.1371/journal.pone.0130200 (PMC4468099; doi:10.1371/journal.pone.0130200)
Supplement: S2 File — This file contains the complete set of negative training data. A key indicates the distinct subset of alignments used for each of the four testing sets. (ZIP) [file pone.0130200.s005.zip › S2_File/negative/10106_RF00515_AE014133@1_803283-803394_AAMN01000002@1_828893-829048_U48870@1_2609-2725_AJ012720@1_1924-2038_X76083@1_647-773_X74207@1_3091-3251.aln]

>10106_RF00515_U48870@1_2609-2725
CG-C-AGU--C-GG-GCGUU-UUC-ACCC-C-G--A-CAGCGAAA----UAUAUGUGGCUCUU--UUA---C-GA-AA-GGUU-CAACCGG-GU-A---A----ACAUUG-GUGU-AG-UAA-CUU-AG-GGAACGG--C--G-UUG-UAAA-AUGGACC-CGGU--U-
>10106_RF00515_AJ012720@1_1924-2038
UG-G-GGU--A-A--ACUUU-CUC-ACCG-C-G--GUUUUAGACU----GGUACGUGGCAUCC--GUG-----UG-AA-GGAC-GGACUGG-AU-A--CA----ACAUCG-GUCU-AG-CAA-UUC-AG-GGUUCGG--U--G-UUG-UAAA-CU-GAUC-A-AU--C-
>10106_RF00515_X74207@1_3091-3251
AAAGUGAU-UAUACAAGUUAUCUCCACCGAC-UUUUACAUAAAUA-AUUUGAAUGUGAGGCUA--AUUGUUGCAAUAGAGAUUGAAAUUGGUCUUUUUUACUUCACAUUGCGUCCUCA-UUCGUUUAUCUUAUUCGA-GGU-UUUUGCUAAAAUUAGCAGAAGAUCAAG
>10106_RF00515_X76083@1_647-773
CCGG-UAU--C-AG-UUGAA-CCC-AGCC-C-A-UGUACAUUAGA---CCUUGAGGGGGUCCA--AUA---G-GU-AA-CGGU-GGUAUGG-AG-C--AU----ACAUAGGGUGG-CGUUAGGUUG-CC-GAUACGG--UC-G-UCG-UAAG-CUAGUCC-CGGUU-U-
>10106_RF00515_AE014133@1_803283-803394
U-AA-AAU--A-AA-UCGUU-CGU-A-CU-C-A--U-UGACGAAU----CAUUUGGGACACUA--UUG---A-AC-AG-GACU-UGUAUGG-CU-G--UC----ACAUUG-GCUU-GA-UGC-UUA-AU-AAAGCGG-----G-U-G-AUAA-UUAGACC--C----A-
>10106_RF00515_AAMN01000002@1_828893-829048
ACAA-GGUCCAACUGCUUUU-CCGGACCGUCUA-AGGUGACGAGAGCGGCAAACGGGCUCCGGCCGUAGGUCCCGUAGGAACCACCUUCGG-GGCA--ACG--GGCAUUGGGCCC-UGAUGCAUCCACU-AAGACGUG-CCUGGGUGCAUAAGACCGACC-CAGCUAA-
