# Supplementary material for: Discovery of Novel ncRNA Sequences in Multiple Genome Alignments on the Basis of Conserved and Stable Secondary Structures
Source: PLoS One. 2015 Jun 15;10(6):e0130200. doi: 10.1371/journal.pone.0130200 (PMC4468099; doi:10.1371/journal.pone.0130200)
Supplement: S2 File — This file contains the complete set of negative training data. A key indicates the distinct subset of alignments used for each of the four testing sets. (ZIP) [file pone.0130200.s005.zip › S2_File/negative/10107_RF00515_CP000259@1_744106-744214_AE017225@1_3709736-3709821_AL596170@1_182555-182663_AAPZ02000001@1_1290955-1291071_M59757@2_2712-2828_CP000557@1_1070259-1070361.aln]

>10107_RF00515_CP000259@1_744106-744214
UGAUUCACAAU-UCAGAGAACGCGU-UUU-ACCUUUGA-CUC-AUUAGAGAAUCUGUCUGGACUAUGUAG-GGGGAACAUGAG-AUUAUAACCGUUCUGA-GU-GCCAGG-U-A--UGAGAC
>10107_RF00515_M59757@2_2712-2828
UAACUAUCGAGAUCGGAUAACGUUU-UCUAUCCUUUUA-CUU-AUGGGUAAUCUUAUCUGGGCCACAUAGAAAGGAACUCGGGCAUCGUAGGGGUAAUAAUUCCAGCACG-UAGU-ACAGAC
>10107_RF00515_AE017225@1_3709736-3709821
UAUCUAGA-AGGUC-AC-AGU-----CUUAU-C---AG-CU--AUGC-UA-UUUUAUAUGU-CCUAUU-G-CUG-AACCAGGGCA---C--GGG--UUUUUGCC-ACCAG-U--U-U--G-C
>10107_RF00515_CP000557@1_1070259-1070361
AGCCUUGC-AGAUCUGG-AGA-G---CCGCU-C---UGCCU-GCUGG-GGGUUGUAUGUGCCCUCAUUUCACCG-UACUUGCGUA--GUAGCGAGGUGUCUGUUAAC-CG-U-UGCU-UGCC
>10107_RF00515_AAPZ02000001@1_1290955-1291071
AACGAGACAAUCACUAGUAGUG-GUUAUUUUGCACCAAAGCUAAUUAAACUUUACAAUUGUUCAACAUUG-GUGUACCCAGGGCAAU-C-GUUGUUUUCAUGUAGAUGAUUAUUCAAGUG-C
>10107_RF00515_AL596170@1_182555-182663
UGACUAAAGAUGUCAGUUAUCGGUU-AUUAAAUUUUGG-CAU-GUCUGG-GUCUUACGUGACCCAUGUGG-CUCUCACUUGAG-AAUA-UUGUGAUCCUA-GU-AGUACG-A-A--AGUGCC
