# Supplementary material for: Discovery of Novel ncRNA Sequences in Multiple Genome Alignments on the Basis of Conserved and Stable Secondary Structures
Source: PLoS One. 2015 Jun 15;10(6):e0130200. doi: 10.1371/journal.pone.0130200 (PMC4468099; doi:10.1371/journal.pone.0130200)
Supplement: S2 File — This file contains the complete set of negative training data. A key indicates the distinct subset of alignments used for each of the four testing sets. (ZIP) [file pone.0130200.s005.zip › S2_File/negative/10108_RF00515_AL935258@1_285311-285425_BA000043@1_1165375-1165499_AE017355@1_3732639-3732753_AE017225@1_3709736-3709821_AL009126@3_1618161-1618277_M59757@2_2712-2828.aln]

>10108_RF00515_AL935258@1_285311-285425
UGAUCGUG-CUGUCA--AUUUCGGUUUCAGCUG-GAAUG-GACGC-ACUGGU-UAUA-UGGCUAG-UUAACCCGGC-GAAUUA-CGGACUCGGU--UCUCUUG-AAUACGGACUGCGAUGGAAGGCAAU
>10108_RF00515_AL009126@3_1618161-1618277
UGAACUUG-CAGUUG-UAUGUCGGCUUCAGCCGAGAACG-AACUUUAUUG-GGCAAC-UGGG-AG-UCAAUCCAGG-GAAAAA-CGGCGUUCAC--UCCCUUG-UACUCGGGUUCAUAGGGAAAGUAGU
>10108_RF00515_M59757@2_2712-2828
CAUAAGCG-CAGUUC-CAUGUCGGCUUCAGCAUUUGACG-AAUCCAACUU-U-UAGC-UGGG-UC-UCAAGA-ACC-GGGAAAAAUGUUGAAUC-UUACCUUC-AAUUUGGGGUGAUUAAGACAGUAAU
>10108_RF00515_AE017355@1_3732639-3732753
UG-CAUCG-CGAGUA-UAUUGCGAAGUCAGGUGUGCACUCA--GUAACUGUAAUAAC-GGCUUUGUUUUAUGUGCUUAUGGUCA-AAAACUAAGAAUCGG-UG-C-UUUC-C-CAGAAU-GAU-GUUCU
>10108_RF00515_AE017225@1_3709736-3709821
-A-AGUCG-C-G--C-UAUUACG-U-UCAGGCUUGGUCA-G--CGAAC-A-UU-A-A--GCU----UCUAUGUG-C-CUG-CCA---A-U-AUG-UCUGG--U-C-UUU--A-C-A-CU-GAU-AUU-U
>10108_RF00515_BA000043@1_1165375-1165499
GGGAACAGGCGGGUAACAUAGCGGAGUUAGCCGCGAGCUCGACGCCACUGUAGUAGUUUGGC-CGGUGUACGUGCC-UUGUAC-CAGGGUUAUU-GUCGCUUUAUAUUCGAAGCAGUAGAGACAGUUCU
