# Supplementary material for: Discovery of Novel ncRNA Sequences in Multiple Genome Alignments on the Basis of Conserved and Stable Secondary Structures
Source: PLoS One. 2015 Jun 15;10(6):e0130200. doi: 10.1371/journal.pone.0130200 (PMC4468099; doi:10.1371/journal.pone.0130200)
Supplement: S2 File — This file contains the complete set of negative training data. A key indicates the distinct subset of alignments used for each of the four testing sets. (ZIP) [file pone.0130200.s005.zip › S2_File/negative/10109_RF00515_AE017225@1_3711140-3711254_AJ000109@1_697-884_AE009949@1_721177-721294_AM263198@1_1891421-1891529_CP000023@1_493796-493904_AE017333@1_1725773-1725889.aln]

>10109_RF00515_AJ000109@1_697-884
AUUACUGCGAAUCCCAAGCGAGAGACAGUUGUGGGGAAACAUGCACGGGGUCAAGGGUAGAUAGUUUGACGUAACGACGAUAUAAUUGUGUGACAUCUAUAAUUUAUU-UAUGUAACG-UGAACAUG-UGUUCACCUCUCCCAAGGGAAUAAGGCUAGAAUGCGUUCGGAGCCUAAAUUGUAAUUGUUAUC
>10109_RF00515_AE017333@1_1725773-1725889
--G---U--AAUC--AAGU-AGUGAC---U-UU-GGAU-CA-CCAC-GGU-GAAG-CU-G-UAGUC--AUG--ACA---A-G-AU-AGUU-GA-AC-UAUG----A--UU----GGCAG-GCA-AUGAUG-GCU-UUC-CUGUA----G--A--G--G-UCGCAU----CGA----AU---CA-AGCCAC-
>10109_RF00515_AE009949@1_721177-721294
--G---U--AAUCU-AAGC-AUAGAC---U-UA-GCCA-CU-CGUUCAAU-AUAA-UU-C-GUAUC--AUG--AUU---A-A--U-CCAU-AU-AG-UC-A----A--UC----AUUCA-GAC-UUUAGG-GUU-UUU-CAAUG----G--G--U--U-GUGCUA----UGC----AU---CUUGGUCAG-
>10109_RF00515_CP000023@1_493796-493904
--G---U--GUUCU-AUGU-AGAGAC---C-UU-GU-A-CU-CGAUG-GU-GGGG-CU-C-GAGUC--AUG--AU------A--U-CCCU-GA-A--AUUA----A--UC----AU-CA-GU--UUUAAG-GUU-UCU-CAAU-----G--G--G--U-GUGCGA----UGC----AU---GG-U-UAAG-
>10109_RF00515_AE017225@1_3711140-3711254
--G---C--AAAC--AAGU--CAAAC---U-UU-AC-A-CG-AUAUGUUU-UCAG-CU-G-GUGUC--AGG--GUA---ACU-AA-UCUC-GU-AU-UUUG----A-UUU---C-AUGG-GUA-UUAA-G-ACG-GUC-AGGUU-------G--C--C-GGG-AU----UGC----GU---CA-UUCAUA-
>10109_RF00515_AM263198@1_1891421-1891529
--G---C--AAUC--AAGU--AGUAC---U-UU-AG-A-CA-AUCUGUUU-UCAG-UU-C-GUAUU--AUG--AUA-----U-AA-CCUG-AU--A-UUAU----A-UUU---C--UCA-GU--UUAAAG-GG--CUU-AAGUU-------A--A--C-G-G-GG----UGC----GU---CA-UUGAUA-
