# Supplementary material for: Discovery of Novel ncRNA Sequences in Multiple Genome Alignments on the Basis of Conserved and Stable Secondary Structures
Source: PLoS One. 2015 Jun 15;10(6):e0130200. doi: 10.1371/journal.pone.0130200 (PMC4468099; doi:10.1371/journal.pone.0130200)
Supplement: S2 File — This file contains the complete set of negative training data. A key indicates the distinct subset of alignments used for each of the four testing sets. (ZIP) [file pone.0130200.s005.zip › S2_File/negative/1010_RF01055_CP000302@1_114598-114731_AE016795@2_3156005-3156155_CP000469@1_309677-309810_AM933173@1_847519-847663_CP000891@1_327352-327485_AAKK02000029@1_45467-45601.aln]

>1010_RF01055_CP000469@1_309677-309810
U-AGUG-CUGGACU-U--GACCAAUUGA-CA-U-UCAA--CUUCGGUGGC-CAUU-GCGUUGAAGACG-AGC--GAGA-CGG-AGAGUGA-CCC-A-CUGU-CG-CCCUGAGUGAG--A--CUAGAGUCA-AGUAGAACUGUCCGAU--CACUUGGUGCACAU
>1010_RF01055_CP000891@1_327352-327485
U-GGUA-CUGGACU-U--GACCAAUUGA-CA-U-UCAA--CAUCGGUGGC-CAUC-GCGUUGAAGACG-AGC--GAAA-CGG-AGAGUGA-CCC-A-CUAU-CG-CCCUGGGUGAU--A--CUUGAGUCA-AGUUGAGCUGUCCGAU--AACUUGGUCCACAU
>1010_RF01055_CP000302@1_114598-114731
U-UCUA-CUGUACU-A--GACCGAUUGA-CA-C-UCAA--CUUCGUUGGC-UAUC-GCGUUGUAUACG-AGC--CAGU-CGG-AGAGUGA-CCC-A-CUAC-CG-CCCUGAGUGAU--A--CUAGAGUCA-AGUAGAAUUGUCCUAU--UACUAGGUCGACAA
>1010_RF01055_AM933173@1_847519-847663
U-ACCAUCCGUACC-U--GAACGCUUAGGCA-CUCUAA--CGUCUGUAGU-GAACCGCAUUGUAAGCG-AGC--CAUAUCAA-AGAAUGAUUAUGA-CUGCUCGCCCUUGCGUGGUA-AU-UAGGGGUCA-UGCCGUCUCGUCCGAC--UACUCGGGCAACAA
>1010_RF01055_AE016795@2_3156005-3156155
UGUACA--UCUACUUUAUGACCGAUUAA-G-AC-CCAAAAUAGCGGUUGU-CAAA-GCAUUGUAACCGAGGCACCAAUUCAACGGAGUGA-UAC-AUCUGA-UG-CCUAGUGUGAU-AAUUCAUGAGUCGGUGACGUGAAGUCCGGUGUUACUUGGGGGACUU
>1010_RF01055_AAKK02000029@1_45467-45601
U-UACA--UCUACU-U--GGCCGAUUGA-G--C-CCAAA-UAGCGGUUGCAUAAA-GCGUUG-ACCCGAGGC-CUAGU-CAA-GGAGUGA-UGC-C-CUGA-CG-CCUGGUGUGAU-GAG-CAUGAGCCA-UGACG-GCAAUCUUGU---ACUUGGGGUACUU
