# Supplementary material for: Discovery of Novel ncRNA Sequences in Multiple Genome Alignments on the Basis of Conserved and Stable Secondary Structures
Source: PLoS One. 2015 Jun 15;10(6):e0130200. doi: 10.1371/journal.pone.0130200 (PMC4468099; doi:10.1371/journal.pone.0130200)
Supplement: S2 File — This file contains the complete set of negative training data. A key indicates the distinct subset of alignments used for each of the four testing sets. (ZIP) [file pone.0130200.s005.zip › S2_File/negative/10110_RF00515_AE008691@1_1498739-1498827_CP000919@1_624651-624755_X76083@1_1336-1438_CP000557@1_1070259-1070361_CP001033@1_1229224-1229356_X74207@1_3091-3251.aln]

>10110_RF00515_CP000919@1_624651-624755
CAGU-CA--CA-A-C--U--CGUGCA-UA--G-GUU-UA---C-AAGU-GGU-GGCA-AUG-GU-AGU--CA-C-U-UUGGGCU-GGC-AC-CU-U--GAACUGG-GA---AACAU-G--CG---GUGA-A--CUCAC--AA--UUUUA------UU-GGG-UU--
>10110_RF00515_CP001033@1_1229224-1229356
CAGGUUU--CA-GUC-UA-UUUUAUGGUA--G-AAG-UU-C-C-UAGC-GGU-AGCAUACG-AC-AGUUUUA-CAU-UGGGGCU-UCC-UAGCG-U--GAUACCAACGAA-AGCUUUG-GGG--GGUGA-AC-UUUACU-CACUUUCGAGAA--UCG-AGAUUUUG
>10110_RF00515_AE008691@1_1498739-1498827
UGGC--A---A-A-C-----UUC-UA-UA--A---U--U-----AUGU-CGU-GGCA-AUA----AG---UG-C-U--GAGAC--A-G-GA-CG-A--G--GUCG-UAU--UGAAC-U--GC---GAGA-A---CGAC--UA---AG-A--C---CU-AUA-UU-C
>10110_RF00515_X74207@1_3091-3251
CAUCUCAGUAAUAUAUAUGUG-AAAUUUUUGGUUCCUUAU-CGCUUGU-UGUAGGCAAAAAUGUUAGUAGUCUCUUUUACGUCGAAGCAAAACUCAAUGGAGAUUCUAAAUUAAAUAUGCGGUAAGUGAAAUUUCUGCA-AGGUCAUUA-AAUUCCCUUUACUUUU
>10110_RF00515_X76083@1_1336-1438
GGGC-AC---A-U-U--U--CGCGCU-GC--G-AU--GU---U-GUGUGUGU-GACA-ACG-AU-AC---CG-C-U-GUUGUUU-A-C-CC-CG-A--GGAU-CA-GG---UACGC-U--CU---GCGA-A--AUUGC-CCG--UUCUC--U---AC-GGG-UU--
>10110_RF00515_CP000557@1_1070259-1070361
GGGC-AC---A-C-U--U--CGCGCU-GG--G-AU--UC---U-GUGUGUGU-GACA-ACG-AU-AU---CG-C-U-GUUGUUU-C-C-CC-CG-A--GGAU-CA-GG---UACCC-U--CU---GCGU-A--UUUGC-GCG--GUCUC--U---AC-GGG-UU--
