# Supplementary material for: Discovery of Novel ncRNA Sequences in Multiple Genome Alignments on the Basis of Conserved and Stable Secondary Structures
Source: PLoS One. 2015 Jun 15;10(6):e0130200. doi: 10.1371/journal.pone.0130200 (PMC4468099; doi:10.1371/journal.pone.0130200)
Supplement: S2 File — This file contains the complete set of negative training data. A key indicates the distinct subset of alignments used for each of the four testing sets. (ZIP) [file pone.0130200.s005.zip › S2_File/negative/10111_RF00515_AL591981@1_165154-165262_CP000557@1_1070259-1070361_BA000043@1_1165375-1165499_AE017334@2_3709168-3709253_CR954253@1_898260-898444_AE017334@2_3710572-3710686.aln]

>10111_RF00515_AE017334@2_3709168-3709253
---AAC--A-A----------U-G----UC-C---CUCAUGCUG-------UC-G-C-C--AU-CGAU------AUG-UUG-CC-U-----AUUAUA--U-G--UU-----A-----AG-UA-AG-CUU-CUU--GAG-UG----------A---CUUAG--G---C--ACU--UGCU-CG-U--G
>10111_RF00515_AE017334@2_3710572-3710686
G--AAC-CAUU----CC-GA-GCG-A--UU-UAA-UUCCUGCAGU----U-UC-G-CGU--GA-GGGU----UAAUG-CUAACC-UAA--UAUGAAC--U-G--CUU--U-AG----AG-UG-GU-CAU-CUG--UAC-UG--G-------A-G-AUUGGU-AUC-C--AAA-UUAAU-UG-U--G
>10111_RF00515_CP000557@1_1070259-1070361
G--AAC--A-G----GC-AC-UGG-G--UC-U-U-UU-ACGCCGG------UC-G-CUC--AU-UAGU----UGACG-CCUAGC--UU---AC-CCC--G-G--UCG--U-GA-----U-UU-U--UCU-UUU--UAC-CG--U-------G-G--UGGA--CUC-C--GGG-GCAGC-UG-G--G
>10111_RF00515_BA000043@1_1165375-1165499
U--AAC--AGG----CC-AC-ACG-C--UA-UGG-CUGAGGCGGA----G-UC-G-CUC--AA-UAGU--G-AGAAG-GUUCCC-AUC--GAUAUUA--G-GUUAUU--C-UU-U-GGU-UG-UG-UGA-UCG--UAA-AGU-C----G-GCUG-CUAGACGCCC-A---GGUGCGGA-CGUG--G
>10111_RF00515_AL591981@1_165154-165262
A--AUC-GA-G----GC-CG-AGG-G--CU-U-U-CUUGCUC-GU----U-UC-G-UUU--GA-GUAU----UUACA-UCUACC-GAG--UAAGCUA--A-G--GAA--U-CA----AU-CA-GU-UGU-ACC--UAA-UA--U-------U-G--UUGA--AUG-G---AA-GCGGU-UG-U--C
>10111_RF00515_CR954253@1_898260-898444
UAGCACUUUUCUUGUACCCUUGUGCGAUCCAUUUUAUAACUUCGGCCAAACACUGAUCCAGUAAUAGUAGCCAAACCUCCCAACUUGUAUAACACUAUGCUGUAUCUGAACUGACAUCGGUCACAAAACGAUGGCCUAGUAAUUAUGAUCUGUCCUCUUAUGCCUGUAGAGAUUUGUUCC-UGUUG
