# Supplementary material for: Discovery of Novel ncRNA Sequences in Multiple Genome Alignments on the Basis of Conserved and Stable Secondary Structures
Source: PLoS One. 2015 Jun 15;10(6):e0130200. doi: 10.1371/journal.pone.0130200 (PMC4468099; doi:10.1371/journal.pone.0130200)
Supplement: S2 File — This file contains the complete set of negative training data. A key indicates the distinct subset of alignments used for each of the four testing sets. (ZIP) [file pone.0130200.s005.zip › S2_File/negative/10112_RF00515_X73308@1_235-367_U48870@1_2609-2725_AL596170@1_181872-181975_AL009126@3_1618161-1618277_AJ000109@1_697-884_AL766848@1_175198-175311.aln]

>10112_RF00515_U48870@1_2609-2725
-UUCU-C-A-GU--G-A----G-AC--G-A-GGAA--GCG-UU-GCU-G--UC--AC-AC-CA-GGUAAGA---G-C-G-GA--UU--ACUU--AGGC-AG--AGUGU-ACA--GGUC-U-GG-G-CAUGUC--U--C---A-AC--C-AUUU--UA-UG-U--G--A----CU-CGUACA-A-GAAC---U-G-GUC
>10112_RF00515_AL009126@3_1618161-1618277
-UUCU-C-A-GU--G-A----G-AC--G-A-GGAA--GCG-UU-GCU-G--UC--AC-AC-CA-GGUAAGA---G-C-G-GA--UU--ACUU--AGGC-AG--AGUGU-ACA--GGUC-U-GG-G-CAUGUC--U--C---A-AC--C-AUUU--UA-UG-U--G--A----CU-CGUACA-A-GAAC---U-G-GUC
>10112_RF00515_AL596170@1_181872-181975
-UUCU-A-A-G---G-CA-----UU------GAGA--GGG-UU--G--G--GC--AC-GU-CA--GUUAGA---G-----GU--UU--AUUU--AAA--CA--GCUG--UUA--GGAC-U--A-C-U-UCUA--U--G---U-A--C---UUU--AA-UG-UA-A--A----CU-CUCUUA-A-GAAU---U-G-AUC
>10112_RF00515_AJ000109@1_697-884
ACCGUUCCUGGUAGAAG-UGGAAAUU-UCAGGGCUGUGUGUUAGGAGUGC-UUUUACAGAACACGAAUAGAGAAGUCGAAAAGUUGUGUAAU-CAGGAUGAUCCCCAUGACGACGGACGUCAGCAAU-UUUAUAGA-AAUUGUAUA-GUGUAU-UUAGUAUU-GA-UAGCUCCCACGCAUAUAAAGGAUCCCAGUGUC
>10112_RF00515_X73308@1_235-367
-GGCGUU-U-GC--G-C----ACAU-UA-U-GGCC-CGCG-UC-GAU-G-UUA--AG-GC-CG-CGGCAAG--CG-U-CCAA--UC--GACC--AGAU-AAA-UAUGU-CCA-UAGUC-U-GG-C-AGCCUG--UUGC---G-AG-AG-CUUCU-UA-UUUU-UU--A----CC-CGCCUA-A-GCGG-C-C-G-AUC
>10112_RF00515_AL766848@1_175198-175311
-C-GU-G-G-G---U-A------AC-U----UGCU--GCG-UA--GG-G-AAG--AC-CU-CU-GCAAAUA---G-C---AU--UU--UAACU-AGGU-CC--UCUGC-AUA--AGCC-U--A-G-AAU-UA--U-UC---G-A---U-GUUUC-UA-GAUU--CG-A----CU-UGUAUA-A-GAAC---U-G-UUC
