# Supplementary material for: Discovery of Novel ncRNA Sequences in Multiple Genome Alignments on the Basis of Conserved and Stable Secondary Structures
Source: PLoS One. 2015 Jun 15;10(6):e0130200. doi: 10.1371/journal.pone.0130200 (PMC4468099; doi:10.1371/journal.pone.0130200)
Supplement: S2 File — This file contains the complete set of negative training data. A key indicates the distinct subset of alignments used for each of the four testing sets. (ZIP) [file pone.0130200.s005.zip › S2_File/negative/10113_RF00515_CP000023@1_493796-493904_AF044978@1_176-335_BA000043@1_1165375-1165499_M59757@2_2712-2828_CP000919@1_624651-624755_AF068902@1_6383-6487.aln]

>10113_RF00515_CP000023@1_493796-493904
A--CUG-GUCU-U--G-UU-A-A-GAAU-UCU-AU-A--CCUU-CGCGCU-CAG--GG-UGC--C-G-UGGAGA-AGA-GUAUUUCUA-UGCU--U-C-----UC-AA-UU---GGUCG-UGUGG-UU-A-ACA---GGUG--AAGGUGA-AUA--AUUUG--
>10113_RF00515_M59757@2_2712-2828
AU-U-U-AUCC-UG-G-CU-A-A-GACU-ACU-AU-G--AGUU-CGAGCA-AAG-GGC-UGC--C-A-UAGAGC-GGA-AUUUUUCU--CGUU--UCG----CUC-AA-UU-A-GGCUG-UGCUU-AUCACAAA---GGUG--AACGUAAAACU-AAAGUC--
>10113_RF00515_AF044978@1_176-335
CCCU-AGACCAGUUGACCUAACAAAGCUGUCCGAUAAUCUGCUGCGAGCAGUUGCCGGUUGCGACUAACAGAAAUAGUGCGUUUUAUAGAGCUUUUGUUCUGCUCAGAUUUACUGGUUGAUACGUAAGCCA-AAAAAGGUUGUAGAGUGU-CUAAUUUUUCAU
>10113_RF00515_BA000043@1_1165375-1165499
UC-A-G-A-AAGGC-A-CU-A-AGGGCU-UCC-AU-A-UCACA-CGAGUA-CUG-CG-UUGC--C-A-CCGACG-AGG-CUUGUUAUG-CGCU--GCG----CUCAGA-UU-CUGGUUA-UGUGUAAGCCG-GA-AGGGCAG-AGGGUGG-UUG-GUAUUGU-
>10113_RF00515_CP000919@1_624651-624755
CC-U-G-ACUA-UU-CUUC-A-AA-ACU-ACU-A--G--GUUC-C-CGUG-C---GAAUUGC--C-U-UU-AUA-G-G-UCAA-UA---GGC---CUU----C-CGAA--G-U-GGGUG-UGU-UAAA-C--GA-A-GGUGG-GACGUGA-A---UAGGUG--
>10113_RF00515_AF068902@1_6383-6487
CC-U-G-ACUA-UU-CUUC-A-AA-ACU-ACU-A--G--GUUC-C-CGUG-C---GAAUUGC--C-U-UU-AUA-G-G-UCAA-UA---GGC---CUU----C-CGAA--G-U-GGGUG-UGU-UAAA-C--GA-A-GGUGG-GACGUGA-A---UAGGUG--
