# Supplementary material for: Discovery of Novel ncRNA Sequences in Multiple Genome Alignments on the Basis of Conserved and Stable Secondary Structures
Source: PLoS One. 2015 Jun 15;10(6):e0130200. doi: 10.1371/journal.pone.0130200 (PMC4468099; doi:10.1371/journal.pone.0130200)
Supplement: S2 File — This file contains the complete set of negative training data. A key indicates the distinct subset of alignments used for each of the four testing sets. (ZIP) [file pone.0130200.s005.zip › S2_File/negative/10114_RF00515_CP000002@3_1724430-1724551_CP000919@1_624651-624755_AJ000109@1_697-884_AE005176@1_1384872-1385029_CP000259@1_744106-744214_ABQL01000005@1_599722-599838.aln]

>10114_RF00515_CP000919@1_624651-624755
AU---UCAG-UUU-G--A--U--UA--AG------A--G--C-U--G-A-A-U-GUA-CG--G-U---UUU---AA--CCGU----UGC-G--U-AUCCACAUUUUGAC----GGC-GU-GU-AUCAG---G-G--C-A--A---AG----CGC-UGAGCGA-UA-GUC--UU--CC-GG--A-AC-GAG
>10114_RF00515_CP000259@1_744106-744214
GU---UGAACUCU-G--A--G--UU--CA------A--G-UC-U--A-A-A-U-GUA-CU--G-G---UAU---AA--GCGU----UGA-G--U-AUUUACAUGCUGAC----GAA-GU-GAAUCGAG---GCU--C-A--C---AA----CGG-UGGAUAA-CA-GUU--UU--CC-UC--A-AU-CGG
>10114_RF00515_AJ000109@1_697-884
UCGAGCAAAGAUUUGACUUGGAGUG-GACUCUUGAAUGGAACCAAGAAAAAUUAGUUGUCAAAUUUCAAGUGGCAUGCUCAUUAUUUGAGG-GACACUUUGAUAUUGACUUGUGUGUAUCGAUACCAGGGUGCCUCCGGGGACAUAGCUACCAUAUGAAGAAUUAAGGGAACUUUCGAGCGCAUAUCGAA
>10114_RF00515_AE005176@1_1384872-1385029
CCGU-CAAUACUUCGA-A--GUUUU-AAUC-UUUAGUUGA-CC--AUGAAAGUAGUUAC--AAU-UUAUCU-G-AU-CUC-UU-UUUGA-G--UUAAUUACGAGUUGAUUUGUGUGU--C-AUACUAG-GUG-U--CAAUGAUAUAUCU-UC-A-UGAGUAAUUAGUAGA-CUUCCUAGCAUAAA-CGAA
>10114_RF00515_CP000002@3_1724430-1724551
UC--AUAC-UGCA-G--UC-A--UCA-UC------U--U-GU-AU-G-U-A-U-GUU-UGA-A-G---UAAG--AAG-UUCU----UAGGGU-U-AUCCACAAGCUAUC----GGG-ACUU-GGCGAU---GCGG-G-C--U---AC-U--CUCUAGGACAA-GA-UUGGAGU--CU-CC--A-AU-ACU
>10114_RF00515_ABQL01000005@1_599722-599838
-C--GUAA-UGUU-G--UA-A--UGA-UC------A--A-GU-AC---A-A-U-GUU-UGA-A-C---UA-G--A-G-UUAU----UAAGGU-U-AUUCACAAGCUACC----GGG-AUAAAGGCGAG---GCGU-U-C--C---AC-U--CAC-UGGAC-A-AA-UUGAACU--CU-AC--A-GA-ACU
