# Supplementary material for: Discovery of Novel ncRNA Sequences in Multiple Genome Alignments on the Basis of Conserved and Stable Secondary Structures
Source: PLoS One. 2015 Jun 15;10(6):e0130200. doi: 10.1371/journal.pone.0130200 (PMC4468099; doi:10.1371/journal.pone.0130200)
Supplement: S2 File — This file contains the complete set of negative training data. A key indicates the distinct subset of alignments used for each of the four testing sets. (ZIP) [file pone.0130200.s005.zip › S2_File/negative/10115_RF00515_AAMN01000002@1_828893-829048_AE009949@1_721177-721294_Z54240@2_641-760_AE017262@2_1897530-1897637_AL009126@3_1620329-1620445_M59757@2_1239-1357.aln]

>10115_RF00515_AAMN01000002@1_828893-829048
AGGUGCACCCCGACCAUGCCCCGAGGGAAGAGGAUAUUGCACUGAUCUGUCACCUGG-ACGCCAGCACCCC-UAAGCAUCCGGGGGU-GAGAUCAAGCGAUACUAGG-CUAGCUUCGAACCGCUAGUGGCCGAACGACGCUGGGACUGCGGCAUCUCAGU
>10115_RF00515_AE017262@2_1897530-1897637
CAG--CUUUGCG--UAUC--U----AAUUGU--AU-UA--GUU----AGUUACUAA---GG--AGCCC--U-UAUCUGUG-CGG-GU-GG-UAU--A--AUGC-A-A--UA-CUU--A-ACUCA-G-AC-CA-AC--GGAUUUGAAG-U-G-GCUUGGAC
>10115_RF00515_AE009949@1_721177-721294
AACU-UGGUACA--CAUU--U----GUAUGA--AC-UUA-AAU----CGUAACAAU---GG-CACAUC--UGAAAGCAUU-UGG-GUGAC-UUU-AG--CCGU-A-U--UA-CUU-UUUUCUCA-G-AU-CU-AUU-AGAUUGGACC-A-GAUUUUCUGC
>10115_RF00515_Z54240@2_641-760
UUGU-GUACGCC--UAUU--C----AAGAGU--GC-UUU-AUA----UGGUACAGC--CCC-CACCCC--AGAAUGGGGG-CGGAGUGUU-UUU-GA--UUAU-A-C--AG-UUA-AAAUCGCA-U-AC-CU-GAA-GGGUUUGAAC-C-GCCGUGGCCA
>10115_RF00515_AL009126@3_1620329-1620445
GGG--AGUCGCA--AAUC--C----UGGUGU--GU-UA--AGC-A--CGUAAUUUA---UU-CAGUGC--UGGAUAUCUU-CGG-GCCUG-UUU-AU--UCGC-A-GA-UA-AUA-CAAACACA-G-UC-CC-AA--GUAUUGGAUC-C-GAAAAUCAUA
>10115_RF00515_M59757@2_1239-1357
UGAU-AUGCACC--CAUU--G----GCGAGU--AC-UAA-UCC-G--CAU-AUGGA-A-CAGAAAAAC--U-AAAAUUUG-GGA-GUGCA-UGU--G--GUAU-U-AA-CA-CUA-UUUACGCA-G-UU-UU-ACA-AGCUUGGAUC-C-GAAGCUGAAG
