# Supplementary material for: Discovery of Novel ncRNA Sequences in Multiple Genome Alignments on the Basis of Conserved and Stable Secondary Structures
Source: PLoS One. 2015 Jun 15;10(6):e0130200. doi: 10.1371/journal.pone.0130200 (PMC4468099; doi:10.1371/journal.pone.0130200)
Supplement: S2 File — This file contains the complete set of negative training data. A key indicates the distinct subset of alignments used for each of the four testing sets. (ZIP) [file pone.0130200.s005.zip › S2_File/negative/10117_RF00431_AAIY01667802@1_1280-1413_AAGV020174727@1_1112-1246_CR956427@7_638-772.aln]

>10117_RF00431_AAGV020174727@1_1112-1246
UAACCGUGGGCACAAAUCUGUCGCAAUUUUACUGUUGCCGUCUUUUUCAGAUACACUAUGUCCCGCAAGAGUCGCUGUUGGCACGGCAUGGCCAUUGCCUUUGGCUCUGGCGGCUUAGACACGAUGGAUUCUUAG
>10117_RF00431_CR956427@7_638-772
UAACCGUGGGCACACAUCUGCUGCAAUUUUACUGUUGCCGUCUUUCUUACAUACACUAUGUUCCGCGGGAGUCGCUAUUGGCGCGGCAUGGCUAUUGCCUUUGGCUCUGGCGGCUUAGACACGAUGGAUUCUCAG
>10117_RF00431_AAIY01667802@1_1280-1413
UAACCGUGGACACAAAUCUGCCGCAAUUUCACUGUUGCCGUCUUUUGGACAUACACUAUGUUCCGCGGGAGUCGCUGUUGGCACGGCGUGGCCAUUGCCCUUGGCUCUGGCGGCCGAGACACGAUGGAUUCU-AG
