# Supplementary material for: Discovery of Novel ncRNA Sequences in Multiple Genome Alignments on the Basis of Conserved and Stable Secondary Structures
Source: PLoS One. 2015 Jun 15;10(6):e0130200. doi: 10.1371/journal.pone.0130200 (PMC4468099; doi:10.1371/journal.pone.0130200)
Supplement: S2 File — This file contains the complete set of negative training data. A key indicates the distinct subset of alignments used for each of the four testing sets. (ZIP) [file pone.0130200.s005.zip › S2_File/negative/10118_RF00431_AAIY01667802@1_1280-1413_AADN02043740@1_5436-5566_AC124598@5_176830-176959.aln]

>10118_RF00431_AAIY01667802@1_1280-1413
CUCGGCUUAUGGCGGUGGUGAAACUCAGACCUAGCUGGACGUCGGAUCUGUAGAGGGGUGACGCCACCACCCUCCUGGGCUAUAUCCUCCUCCAGUAGCUCAGUACGUGUGACUAGUUCGCUUUUGUAUCAGCG
>10118_RF00431_AC124598@5_176830-176959
CGCAGCCUAUGGCGGUGGGGAAACUCAA-UUCAGCUGGACGUCGGAUCUGUACACCGAUGACUCCAC-ACCUUCCUGGGCCAUAUCCUCCUCCAGUAGGUCAGUACG-GUAACUAGU-CGCUUUUGCAUCAGCG
>10118_RF00431_AADN02043740@1_5436-5566
CCCGGCUUAUGGUGUUGGUCAAACUCAAGCGUAGAUGGAAAUAAGCUCAGUAUAGCGGUGACUCCACCACCGGCUAGGGUCAUACCCUUCUCCAGUAGAUUAG-ACG-GUAACUAAUUUCCUUUUGCAUU-GCG
