# Supplementary material for: Discovery of Novel ncRNA Sequences in Multiple Genome Alignments on the Basis of Conserved and Stable Secondary Structures
Source: PLoS One. 2015 Jun 15;10(6):e0130200. doi: 10.1371/journal.pone.0130200 (PMC4468099; doi:10.1371/journal.pone.0130200)
Supplement: S2 File — This file contains the complete set of negative training data. A key indicates the distinct subset of alignments used for each of the four testing sets. (ZIP) [file pone.0130200.s005.zip › S2_File/negative/1011_RF01055_BX571864@1_57269-57413_CP000679@1_1094763-1094897_AE003852@1_1093019-1093158_AP006840@1_3132508-3132643_AJ312124@1_15932-16050_CP000961@1_5779002-5779136.aln]

>1011_RF01055_BX571864@1_57269-57413
U-CGGAGACAAUUGACUGUUUGCGAGUAAUUC-G-GCGAUGGAUCGAGUCAUACACUCUCCUAACCCCAG-AAAUGUAAGUGGUUCGCUAACGGAUGGGCCGUCUUCCUGAUCUAAA-ACUUUACAUUUUCAAGUGC-GAGCCGAAAUUUC
>1011_RF01055_AE003852@1_1093019-1093158
U-CGAAGAAGAGCAACUGUAUGCU-GUAAAUCCGAGCAAUGUAUCGCGGCAGAACCUCUUU-A-C-ACAA-GAAAGUGAGUUUGUCGCUAAUAGAUGGGCCGUUUUUCCCGCAUCUCUUCUCUA-AUU-CGAGGUGC-GUGUGGCACU-U-
>1011_RF01055_CP000961@1_5779002-5779136
U-CUGAAACCACC-ACUGUAAGCC-UUAAAACCG-GCAGUG-A-UGGGACCCAUACGCUCUUUCC-CCUG-AAACUCAAGGUUGGCGCCGAAAGUUGGGCAGUUUU-CUUGC--CUA-ACUUUACAUU-CGAAGUGCUG-GCUUUACU-C-
>1011_RF01055_AJ312124@1_15932-16050
A--CUAGAUACCA-ACGAA-CUCG-UACAAACUG-AUAGUA-G-GGAGACCUAC-CUAAGUUGGC-GCU--U----UUAGAUUGCCGU-AAGGGAUGGAGAAUGUU-ACGC---CG-C-CUCUU-AUU-CAUAUU-C-G-GG-AGA-U-C-
>1011_RF01055_CP000679@1_1094763-1094897
AUAGGGGAUGUCAGACAUGAUCCCACUUU-ACAG-AA-AUGGUAUGCGCCUCAC-CUUACUCCGACAUUGUCGAA-UUA-UUUAUGAU-GAG-GUCGGGAGAUCUUAACGG-GUGGGU-CUUUU-AUC-CAUGAU-C-GGGU-AGA-CCCA
>1011_RF01055_AP006840@1_3132508-3132643
G-CGGGGAGGACCUACAGGCCCCCCCCAAUCCGCGGG-C-CGUUUGGGUCGUAC-CGCGGUUAUACUCUGCGGCA--AAAAGGCGUGG-CGGGGGGCGAGGUUGUUAUCGG-GGGCGA-CCGUG-AUC-CAUGUC-C-AUGG-GGA-UUCA
