# Supplementary material for: Discovery of Novel ncRNA Sequences in Multiple Genome Alignments on the Basis of Conserved and Stable Secondary Structures
Source: PLoS One. 2015 Jun 15;10(6):e0130200. doi: 10.1371/journal.pone.0130200 (PMC4468099; doi:10.1371/journal.pone.0130200)
Supplement: S2 File — This file contains the complete set of negative training data. A key indicates the distinct subset of alignments used for each of the four testing sets. (ZIP) [file pone.0130200.s005.zip › S2_File/negative/10120_RF00431_AAQQ01076179@1_4047-4179_AAEX02020598@1_26216-26350_AAFR03044173@1_22529-22663.aln]

>10120_RF00431_AAQQ01076179@1_4047-4179
CUACGAUCAAGUGCUUUUUCCUGAUUCUUUGCGCUU-AGCUAUCGACCACGCGUCGAAAAAGGCUCCCGUCGGUCUGGUAACAUUCUCCAUUUUCCCGUAGGGGUGGCCUUUGAGUGC-GAUACGUCGACGCUUU
>10120_RF00431_AAEX02020598@1_26216-26350
CUAGGAUCAAGUGCUUUCUCCUGAUACUCUACGCUUAAACUAUCGACCACGCGUCGAAAAAGGCUCCCGUCGGUCUGGUAACAUCCUCCGUUUUCCGGUAGGGGCGGUCUUUGAGUGCUGAUAUGCUGGCGCUUA
>10120_RF00431_AAFR03044173@1_22529-22663
CUCGGAUCAAGCUCUUUCUCCUGAUACUUUACGCUUAGACUAUCGAUCACGCGUCGAAAAAGGCUCCCGUCGGUCUGAUAACAUUUUUCAUCUUCCCGUAGGAGCGGUCUUUGAGUGCGGACGUGUUGGCGCUUU
