# Supplementary material for: Discovery of Novel ncRNA Sequences in Multiple Genome Alignments on the Basis of Conserved and Stable Secondary Structures
Source: PLoS One. 2015 Jun 15;10(6):e0130200. doi: 10.1371/journal.pone.0130200 (PMC4468099; doi:10.1371/journal.pone.0130200)
Supplement: S2 File — This file contains the complete set of negative training data. A key indicates the distinct subset of alignments used for each of the four testing sets. (ZIP) [file pone.0130200.s005.zip › S2_File/negative/10123_RF00431_AL606917@12_4887-5017_AAQQ01076179@1_4047-4179_AAPN01168550@1_12156-12290.aln]

>10123_RF00431_AL606917@12_4887-5017
UAACGUGCGGCCAA-GCGGGCAAUCACUCCCGCGUCUUUCUUACAUUAGCCUGCACGCCUA-GCUCGGCAGGCCCGUGCAUGUCCUAUAAGGGUUACUCGGGGCAAUCCUCCA-GGCCGUAUA-CCAUACGUACG
>10123_RF00431_AAQQ01076179@1_4047-4179
UAAUGUGCGGCCAA-GUGGGCAGUCACUUCCGCGUUUUUUUUACAUUAGCUUGCACCCUUGUGCUCGGCAGGCCCUUGCCUGCUCUAUAAGGGUUAUUCGGGGCAACCCUCCAGGGCCUUAUA-UCUUAUGUACA
>10123_RF00431_AAPN01168550@1_12156-12290
UAAUGUACGGCCGAUCUGAGUAAUCACUGCCGCGUGCUUUUUACUUUAACUUGCACACUCGUACUCGGCAGGCGCGUGCGUGCGCUAUAAGGGUUACUUGGGGCAAUCCUCCACGGUCUUAUACCCAUAUGUAAA
