# Supplementary material for: Discovery of Novel ncRNA Sequences in Multiple Genome Alignments on the Basis of Conserved and Stable Secondary Structures
Source: PLoS One. 2015 Jun 15;10(6):e0130200. doi: 10.1371/journal.pone.0130200 (PMC4468099; doi:10.1371/journal.pone.0130200)
Supplement: S2 File — This file contains the complete set of negative training data. A key indicates the distinct subset of alignments used for each of the four testing sets. (ZIP) [file pone.0130200.s005.zip › S2_File/negative/10125_RF00431_AAPE01004230@1_1069-1202_AAWR02028016@1_7959-8093_AAGU02466416@1_9419-9552.aln]

>10125_RF00431_AAPE01004230@1_1069-1202
AGAGGCGCCUCUUGCCACCAAGCGGUCUUCGAGGCUAGGUCCCUUCGAAUCUG-ACAAGAUUGCUACCGUGACUUUCCCGCUCCCGUAUUCGGGUAAUUUUUAAGUUGUCUCUUUGUGUCCGAGGUUUAGAUAAG
>10125_RF00431_AAWR02028016@1_7959-8093
AGAGGCGCUCCUUGCCACCAAGCGGUCUUGGGGGCUAGGUCCCUUCGAAUCUGUACAAGAUUGCUACCGUGACUUUCCCGUUCCCGUAUUCGGGUAAUUUUUAAGUUGUCUCUUUGCGUCCGAGAUUUAGGUAAG
>10125_RF00431_AAGU02466416@1_9419-9552
AGAGGCGCU-CCUGCCACCAAGCGGUCUUGGGGGCUAGGUCCCCUCAAAUCUGCACAAGACUGCUACCGUGACUUUCCCGCUCCCGUAUUCGGGUAAUUCUUAAGUUGCCUCUUUGCGUCCGAGAGUUAGGUAAG
