# Supplementary material for: Discovery of Novel ncRNA Sequences in Multiple Genome Alignments on the Basis of Conserved and Stable Secondary Structures
Source: PLoS One. 2015 Jun 15;10(6):e0130200. doi: 10.1371/journal.pone.0130200 (PMC4468099; doi:10.1371/journal.pone.0130200)
Supplement: S2 File — This file contains the complete set of negative training data. A key indicates the distinct subset of alignments used for each of the four testing sets. (ZIP) [file pone.0130200.s005.zip › S2_File/negative/10126_RF00431_AAPN01168550@1_12156-12290_AAWZ01029903@1_6713-6849_AAPE01004230@1_1069-1202.aln]

>10126_RF00431_AAPN01168550@1_12156-12290
CG-AGAGUCUGAGUCCCCUGCC-UCGCGGAAUCAUGAGUAUUAUCUUGGUUCUCGGCAUAUUGCCCGCAUGAGAUCCAUGUUCAGCAAA-CUGCGCAUCUACCUAUGGGGAGGUGGAAAUUUCUCUAUUUCCCUACGA
>10126_RF00431_AAPE01004230@1_1069-1202
CG-AGAGCCUGAGUCUCCUGCC--UCCGGCAUCGUUAGUAUUCUCUUGGUCCUCGACAUGCUUCCCGUAUGAGGUCCAUAUUUAGCAAA-CGGUGCGUCUACUUAUGGGGAGUUGAAAGUUUGUACGUUUCCCUACGA
>10126_RF00431_AAWZ01029903@1_6713-6849
UGAAGAGUAUGAGCCUCCUGCUG-CAUGGAAGCGGGAGCAUUAUCUUGGCCCCCGACACCGUGCCAGCAUGAAGUCCGUGCUCAACAAAUCCGCGCGUCUACUUAUGGGGAGACGAAAGUUUGGACGAGUCCCUACGA
