# Supplementary material for: Discovery of Novel ncRNA Sequences in Multiple Genome Alignments on the Basis of Conserved and Stable Secondary Structures
Source: PLoS One. 2015 Jun 15;10(6):e0130200. doi: 10.1371/journal.pone.0130200 (PMC4468099; doi:10.1371/journal.pone.0130200)
Supplement: S2 File — This file contains the complete set of negative training data. A key indicates the distinct subset of alignments used for each of the four testing sets. (ZIP) [file pone.0130200.s005.zip › S2_File/negative/10127_RF00431_AALT01049511@1_846-979_AAPN01168550@1_12156-12290_AAQR01511668@1_342-473.aln]

>10127_RF00431_AALT01049511@1_846-979
AGGGGUUCAUCCAUGUUCUAUCUCAUGGUGUCAAACCCGUA-UUUAGCUACUUCAGAUUGCACCCCUUCCUUUUAUGCAUUGGGACGUUCAAGUACUACCAUACUCUGGUGAGGGAACUGGCGGGACCUCGCACG
>10127_RF00431_AAQR01511668@1_342-473
AGGGGUUCAUCCAUGUUCUAUCUCAUGG-GUCAAACCCGUG-UUUAGCUACUUCA-AUCGCUCUUCUUACUUUUGUGCAUUGGGACGUUCAAGUAUCCCCAUACUCUGGUGAGGGAACUGGCGAGACUUCGCACG
>10127_RF00431_AAPN01168550@1_12156-12290
AGGGGGUAAUCUAUGUUCUUUCUCAUGGUAUCAAAUCCGUACUUUAGCUGCUGCAAAUUGCAAGUCCUGCCUUUUUGCAUUGGGACGCUCAAGUAUCCCCAUACUCUGGUCAGGAGACCGGCGACACUGCGCACG
