# Supplementary material for: Discovery of Novel ncRNA Sequences in Multiple Genome Alignments on the Basis of Conserved and Stable Secondary Structures
Source: PLoS One. 2015 Jun 15;10(6):e0130200. doi: 10.1371/journal.pone.0130200 (PMC4468099; doi:10.1371/journal.pone.0130200)
Supplement: S2 File — This file contains the complete set of negative training data. A key indicates the distinct subset of alignments used for each of the four testing sets. (ZIP) [file pone.0130200.s005.zip › S2_File/negative/10128_RF00431_AAGW01643600@1_6019-6153_AAFC03075293@1_7827-7961_AANN01707595@1_1886-2020.aln]

>10128_RF00431_AAFC03075293@1_7827-7961
UUGUUCCUCGUGGUCUCGUCCGUUGGGCAAUGGCCCGACGGACAAGACCUUUUAAGCACAACCGACUGUCCGAUCGUCCGGCGCAUUUUGCGUUAAACGUAUACUGCUCAUAGAGCUACUUGGUGGACGUAGUUU
>10128_RF00431_AANN01707595@1_1886-2020
UUGUUCUUCGUGGUCUCGUCCGUUGGGCAAUGGCCCGACCAACAUGACCUUUUAAGCACAACCGACUGUUCGAUCGACCGGCGCACAUUGUGUUAAAUGCAUACUGCUCAUAGAGCUACUUGUUGGACAUAGUUU
>10128_RF00431_AAGW01643600@1_6019-6153
UCGUUCCUCGUGGUCUCGUCCAUUGGGCAAUGGCCCGGCGGAUGUGACCCUUUGAGCACGACCGACUGUCUGAUCGUCCGGCGCACUUUAUGUCAAACGUAUACUGCCCAUAGGGCUACUUGUUGGGCGCAGUUU
