# Supplementary material for: Discovery of Novel ncRNA Sequences in Multiple Genome Alignments on the Basis of Conserved and Stable Secondary Structures
Source: PLoS One. 2015 Jun 15;10(6):e0130200. doi: 10.1371/journal.pone.0130200 (PMC4468099; doi:10.1371/journal.pone.0130200)
Supplement: S2 File — This file contains the complete set of negative training data. A key indicates the distinct subset of alignments used for each of the four testing sets. (ZIP) [file pone.0130200.s005.zip › S2_File/negative/10129_RF00431_AC124598@5_176830-176959_AAGV020174727@1_1112-1246_AAPN01168550@1_12156-12290_AC114512@5_186635-186766.aln]

>10129_RF00431_AC124598@5_176830-176959
G-GGA-CCGGCUGCCCCCCAUAUCCUUUGCUGUA-AACCCGUCGAGGGGCACGCAUCGGGUGGUUUAUCACUAAGGGUAGGCAUCGCCGACCUUUACCAACCCUUCGGAAGUUUACA-GUACAUGUU-GUACCCA
>10129_RF00431_AC114512@5_186635-186766
GCGGA-CCGGCUGCCCCCCAUAUCCUUUGCUGUAUAACCCGUCGAGGGGCACGCAUUGGGUGGUUUAUCAGUAAGGGUAGGCAUCGCCGGCCUUUACCGACCCUUCGGAAGAUUACA-GUACAUGUU-GUACCCA
>10129_RF00431_AAGV020174727@1_1112-1246
GUGGACCCGGCUGCCCUCCAUAUCCUUUGUUGUACAAGCCUCCGAGGGGCACGCAUUUGAUGGUUUAUCAGUAAGGGUGGGCACCUUCGACCUUUGUCAAUCCUUCGGAAGUUUACAUGUAGAUGUUUGUACCCA
>10129_RF00431_AAPN01168550@1_12156-12290
GUGCAUUCGGCUGCCCUCCAUAGCCUUUAUUGUACAAUCCGCUAAGAGGCGCGCAUUUGCUGGUUUAUCACUUAGGGCGGGCACCAGGGACCUCCGUCAAUACUUCGAAAGUUUACAUGUAUAUGUUGGUACCCA
