# Supplementary material for: Discovery of Novel ncRNA Sequences in Multiple Genome Alignments on the Basis of Conserved and Stable Secondary Structures
Source: PLoS One. 2015 Jun 15;10(6):e0130200. doi: 10.1371/journal.pone.0130200 (PMC4468099; doi:10.1371/journal.pone.0130200)
Supplement: S2 File — This file contains the complete set of negative training data. A key indicates the distinct subset of alignments used for each of the four testing sets. (ZIP) [file pone.0130200.s005.zip › S2_File/negative/1012_RF01055_CP000724@1_1069180-1069304_AAWF01000006@1_90336-90475_CP000927@1_4176112-4176249_CP000679@1_1094763-1094897_AAZH01000018@1_18993-19134_CP000038@1_805998-806142.aln]

>1012_RF01055_CP000724@1_1069180-1069304
A-GAAC-AG-AUAUUUGAUAUAGUUA--AU-UAUU-AG-AGAACAA---GUCACGCAGAUUUGUCUCCAC-UGC-ACCCC-A-CGUAUUUCCU-UUAUAAGGAGGUAU-GGA-AGGCA-U--C-AUG-CGUAG-GA-AG--CGCGCG-UGAUG
>1012_RF01055_AAWF01000006@1_90336-90475
UUAGACAA--GUACG-GAUUAGCAUAAGUCUAU-U-GAAAGUAGAGCG-GCCUUGCUGACCUUUCACUUCCAGCGGAC-C-UCCUUUCUCUUU-UUACCAUGAGAUUUAGGGCAGAAUGUAUCGCAGAC-CCG-AU-AAU-UGCGCGGUGAGG
>1012_RF01055_AAZH01000018@1_18993-19134
AUUCACAAAAGCAGA-GAUUAAUGUAAGCCUUCCU-GA-AAUCAAGUGUGCCAUGAUGACCUUUCAUUUU-AGCAGAUA-CUCCGACCUUUUC-UUACCAAAAGAUUUAGGGCAGA-A-UCUCAAAG-CGCCA-GUGAAU-CGUUCGGGGGUU
>1012_RF01055_CP000038@1_805998-806142
GUAAUCAAA-GGUCUAGGUUGGCUUAAGGCACCCUCGA-GGAAUAGUC-GUAUCGCUGAC-UUACACCUCCAGCAAUCUA-GCCGCUUUCCCCCAUACAAAAAGCUUCAGAGCAACUG-CGUCCCAG-C-GCGAGUAGAUUUAUGCGGUGAAG
>1012_RF01055_CP000927@1_4176112-4176249
CUUACCGAGAAGCGGUGCUUGCGCUAAACC-CUCA-GG-UGAAGAU---GUGACGCUGAACCCGCGGUCCCGGC-GGC-CCCGCGCCCCGCCCCUCGGGACGAGUCGUCGGG-AGGAG-C--C-CAGUCCCCA-GACAC-GCGAGUGGCGCGG
>1012_RF01055_CP000679@1_1094763-1094897
AUCAGUCAU-AU-UA-GUGCUAAUCGAUGA-UACU-AG-GGAAGAC--UGUUUAGAUUAACAUUGACUCUGGAC--GCUCGUUCUUGUAGCUCUUACUUGGGAGAUAUCGUG-AUCCA-C--C-AAG-CGCUG-GAUAG-UAGCGCGCAGCCG
