# Supplementary material for: Discovery of Novel ncRNA Sequences in Multiple Genome Alignments on the Basis of Conserved and Stable Secondary Structures
Source: PLoS One. 2015 Jun 15;10(6):e0130200. doi: 10.1371/journal.pone.0130200 (PMC4468099; doi:10.1371/journal.pone.0130200)
Supplement: S2 File — This file contains the complete set of negative training data. A key indicates the distinct subset of alignments used for each of the four testing sets. (ZIP) [file pone.0130200.s005.zip › S2_File/negative/10132_RF00431_AAYZ01448689@1_2708-2842_AAWR02028016@1_7959-8093_AAPY01081364@1_1206-1337_AADN02043740@1_5436-5566.aln]

>10132_RF00431_AAWR02028016@1_7959-8093
AUUCUUAGUUCCGAACGUUUCCUACAAAUCACGUUCUGCUACGUGAACGGUUGGGGGAUUGAUGAUCUUUAUGUGUUGGUCAUCCUUCGUGUUCACUGCUGCCGACGUGAGAUCGCAACCGGUGCCGCUUCGGCA
>10132_RF00431_AAPY01081364@1_1206-1337
AUUCUUAGUUCCGGACGU-UCCCACAAAUCGCGUGCUGCUGCGUGUACGGUCGGGGGAUUGAUGAUCUCUAUGCGC-GGUCACCCUUCGUGCUCACUGCUGCCGACGCGAGA-CGCAACCGGUGCUGCCUCGGUA
>10132_RF00431_AAYZ01448689@1_2708-2842
AUUCCCAGUUCCGAACAUUUCCCACAAAUCACGUUCUGCUGCGUGAACACUUGGGGGAUUGAUGAUCUUUAUGUGUUGAUUAUCCUCCGCGCUUACUGCUGCCGACGUAGGAUUGCAACCUGUGCUGCCUGGGUA
>10132_RF00431_AADN02043740@1_5436-5566
AAUC-UAGUUCCGAAUGU-CUCACCAAAGCACGUUAUGCCGCA-GAACACUAGCGCGAAUGAUGAUCUCUAUAUGU-GGUUAGCUUUCGUGUUCACUGCUGCCGACGCGAGAUCGCAAUCGAUGUUGCCUAGGUA
