# Supplementary material for: Discovery of Novel ncRNA Sequences in Multiple Genome Alignments on the Basis of Conserved and Stable Secondary Structures
Source: PLoS One. 2015 Jun 15;10(6):e0130200. doi: 10.1371/journal.pone.0130200 (PMC4468099; doi:10.1371/journal.pone.0130200)
Supplement: S2 File — This file contains the complete set of negative training data. A key indicates the distinct subset of alignments used for each of the four testing sets. (ZIP) [file pone.0130200.s005.zip › S2_File/negative/10134_RF00431_AAFC03075293@1_7827-7961_AC114512@5_186635-186766_AAGW01643600@1_6019-6153_AAKN02054322@1_26773-26905.aln]

>10134_RF00431_AC114512@5_186635-186766
GCCUAUCGGGGAGUCAUGGCUGGCUUAAAACAGCUCCGCAGAGAACGCACAAUGUCCCCCAGGGUACGC-UUUACCGGGCGUCGCCCUGGUCUGACCGUUUUCUCCGGAGCUC-UGUAUAGUUGAAAUCGAUUC-
>10134_RF00431_AAKN02054322@1_26773-26905
GGCUAUCGGUGAUUCAUGGCUUGCUUAGAUCUGCCCCGCAGAAAACGC-CAAUGUCCCUCAGGGUACUC-UUUACUGGGUGUCGCCCUGGUCCGACCGUUUUCUCGGGAGCUCCCGUAUAGUUGAAACCGAUUUU
>10134_RF00431_AAFC03075293@1_7827-7961
GUCUAUCGGUGAACCGUGGCUUGCUGAGAACUGCUCCGCAGAGAACGCACAAUGUCCCUCAGGGUACCCUUUUACCGGGUGUCGCCGUGGUCCGACCGUUUUCUCUGAAGUUCUCGUAUAGUUGAAAUCGAAUUU
>10134_RF00431_AAGW01643600@1_6019-6153
GUCUAUCGGUGAACCGUGGCUUGCUUAGAACCGCUCUGCAGAGAACGCGCGAUGCCCCUCAGAGUACUCCUUCACUGGGUAUCGCCGUGGUCCGGCCGUUUUCUCUGGAGUUCUCGUACAGUUGGAACCGGUUUU
