# Supplementary material for: Discovery of Novel ncRNA Sequences in Multiple Genome Alignments on the Basis of Conserved and Stable Secondary Structures
Source: PLoS One. 2015 Jun 15;10(6):e0130200. doi: 10.1371/journal.pone.0130200 (PMC4468099; doi:10.1371/journal.pone.0130200)
Supplement: S2 File — This file contains the complete set of negative training data. A key indicates the distinct subset of alignments used for each of the four testing sets. (ZIP) [file pone.0130200.s005.zip › S2_File/negative/10135_RF00431_AANN01707595@1_1886-2020_AAIY01667802@1_1280-1413_AAPY01081364@1_1206-1337_AADN02043740@1_5436-5566.aln]

>10135_RF00431_AAIY01667802@1_1280-1413
GCAUCUCGAUUUGUCCACAUGUGAGGUCGCACAUAUUUAGCAAUGCAACGACGCUCCGGCCGCCUAUACUUUGCAAAUGCGUGGUACGAG-GAGGGCUUAGCACGCUGUCUCGUUGGCGUGCGCUGCCUUCGGCU
>10135_RF00431_AAPY01081364@1_1206-1337
GCAUCCCGAUUUU-UCACAUGCAAGGCCGCACAUACUUAGCGAUGCAACGUCGC-CCGGCCGCCUAUACUGUGCAAAUGCGUGGUGCGGG-GACGGCUUGGCACGCUUUUUCGUUGGCGUGCGCCGCCUUCGGUU
>10135_RF00431_AANN01707595@1_1886-2020
GCAUCUUGAUUUUUACACAUGUAAGGUCGCACAUAUUUAACGAUGCAACGACGCUCCGGCCGCCUAUACUUCGCAAAUGCGUGGUAUAAGUGAUGGCUUACCACGCUUAUUCGUUGGCGUGCACUGCCUUCGGUU
>10135_RF00431_AADN02043740@1_5436-5566
GUA-CCGGA-UUUUUCCCAUGAAAGACCGUACAUAUUUAACGAUGUAACGACGC-ACGGCCGCCUAUACUUACAAAAUGAGUGGUAUGAG-AAUGACUUACCAUGCUUCUUCGGUGGCGUGCCCUGUCUUCGGGC
