# Supplementary material for: Discovery of Novel ncRNA Sequences in Multiple Genome Alignments on the Basis of Conserved and Stable Secondary Structures
Source: PLoS One. 2015 Jun 15;10(6):e0130200. doi: 10.1371/journal.pone.0130200 (PMC4468099; doi:10.1371/journal.pone.0130200)
Supplement: S2 File — This file contains the complete set of negative training data. A key indicates the distinct subset of alignments used for each of the four testing sets. (ZIP) [file pone.0130200.s005.zip › S2_File/negative/10136_RF00431_AAKN02054322@1_26773-26905_AAPE01004230@1_1069-1202_AL606917@12_4887-5017_AAFR03044173@1_22529-22663.aln]

>10136_RF00431_AAPE01004230@1_1069-1202
GGUGUCUGUACAUUCAAGCCAUGAGGGGCGCCAUUAUGUGAUCGCUCCGUGGUGGACUUGCAGCCCUACCGACGUCUUAUUCAUCUCCAU-AGUUCGGUCUAGAUUUAUCUAUAUACCCCCUGGUUGAGACGUUG
>10136_RF00431_AAFR03044173@1_22529-22663
CGUGUCUGCAUACUCUAACCACAAGGGGCGCCAUUAUGUGACCGCUCCGGGGUGGACUUGCAGCCCUACCGACGUCUUAUUUAUUUCGAUCGGUUUAGUCUCAAUUUGUCUAUAUACCCCUUGGUUGAGACGUUG
>10136_RF00431_AAKN02054322@1_26773-26905
CGUGUCUGUGUAUUCGAGCCAUGAGGGGCGCCAUUAUAUAACCGCUCCG-GGUGGACCUGCAGUCCUACCGACGCCUUAUUUACCUCGAUUUGUUCAGGCU-GAGCUACCUUUAUACCCCCUGGUUGAGACGUUG
>10136_RF00431_AL606917@12_4887-5017
CGUGUCCGCCGACUCGAGCCA-GAGGGGCGCCAUUAUCCAACUGCUCCG-GGUGGACUCGCAGCCCUACCGA-GUCUCAUUUAUCGCGAU-AGUUCAGCCUAGAUCCAUCUAUAGACCCCCUGGCUGAGACGUUA
