# Supplementary material for: Discovery of Novel ncRNA Sequences in Multiple Genome Alignments on the Basis of Conserved and Stable Secondary Structures
Source: PLoS One. 2015 Jun 15;10(6):e0130200. doi: 10.1371/journal.pone.0130200 (PMC4468099; doi:10.1371/journal.pone.0130200)
Supplement: S2 File — This file contains the complete set of negative training data. A key indicates the distinct subset of alignments used for each of the four testing sets. (ZIP) [file pone.0130200.s005.zip › S2_File/negative/10138_RF00431_AAQR01511668@1_342-473_AAGW01643600@1_6019-6153_AAGU02466416@1_9419-9552_AAFC03075293@1_7827-7961.aln]

>10138_RF00431_AAGU02466416@1_9419-9552
GCCUCCAAUUUGUACGUGGCCGGGCAUAACUCACACCCGGGCCGUAUGCAUUUCUUUGACCCGCGCUGAGUAACGGUCGCCAGCGUGCCGUCCGUUUAAUUUCAACUGCAUGCCUGAUGACACGGG-GUGUUUAA
>10138_RF00431_AAFC03075293@1_7827-7961
GCCUCCAACUUGUAUGUGGCCGGGCAUAACUCACACCCGGGCCAUAUGAAUUUCUUUGACCCGCGCUGAGUAACGGUCGCCAGUGUGCCGUCUGUUUAAUUUUAAUUGCAUGCCUGGUGACACGGGCGUGUUUAA
>10138_RF00431_AAQR01511668@1_342-473
GCCU-CAAUUUGUAUGUGGCCGGGCAUAAUUCACACCCGGUCCAUAUGCACUUCUUUGAUCCCCGCUGA-UUACGGUCGCCAGUGUGACGUCCGUUUAAUUUUAAUUGCAUGCCUGGUGACAUGGA-GUGUCUAA
>10138_RF00431_AAGW01643600@1_6019-6153
GCCUCCAGCUCGUAUGUGGCUGGGCAUAAUUCGCACCCGAGCCGCAUGUACUUCUUUGACCCGCACCGAUUAACGGUCGUCAGUGCGCCGUCCGUUUGAUUUUAGUUGCAUGCCUGGUGACACGGGCGUGUUUGA
