# Supplementary material for: Discovery of Novel ncRNA Sequences in Multiple Genome Alignments on the Basis of Conserved and Stable Secondary Structures
Source: PLoS One. 2015 Jun 15;10(6):e0130200. doi: 10.1371/journal.pone.0130200 (PMC4468099; doi:10.1371/journal.pone.0130200)
Supplement: S2 File — This file contains the complete set of negative training data. A key indicates the distinct subset of alignments used for each of the four testing sets. (ZIP) [file pone.0130200.s005.zip › S2_File/negative/1013_RF01055_AAPH01000008@1_168857-169008_CP000563@1_321974-322107_AJ312124@1_15932-16050_CP000853@1_2630463-2630586_CP001124@1_2644200-2644320_ABCQ01000014@1_59878-60025.aln]

>1013_RF01055_AAPH01000008@1_168857-169008
CAAAAGUACCAAAUUGGAGACGUAUUAAAAGUCCUAUCGCGCUUUAGAGUGGAUC-CAGUAUCGCUCUCUUUUCUGGCCUACAAUUUCCCGCUGCUAGGAUAGGCAACGUGUUAAGGUAUGAAU-CGGUUCUCUCCGUUCUAA-CAAUUAUA-GGU
>1013_RF01055_CP000563@1_321974-322107
UAAAGGCGCCUAAUUUUAUG-GGAGU-ACGGU--UAACGCGGU-AUCAGUUUAUA-U-GUGUCACCC-CUC-UCG-G-CCGCAGCGGCC--CA-CUGGGACAGGCAACG-GUUAGUGU-GGAAA-AAACUACUCCCG-UCA-A-GUU--AUACGAG
>1013_RF01055_ABCQ01000014@1_59878-60025
CAUAAGUACCUUAUUUUAUUAGAACUAAAAGUUUUACCACGUUACAGAGUAAAAA-CAAAAUCGACA-CUUUUUU-GCUAAAAAUCUAU-ACAAGCUGUAUAGGCUACGAGUUAUCGUCUG-AA-AAGUUUUAUACG-UUUUUACUA-UAUAGGGG
>1013_RF01055_AJ312124@1_15932-16050
CAAAUAU-C-AG-UCA-A-C-UUGCU-AG-GU--UA-CGCGCA-GCGA-U-AGUU----A-UCGA-GACC--UACCG-CGUAACUAUGUC-CC-AUUGGAGCG-GCU-U-GUACAUGC--G-AUAAGUAA-AGUUCGG-UA-AU-GUC-A-AGUAG
>1013_RF01055_CP001124@1_2644200-2644320
CAA-UGCCC-GG-UGG-GCC-CCGCU-AGCGU--UA-CUCGGA-CUCA-C-GUCUCC--A-UCGC-GACA--GGCCG-CGCAGGUACUCC-CC-AUCGUAGGG-GCC-G-GCACACGU--G-AG-AAUAG-AC-UCGG-UA-GA-CUC-A-AUGCU
>1013_RF01055_CP000853@1_2630463-2630586
CAA-AGAAC-CAAUCU-CUC-ACGUG-AUGGU--UA-CUCGAA-GAUA-UAG-UU-C--U-UUGACCAUU---GUCG-CGUGGAUUCUCU-CU-AUUGUAACGGUCG-U-GCAUGCGU--G-AGAAUUAA-AAUCCGGUUU-CA-CUC-A-A-GAU
