# Supplementary material for: Discovery of Novel ncRNA Sequences in Multiple Genome Alignments on the Basis of Conserved and Stable Secondary Structures
Source: PLoS One. 2015 Jun 15;10(6):e0130200. doi: 10.1371/journal.pone.0130200 (PMC4468099; doi:10.1371/journal.pone.0130200)
Supplement: S2 File — This file contains the complete set of negative training data. A key indicates the distinct subset of alignments used for each of the four testing sets. (ZIP) [file pone.0130200.s005.zip › S2_File/negative/10143_RF00431_AC124598@5_176830-176959_AAFR03044173@1_22529-22663_AAFC03075293@1_7827-7961_AAPY01081364@1_1206-1337_AAGU02466416@1_9419-9552.aln]

>10143_RF00431_AAFC03075293@1_7827-7961
AGGACUGUGGUUGGGCACGAGCCCUUCUCUGGCGAAUUAGAGGCGGGCGAUUUUUCCCGGACACGCCCUAACUUGGAGCUUACCAAAUCCGCCCGUAUUGGAGUCUUUUAGUAUAAGAUUCACGUCCUCCUUGUU
>10143_RF00431_AAGU02466416@1_9419-9552
CGGACUGUGGUUGGGCACGAGCCCUUCCCUGGCGAACUAGAGG-GGGCGACUUUUCCCGGACACGCCCUGACUCGGAGCUUACCAAAUCCGCCUGUACUGGAGUCUUUUAAUAUAAGAUUCACGUCCUCCUUGUU
>10143_RF00431_AAPY01081364@1_1206-1337
CGGACCGUGGCCGGGCU-GAGCCCUGUUCCGGCGAAUUAGAGG-GGGCGACUUUUCCCGGGCGCGCCCUGACUUG-AGCUUACCAAAUCCGCCCGUAUUGGAGUCUUUUAGCACAAGAUUUGCGUCCCCCUUGUU
>10143_RF00431_AC124598@5_176830-176959
UGGACUGUGGUCGGGCACGAGCCCU--CCUGGCGAAUUACAGG-GGGCGAUUUUGCCCGAACAUGCCCCAACU-GCAGCCUACCAAAUCUGCGUGUACUGGAGUCUUUUACCACAAGAUUCACA-CCGCCUUGUU
>10143_RF00431_AAFR03044173@1_22529-22663
UGGACUGGGGUUGAGCACAAGCCCUUUUCCGGCGAAUUACAGGUGGGCGAUUUUUCCCUGACGCGCCCCAACUCGUCGUUUACCAAAUCCGUUUAUAUUGGAGUCUUUUAGCGUAAGAUUCACGUCCUCCUUGUU
