# Supplementary material for: Discovery of Novel ncRNA Sequences in Multiple Genome Alignments on the Basis of Conserved and Stable Secondary Structures
Source: PLoS One. 2015 Jun 15;10(6):e0130200. doi: 10.1371/journal.pone.0130200 (PMC4468099; doi:10.1371/journal.pone.0130200)
Supplement: S2 File — This file contains the complete set of negative training data. A key indicates the distinct subset of alignments used for each of the four testing sets. (ZIP) [file pone.0130200.s005.zip › S2_File/negative/10144_RF00431_AAPY01081364@1_1206-1337_AAPN01168550@1_12156-12290_AJ609480@1_1-137_AAIY01667802@1_1280-1413_AAPE01004230@1_1069-1202.aln]

>10144_RF00431_AAPY01081364@1_1206-1337
GGGUAGAGUUGGGAUAGAGCCUUGGG-CAACGCCCGCACCACUGUUCGCUUUUAACGGGGCUCCUGUACUUCUGACGCGGGACCCGCCCUC--CGGCGACGUUAAGGGCGAUUUGGCUUUC-UCACUUCC-CUUGCA
>10144_RF00431_AAIY01667802@1_1280-1413
GGAUAGAGUUGGGAUAAAGCCUCGGGUCAAUACCCGCACCACUGCUUGGUUUUAACGGGGUUCCUGUACUUCUGACGCGGGACCCGCCCUC-UCGGCGAUAAUAAGGGUGGUUUGGCGGUC-UCACUUCC-CUCUCA
>10144_RF00431_AJ609480@1_1-137
GGAUAGAGUUGGGAUAAAGCCUUGGGUCAAUACCCGCGCCACUGUUUGUUUUUAACGGGGUUCCCGUACUUCUAACGCGGGACCCGCCCUCUUCGGCGAUGAUAAGGGUGAUUUGGCUUUCAUCACUUCCGCUAUCA
>10144_RF00431_AAPE01004230@1_1069-1202
GGAUAGAGUUGGGAUAAAGCCUCGGGUCAAUACCCACGCCACUGUUUGUUUUUAACGGGGCUCCUGUACUUUUGAUGCGGAACCCCCCCUCUUUGGCGAUGAUAAGGGUGA-UUGGCUUUC-UCACUUCC-CUUUCA
>10144_RF00431_AAPN01168550@1_12156-12290
AGAUAGAGUGGGGAUAAAGAAUUCGGUCAAUACCCCCACCACUGUUCGUUUUCAAUGGGGUUCCGGUAUCUCUAAGACGGGACCCCCCGUCUUCUGCGUUGAUAGGGGUAAGUUAGCUUUC-UCACUCCC-CUUUCA
