# Supplementary material for: Discovery of Novel ncRNA Sequences in Multiple Genome Alignments on the Basis of Conserved and Stable Secondary Structures
Source: PLoS One. 2015 Jun 15;10(6):e0130200. doi: 10.1371/journal.pone.0130200 (PMC4468099; doi:10.1371/journal.pone.0130200)
Supplement: S2 File — This file contains the complete set of negative training data. A key indicates the distinct subset of alignments used for each of the four testing sets. (ZIP) [file pone.0130200.s005.zip › S2_File/negative/10146_RF00431_AC124598@5_176830-176959_AAPN01168550@1_12156-12290_AAIY01667802@1_1280-1413_AADN02043740@1_5436-5566_AALT01049511@1_846-979.aln]

>10146_RF00431_AC124598@5_176830-176959
GGGGUAUUGGUUGUUUAUACC-CCAGUGAGCCGUAGAUCGGCUAGGGCAACAACCUUUGCCAUCGACC-AGGUCCCCCG-UCCGAUAUUGUAUGA-AUGCCUCUAACAGCUGCAAGUGCACCAG-CCGCCUCCUG
>10146_RF00431_AAIY01667802@1_1280-1413
GCGGCAUUGGUUGUUUAUAUCACCAGUGAGCCGUGGAUCUGUUAGGGCAAUAACCCUUGCCGUCGACGUAGGGCCCCCGCUGCGAUAUUGUGUGA-AUGCCUCUAACAGCCGCAGGUGCAUCAGUGCGCCUCCUU
>10146_RF00431_AALT01049511@1_846-979
GCAGUAUUGGUUGUUUAUAUUGCCAGUGAGCCGUGGAUCUGUUAGGGCAAUAACCUUUGCCAUCGACUCAGGUCCCCCGCUGCGAUACCGUAUGA-AUACCUCUAACAGCUGCAGGUGUAUCAUUACGCCUCCUU
>10146_RF00431_AAPN01168550@1_12156-12290
GAAGGUUUGGUUGCUUAUAGCGCCAGUGAGCCAUAGAUUGGUUAGGCCAAUAACCCUUGCUGUCGACUGAGGUCCCCCACUCGAACAUUGUAUGACAUCCCUAUAAUAGCUGCAGGUGUACCGUUUCGCCUCCUU
>10146_RF00431_AADN02043740@1_5436-5566
CAGGGAUUAGUUGUGUAUACCGCCCGAGAGCAGUAGACUUGCUAGGGUAAUAACUCUUGCUGUCGACU-AAGUCCCCCCCUGUGAUAA-GUAUGA-AUACCUAUAACAGCGGUAGGUGUAUCAUUCUGCCUCC-C
