# Supplementary material for: Discovery of Novel ncRNA Sequences in Multiple Genome Alignments on the Basis of Conserved and Stable Secondary Structures
Source: PLoS One. 2015 Jun 15;10(6):e0130200. doi: 10.1371/journal.pone.0130200 (PMC4468099; doi:10.1371/journal.pone.0130200)
Supplement: S2 File — This file contains the complete set of negative training data. A key indicates the distinct subset of alignments used for each of the four testing sets. (ZIP) [file pone.0130200.s005.zip › S2_File/negative/10147_RF00431_CR956427@7_638-772_AAPY01081364@1_1206-1337_AAKN02054322@1_26773-26905_AALT01049511@1_846-979_AC124598@5_176830-176959.aln]

>10147_RF00431_CR956427@7_638-772
UCGAGUAAGUCCCGUAGCUCCCGUAGUCCGUUGCGACAUGUUUCUUGAACGGCGAAGACCGGCUGAUUUCCUCUGAUUAUGGGGUCCCACUUUUCCGGCAAGAGCCUAAGUAGUUUCUCUGGUAUGUCGCUGCUU
>10147_RF00431_AAPY01081364@1_1206-1337
UCGGGUAAGUCCCGUAGCUUCCGUGGUCCGCUGCGGCAUG-UUCUUAAACGGCGAAGACCGGCUGGUUUCCUCGGACCAUGGGGCC-CUCUUUUCCGGCAAGAGCC-AAGUAGCUUACCCGGCAUGUCGCUGCUU
>10147_RF00431_AALT01049511@1_846-979
UCGAGUAAGUCCCGUAGCUCCCGUAAUCCGUUGCGAUAUGUUUCUUAAACGGCGAAGACUGGCCGAUUCCCUCUAAUUAUGGGGUC-CACCUUUCCGACAAGAGCCUAAGUAGUUUAUCCGGCAUGUUGCUGCUU
>10147_RF00431_AAKN02054322@1_26773-26905
-CGAGUAAGUCCCGGAGCUUCCAUACUCCGUUGCGGUAUGUUUCUUAAACGGCGAAGACCGGCUGUUUUCCUC-CAUUAUGGGGUUUCUCCCUUCCGGCAAGAGCCUAAGUAGUUGAUCCGGCAUGUCGCCGCUU
>10147_RF00431_AC124598@5_176830-176959
-CGAGUAAGUCCCGCAGCUCCCCUAAUCCGCUGCGGUAUGUUUCUCAAACGGCGAAGACCGGCUGAUG-CCUC-CAUCAUGGGGGGUCACU-UUCCAGUAAAAGCCUAAGUAGUUCAUCCGGCACGUUGCUGCU-
