# Supplementary material for: Discovery of Novel ncRNA Sequences in Multiple Genome Alignments on the Basis of Conserved and Stable Secondary Structures
Source: PLoS One. 2015 Jun 15;10(6):e0130200. doi: 10.1371/journal.pone.0130200 (PMC4468099; doi:10.1371/journal.pone.0130200)
Supplement: S2 File — This file contains the complete set of negative training data. A key indicates the distinct subset of alignments used for each of the four testing sets. (ZIP) [file pone.0130200.s005.zip › S2_File/negative/10148_RF00431_AAIY01667802@1_1280-1413_AANN01707595@1_1886-2020_AAFR03044173@1_22529-22663_AAWZ01029903@1_6713-6849_AAGU02466416@1_9419-9552.aln]

>10148_RF00431_AAIY01667802@1_1280-1413
GAGUGCGUGUCUUAGAC-AGGUGUCCCCCAAUUACCGGUUCGCGAAGCGGCGUGUGUAAU-UCACUUCAUCAAUGGGGACAAAUCCUG-CUCCGGGACUUGGACCGCCU-GAUCCCUUCUUCGUCAAUCCGGGGUUGG
>10148_RF00431_AAGU02466416@1_9419-9552
GAGUGCGUGCCUUACAC-AGGUUUCCCCCAGUUACCAGUUCGCGAAGCGGCUUGUGUAAU-UCACUUCAUCAACGGGAACAAAUCCUG-CCCCGGGACUUGGACCGCCU-GAUCCCUUCUUCGUCAAUUGGGGGUUGG
>10148_RF00431_AANN01707595@1_1886-2020
GACUACGUGUUUUAUAC-AGAUUUCCCCCAGUUACAAGUACGCGAAGCGGCUUGUGUAAU-UCACUUCAUCAAUGGGGACAAAUCCUGUCUCCGGGAUUUGGACCGCCU-GAUCUCUCCUUUGUCAAUCCAGGGUUGG
>10148_RF00431_AAFR03044173@1_22529-22663
UAAUCCGUGUUUUAUAC-AGGUUUCUCUCAGUUACUAGUCCGCAAAGCGGCGUGUGUAAU-UCACUUCAUCAGCGGGGACGACCCUUGUCUCCGGGAUUUGGACCGCCU-GAUCCCUUCUUCGCUAAUUCAAGGUUGG
>10148_RF00431_AAWZ01029903@1_6713-6849
GAGUCCGUGGCUUAUACAAAGUCUCACUCAGUUACGAAGGCGAAAAGCGGCCUGCGCAAUAUCACGUCAUCAG-GGGGACAAACCAAGCGUCCGGGACUUGGACCGUCCUGAUCACUUUGUCGCCACUCUGGGGAUGG
