# Supplementary material for: Discovery of Novel ncRNA Sequences in Multiple Genome Alignments on the Basis of Conserved and Stable Secondary Structures
Source: PLoS One. 2015 Jun 15;10(6):e0130200. doi: 10.1371/journal.pone.0130200 (PMC4468099; doi:10.1371/journal.pone.0130200)
Supplement: S2 File — This file contains the complete set of negative training data. A key indicates the distinct subset of alignments used for each of the four testing sets. (ZIP) [file pone.0130200.s005.zip › S2_File/negative/10149_RF00431_AAGW01643600@1_6019-6153_AJ609480@1_1-137_AL606917@12_4887-5017_AALT01049511@1_846-979_AAWZ01029903@1_6713-6849.aln]

>10149_RF00431_AAGW01643600@1_6019-6153
-UUUUUCCU-AGGCUCUCGCUUAUGGUGCGAGGCUGAAGUGUG-GCGUUCCGUACGAGGAACCUGUUUUGUAGUGGACCCC-UGACAAGCCGCUUACUUGAGCUGCGCUUUUCGAGCGCCCAAAUGCCGCGU-UCACCGC
>10149_RF00431_AJ609480@1_1-137
ACCUUUCCU-AGGUUCUCACUUAUGGUGUGAGGUUGAAGUACA-GCGUUCCGUACGAGGAACCUGUUUUGUAGUGGACCCCGUGAAAAGCCGCUUACUUGAGUUGCGCCUUUCAGGCGUCCGAAUGCUGCAU-UCACCGC
>10149_RF00431_AALT01049511@1_846-979
-UCUUUCCU-AGGUUCUCACUUAUGGUAUGAGGUUGAAGUAUA-GCGU-CCGUACAAGGAACCUGUUCUGUAGUGAACCCC-UGAUAAGCCGCUUACUCGAAUUGCGUCCUUCAGACGUCCGAAUGUUGCGC-UCACCGC
>10149_RF00431_AL606917@12_4887-5017
-CCCUUCCU-AGGCUCCCACUUAUGGUAUGAGACUGAAGUACA-GCGU-CCGCACCAGGAACCUGGUCGGUACUG-ACCCC-UGAUAAGCCGCCUACUUGAAUUGCGCGUUUCAGGCGCCCGAAUGU-GCGC-U-ACCGC
>10149_RF00431_AAWZ01029903@1_6713-6849
-GUGUUCACAAGGUUCCUACUUAGGACCUGAGGCUGGAGUAAAUGGGACCUGGACCAGGAACCUGGUCGGCAGUG-ACCCC-UGACAAGCCGCCUACUUGAGCUACGUAUUUCAGGCGCCCGAAUGAUGCGAAUCAACGC
