# Supplementary material for: Discovery of Novel ncRNA Sequences in Multiple Genome Alignments on the Basis of Conserved and Stable Secondary Structures
Source: PLoS One. 2015 Jun 15;10(6):e0130200. doi: 10.1371/journal.pone.0130200 (PMC4468099; doi:10.1371/journal.pone.0130200)
Supplement: S2 File — This file contains the complete set of negative training data. A key indicates the distinct subset of alignments used for each of the four testing sets. (ZIP) [file pone.0130200.s005.zip › S2_File/negative/1014_RF01055_BA000037@2_1214618-1214768_AE003852@1_1093019-1093158_AAKK02000029@1_45467-45601_CP001113@1_874828-874972_CP000851@1_5004406-5004542_AAYT01000002@1_511107-511253.aln]

>1014_RF01055_BA000037@2_1214618-1214768
-G-GAUGAAACAAGUCCCU-GGCUUCU-CAGUAUGCAUUUGAAAGGAUC-GAUUAGUCGAC-AGUCCUUAGAUAUAUCCGAUUUGUAUCUGGCGAGGUUACC-UGAACCUACGUCGUAAAUAGUGCGCAUGUGGAACGUGAGCCCAUAGUUGAAAUGA
>1014_RF01055_AAKK02000029@1_45467-45601
-UA-AUG-AC-CGGUCCCU-GUUUUCU-CAGUA-GCAUUUAAG-GGACC-GAUUA--CGAC--GUCU--AGA---GCCC-GUC-GUCUCGGGCGAGGUUACC-UGGACU-ACGUCGUGAAUAG-GCACGUGUGGAACGUGAGCCCAUAGUUGAAAUGA
>1014_RF01055_AE003852@1_1093019-1093158
-G--AUG-AU-CAGUCCCU-UUUGGCU-CUGGAUGCAUUUCAG-GG-UC-CAUUA-CCGAC--GUCC-AAAAACUAUCC-AUU-GUUUCAAGUGAGGUUUCC-UG-UCUUACGUCGUAAAUAGAGCACCCGUGGAACGUGAGUCCAGAGGUGAAAUGA
>1014_RF01055_CP000851@1_5004406-5004542
-A--AUU-AA-UGAUCCCUUGUUUACU-CGGAA-GCAUUUAAG-AG-CU-GAUUC-CCGUC--GUCU-AAGAG--UCCA-CUU-GAGCCAAG-GAGGCUACCCGG-UCC-GCCAAGUACAAUGAGCGGACGUGGAACUUGAGUCCAUUCUCAGCAGCA
>1014_RF01055_CP001113@1_874828-874972
-C--AUGGAUAGAGUCCCU-AGUU-CUACAGCAUGCAAUU-GCCAGCCCACGUUCGUCGACC-GUCC-UC-GUUACUCCUACC-AGAUCUAG-C-GGUUGCCAUAGCACGACGUUAUAGUAAGUGUGCGAGAGGAACUUG-GCGUAACUGCAUUAACA
>1014_RF01055_AAYT01000002@1_511107-511253
UU--A-GAAAGGAAUCCCU-AGUU-CUGCAACAUGCACUU-AUUAGGUUCGAUUCUUUGUCC-GUUC-UAAGCUUUUCCUCAU-GGGUCCAG-CAGGAUUCCAGAGGACUACGUUGUCCAGUGUGUGAUGG-GGAAUUUGCGCCCGCCAUCAGAAAUA
