# Supplementary material for: Discovery of Novel ncRNA Sequences in Multiple Genome Alignments on the Basis of Conserved and Stable Secondary Structures
Source: PLoS One. 2015 Jun 15;10(6):e0130200. doi: 10.1371/journal.pone.0130200 (PMC4468099; doi:10.1371/journal.pone.0130200)
Supplement: S2 File — This file contains the complete set of negative training data. A key indicates the distinct subset of alignments used for each of the four testing sets. (ZIP) [file pone.0130200.s005.zip › S2_File/negative/10150_RF00431_AAWR02028016@1_7959-8093_AANN01707595@1_1886-2020_AAKN02054322@1_26773-26905_AL606917@12_4887-5017_AAPY01081364@1_1206-1337.aln]

>10150_RF00431_AAWR02028016@1_7959-8093
UGCUCUAGCCUUUUAUUGUGAUCUCCAGGAAUGUGCCGUUAUCACCGGACACGUGCUCUCCGCCUUCGCGGAAUGGAGCGAACCUAGGUUUUAAACUUCUUUGAUGUCGGAGCGAUUAUAGUCCUGCUGGGUCUG
>10150_RF00431_AANN01707595@1_1886-2020
UGCUCUAGCCUUUUAUUGCGAUCUCCAGAAAUGUGCCGUUACAACCGGACACGUGCUCUUCGCCUUCGCGGAAUGGAGCGAACCUAGGUUUUAAACUAUUUUGAUGUCGGACCGAUUAUAGUCCUACUGAGCCUG
>10150_RF00431_AAPY01081364@1_1206-1337
UGCCCUAGCCCCUUAU-GCGAUCCCCAGGAAUGUGCCGGUUUUACCGGGCACGUGCUCUUCGCCUUCGCGGAACGGAGCGAACCUAGGU-UUAAGCUUCUU-GAUGUCGGGGCGAUUAUAGCCCUGCCGGGCCUG
>10150_RF00431_AAKN02054322@1_26773-26905
UGCUCUAGCCUUUUAUUGUGAUCUCCAGGAAUGUGCCGCUUCGACCGGACAC-UGCCCUUCGCCUUCGCGGAAUAGAGCGAACCUAGGCUUUAAUCUUCUUUGAUGUCGGAGCGAGUAUAGUCCUGCUGCGCC-G
>10150_RF00431_AL606917@12_4887-5017
UGCUCUAGCCCGCUAUUGGGACCUCCAGGAAUAUGCCGAUAUUAUCGGACAC-UGCUUUCCGCCUUC-CGGAACCGAGCGAACCCAGGUUUUAAACUCCCU-GAGGUCGGAGCGACUACAGCCCUGCUGCGCC-G
