# Supplementary material for: Discovery of Novel ncRNA Sequences in Multiple Genome Alignments on the Basis of Conserved and Stable Secondary Structures
Source: PLoS One. 2015 Jun 15;10(6):e0130200. doi: 10.1371/journal.pone.0130200 (PMC4468099; doi:10.1371/journal.pone.0130200)
Supplement: S2 File — This file contains the complete set of negative training data. A key indicates the distinct subset of alignments used for each of the four testing sets. (ZIP) [file pone.0130200.s005.zip › S2_File/negative/10152_RF00431_AAGU02466416@1_9419-9552_AAQQ01076179@1_4047-4179_AAKN02054322@1_26773-26905_AADN02043740@1_5436-5566_AAWR02028016@1_7959-8093.aln]

>10152_RF00431_AAQQ01076179@1_4047-4179
UAGUUCGGAUCGGUCCGCCGUCGUGCAGCGGUCAUCCCUCAGAAUAGUGUUUA-ACGAUCCAUGCACAUGUUGAUG-CUGAGGAUCCGCCGCAUUAAUCUCUCAGACGUGUUGUCAUCUUGCUUCGCUUUCUCUG
>10152_RF00431_AAKN02054322@1_26773-26905
UAGUUCGGAUCGGUCCGCCGUCGUGCAGCGGUCAUCCCUCAGAAUAGUGCGCA-ACGAUCCAUGCACAUGUUGAUG-CUGAGGAUCCGCCGCAUGUGUCUCUCAGACACGUUGUCAUUUUGCUUCGCUUUAUCUG
>10152_RF00431_AAWR02028016@1_7959-8093
UAGUUCGGAUCGGUCCGCCGUCGUGCAGCGGUUAUCCCUCAGAAUAGUGUUUAGACGAUCCAUGCACAUGUUGACGUCUGAGGAUCCGCCGUAUCAGUCUGUCAGACAUGUUGUCAUUUUGCAUCGCUUUGUCUG
>10152_RF00431_AAGU02466416@1_9419-9552
UAGCCCGGAUCGGUCCGCCGCCGUGCAGCGGUUAUCCCUCAGAAUAGUGCC-AGACGAUCCAUGCACAUGUUGACGUCUGAGGAUCCGCCGUAUCAGUCUGUCAGACAUGUUGUCAUCUUGCACCGGUUUAUCUG
>10152_RF00431_AADN02043740@1_5436-5566
UAGGCCGGACCGA-CCGCCG-CGUGCAGCACUUAUCCCUCAGAACAGUGGUU-GACACUACAUACAUAUGUUGAUGUU-GAGCAUCAGUCGCAAUAGUCUCUCAGACAAGUCGUCAUAUGGCAUUGAUUUGUUUG
