# Supplementary material for: Discovery of Novel ncRNA Sequences in Multiple Genome Alignments on the Basis of Conserved and Stable Secondary Structures
Source: PLoS One. 2015 Jun 15;10(6):e0130200. doi: 10.1371/journal.pone.0130200 (PMC4468099; doi:10.1371/journal.pone.0130200)
Supplement: S2 File — This file contains the complete set of negative training data. A key indicates the distinct subset of alignments used for each of the four testing sets. (ZIP) [file pone.0130200.s005.zip › S2_File/negative/10153_RF00431_AAGU02466416@1_9419-9552_AAWZ01029903@1_6713-6849_AAYZ01448689@1_2708-2842_AAQR01511668@1_342-473_AANN01707595@1_1886-2020.aln]

>10153_RF00431_AAYZ01448689@1_2708-2842
UACUGUUGUUAUUGGCAUUCUAGUCCC--UCGCGAAACUCAUCUGGGUCCCAAGCACUGUUCGACGUAUGCUUCCUAGAUCAUUACCUAGUCGAGCCAAGGGUGA-UUGGUCCGAAGUCCCCUGGGUGUCGUUAAUUC
>10153_RF00431_AANN01707595@1_1886-2020
UACUGUUGUUAUCGAUAUUCUAGUCGC--UCGUGAAACUCAUCUAGCUCCCAGGCACUGUUCCACGCAUGCUUCCAGGACCAUUAUCUAGUCGAACCAAGGGUGA-UUGGGUCGAAGUCCCUUGGGCGUCGUUAAAUU
>10153_RF00431_AAQR01511668@1_342-473
UACUGUAGUUA-CGAUAUUCUAGUCGC--UCGUGAAACUCAUCUAGCUCCCAGGCGCUGUCC-ACGUAUGCUUCCUGGAUCU-UAUCUAAUCGAGCCAAGGGUGA-UUGGGUCGAAGUCCCUUGCGCGUCGUUAAUUU
>10153_RF00431_AAGU02466416@1_9419-9552
CACUGUCGUUAUCGAUAUUCCAGUCGC--UGGCGAAACUCAUCCAGCUCCCAGGCGCUGUCCGACGCACGCUUCUUGGAUCA-UACCUAGUCGAGCCGAGGGUGA-UUAGGUCGAAGUCCCUUGGGCGUCGUUAACUU
>10153_RF00431_AAWZ01029903@1_6713-6849
AACCGAAGUCACAGAUAGUCCGGUUACAAUUGUGAAACUAAUC-AGUUCCCCGGCGCUGUCCGACGAACGCUCGCGGGAUCACUAGUUAGGCGACCCGAGGGUAAUUCGGGCCGAAGUCCCUGGAGCGUCGUUAAGCU
