# Supplementary material for: Discovery of Novel ncRNA Sequences in Multiple Genome Alignments on the Basis of Conserved and Stable Secondary Structures
Source: PLoS One. 2015 Jun 15;10(6):e0130200. doi: 10.1371/journal.pone.0130200 (PMC4468099; doi:10.1371/journal.pone.0130200)
Supplement: S2 File — This file contains the complete set of negative training data. A key indicates the distinct subset of alignments used for each of the four testing sets. (ZIP) [file pone.0130200.s005.zip › S2_File/negative/10154_RF00431_AAPN01168550@1_12156-12290_AAGV020174727@1_1112-1246_AAEX02020598@1_26216-26350_AC124598@5_176830-176959_AAGW01643600@1_6019-6153.aln]

>10154_RF00431_AAGV020174727@1_1112-1246
CGAUUUUCAUGGACAUGCUUUCGAAAGUGGGCCCCGUUAAACUGCGAACCCCAGUUUUUGUGAUCCUCUAUUGAACGAGUCCUCUCUGGUGCGCUCUAGUGUUACUUUCGGGUGACUGACCCCGUAGUAAGGAGC
>10154_RF00431_AAGW01643600@1_6019-6153
CGAUUUUCGUGGGCAUGCUUCCAAAGGUGGGCCCCGUUAAACUUCGAGCCCCAGUUUUCAUGGCCCUCCAUUGAGCGGGUCCUUUCUGGUGCGCUCUAGUGUUACUCUCGGGUGACUGACCCCGUAGUAAGGAGC
>10154_RF00431_AAEX02020598@1_26216-26350
CGACUCUCACGGACAUGCUUUCGGAGGUGGGCCCCGUUAAACUCCGAACCCCAGUUUUAGUGAUCCUCCAUUGAACGAGUCUUCUUUGGUGCGCUCUAGUGUUACUUUCGAGUGACUGACCCUGUAGUAAGGAGC
>10154_RF00431_AC124598@5_176830-176959
CGACU-UCAUGGACAUGCCUUCGAAGGUGGGCCCCG--AAA-UCCGAACCUCAGGUGUUGUGAUCCUCUACUAAACGAGUCCGCUCUGCUGCCCCCUAGCGUUACUUUCGGGUAACUGACCC-GUAGUAAGGAGC
>10154_RF00431_AAPN01168550@1_12156-12290
CGAUUGUCAUGGACAUGCGCUCAAACGCGGGCUCCGUUAAACUUAGGACGCCAGAUGUUAUGUUCCUCCAUUGAACGAGUCCUCUCUGCUAUUCUCGAGUGUUACUUUCGCGUGACUGACCCUGUAGUAAAGAGC
