# Supplementary material for: Discovery of Novel ncRNA Sequences in Multiple Genome Alignments on the Basis of Conserved and Stable Secondary Structures
Source: PLoS One. 2015 Jun 15;10(6):e0130200. doi: 10.1371/journal.pone.0130200 (PMC4468099; doi:10.1371/journal.pone.0130200)
Supplement: S2 File — This file contains the complete set of negative training data. A key indicates the distinct subset of alignments used for each of the four testing sets. (ZIP) [file pone.0130200.s005.zip › S2_File/negative/10155_RF00431_AAWZ01029903@1_6713-6849_AAPY01081364@1_1206-1337_AAGV020174727@1_1112-1246_AAQR01511668@1_342-473_AANN01707595@1_1886-2020_AALT01049511@1_846-979.aln]

>10155_RF00431_AANN01707595@1_1886-2020
CUUUAUGUUCUUUCAACCCAUUUAGCUGUGCUCACU-GUGAAACACCUGCCGGCAUAUCGAAUUCGGGACGACGUUCUGAACGCCCUAGCUCUGUAGACUGUUUGCGAG-UUUGCUUAACCAUAAACGUGGGGC-UGA
>10155_RF00431_AALT01049511@1_846-979
C-UUUUGUUCUUUCUAGCCAUUUAGCUGUGCUCACU-GUAAGACACCUGUCGGCAUAUCGAAUUCGAGACGACGUCCUGAACGCCCUAGCUCUGUAGACUGCUUGCGAG-UUCGUUUAACCAUAAACGUGGGGC-CGA
>10155_RF00431_AAQR01511668@1_342-473
C-UUUUGUUCUUUCUAUCUAUUUAGCUGCGCUCACU-GUCAAACACCUGUCGGCUUAUCGAAUUCGAGACGACGUUCUGAACGCCCUAGCUCUGUAGACUGA-UGCGGG-UUUGCUUAACCAUAAACG-GGGGC-UGG
>10155_RF00431_AAGV020174727@1_1112-1246
CUUUUUGCUCUUUCUAGCUAUUUAGCUGUGCCCACU-GUGAAACACCUGCCAGCAUAUCGAAUUUGGGACGACGUUCUGAACGCCCUAGCUCUGUAGACUGCUUGCGGG-UUUGCUUAACCAUAAACGUGGGGC-GGG
>10155_RF00431_AAPY01081364@1_1206-1337
C-UUUUGCCCUUUCUAGCUAUUCAGCUGUGCUCACG-GCGAGACACCUGCCGGCAUAUCGAACUCGGGACGACGCUCUGGACGCCCUAGCUCUGCAGGCUGC-UGCGGG-UUUGCUUAACCUUAAGCG-GGGGC-UGG
>10155_RF00431_AAWZ01029903@1_6713-6849
CCUCGUGCCUUAUCGAGCUAUUCAGCUGCGCUCACUUGUAAGACACCUGACGGUAUAUCAAAGUAGGGCCGACGU-CGGGACGACCUAGCUCUGCAGACCGAUUGCGCAACAUGUGGAAUGAUAAACGCGGGGCACGG
