# Supplementary material for: Discovery of Novel ncRNA Sequences in Multiple Genome Alignments on the Basis of Conserved and Stable Secondary Structures
Source: PLoS One. 2015 Jun 15;10(6):e0130200. doi: 10.1371/journal.pone.0130200 (PMC4468099; doi:10.1371/journal.pone.0130200)
Supplement: S2 File — This file contains the complete set of negative training data. A key indicates the distinct subset of alignments used for each of the four testing sets. (ZIP) [file pone.0130200.s005.zip › S2_File/negative/10156_RF00431_AAWZ01029903@1_6713-6849_AAGU02466416@1_9419-9552_CR956427@7_638-772_AAYZ01448689@1_2708-2842_AAFR03044173@1_22529-22663_AAEX02020598@1_26216-26350.aln]

>10156_RF00431_AAYZ01448689@1_2708-2842
UGACGCCGGCACGUAUUGGCGUGCGUAAUCUGCGCCGUUUACCCAACGUUGGCUUUUCACUUUAAAAGCAUCCAUGUGUCUUUUAACUA-GGA-GAGUUGUGUGCCCCAUAAGCUC-GCGGCAUUCUUGCUCCAGUUA
>10156_RF00431_AAEX02020598@1_26216-26350
UAACCCCGGCAUGUGCUGGCGUGCGUAAUUUGCGCGACUUACCCAACAUUGGAUUCUCACCUUAAAAGCACCCGUGUGUCUUUGAACUA-GGG-GGGUUGUGUGCUCCAUAAGCCC-GCGGCAUUCUUGUUCCAGUUA
>10156_RF00431_AAGU02466416@1_9419-9552
UGACCCCGGCAUAUACUGGCGUGCGUAAUUUGCGCGACCUACCCAACAUUGGUUCCUCACUUUAAAAGCGCCCGUGUGUCUUCGAA-GA-GGG-GGGUCGUGCGCCCCAUAAGCCC-GCGGCAUUCUUGUUCUAGUUA
>10156_RF00431_CR956427@7_638-772
UGACCCCGGCAUGUACUGGCGUGCGUAAUUUGCGCGACUUACCCCACAUUGGCUUUUCAUUUUAAAAGCGCCCGUGUGUCUUUGAAUCA-GGA-GGGUCGUGUGCUCCAUAAGCCC-GCGGCAUUCUUGUUCUAGUUG
>10156_RF00431_AAFR03044173@1_22529-22663
UACUCCCGGCAUGUACUGGCCCGCGUAAUUUGCGCGACUUACCCAACAUUGGUUUCUCAUUUUAAAAGCACCCGUGUGUCCUUGGAUUA-GUG-AAGUUGUGUGCUCUAUAAGCCC-GCGGCAUUCUUGUUCUAGCGG
>10156_RF00431_AAWZ01029903@1_6713-6849
UAAAUCGGGCACGUACUGGCCCGCACAAUUUGCGCAACGUACCCCACAUUGGUUU-UUAGUCUAAAAGCGACCGUGUGGCCUCGGAUCAAGGGUGGGCAGGGAGCUCCACAAGCACAGUGGCAAUCUUGUGCCAGGCA
