# Supplementary material for: Discovery of Novel ncRNA Sequences in Multiple Genome Alignments on the Basis of Conserved and Stable Secondary Structures
Source: PLoS One. 2015 Jun 15;10(6):e0130200. doi: 10.1371/journal.pone.0130200 (PMC4468099; doi:10.1371/journal.pone.0130200)
Supplement: S2 File — This file contains the complete set of negative training data. A key indicates the distinct subset of alignments used for each of the four testing sets. (ZIP) [file pone.0130200.s005.zip › S2_File/negative/10157_RF00431_AADN02043740@1_5436-5566_AC114512@5_186635-186766_AAGV020174727@1_1112-1246_AAGU02466416@1_9419-9552_AAEX02020598@1_26216-26350_AALT01049511@1_846-979.aln]

>10157_RF00431_AC114512@5_186635-186766
GUCCGAGGCCCUGU-UGUCCUCAAGGUUGACGCUAAAAGUCCAG-AACAGUGUGGCAGCGACGUCCUUUUAACAACGCUCUGCCUUCGGCUCGCGCAGGCCGAAUGCCGGGUGCCUGUUAUAUAUC-CACAGUGU
>10157_RF00431_AAGU02466416@1_9419-9552
GUCCGAGCCCCUGUUUGUCCUCAAGGUUGACGGUAGAAGUUCAG-AACAGUGUGGGAUCGACGUCCUUUUAACGACGCCCCGUCUUCGGUUCGCUCUGGCCGAACGCCAGGCACCUGUUAUAUAUCCUACAGCGU
>10157_RF00431_AAEX02020598@1_26216-26350
GCCCGAGUCCCUGUUUGUUCUCAAGGUUGAUGCUAGAAAUUCAGUAACAGUGUGAGAUCGACGUCCUUUUAGCGACGCUCUGUCUUCGGUUCGCUCAGGCCGAAUGCCAGGCGCCUGCUAUAUAUCCUACAGCGU
>10157_RF00431_AAGV020174727@1_1112-1246
GUCCGAGUCCGUGUCUGUUCUCAAGAUUGACGCUAGAAAUUCAGUAACAGUGUGGGAUCGACGUCCUUUUAACGACGCUCUGUCUUCGGUUCGCUCUGGCCGAAUGCCAGGCGCCUGUCAUAUAUUUUACAGCGU
>10157_RF00431_AALT01049511@1_846-979
GUCCGAGCCCCUGUCUGUUCUCAAGGUUGAUGCUAGAAGCUCAG-AACAGUGUGAAAUCGACAUCCUCUUAACAACGCUCUGUCUUCGGUUCGCUCUGGCCGAAUGUCAGGUGCCUGUUAUAUAUUCUACAGCGU
>10157_RF00431_AADN02043740@1_5436-5566
GUCCGAGAUCUUGUCUGUUCUCAAGGUUCAUG-UAGAAAAUAAG-AACAGUGCGACAUCGACGUCCU-UUAACGACGUGCGGUAUUUCGCUCGCCCAGGUCGAAUACUAGGCGCCUGUUAUAUAUU-CCCAGCAG
