# Supplementary material for: Discovery of Novel ncRNA Sequences in Multiple Genome Alignments on the Basis of Conserved and Stable Secondary Structures
Source: PLoS One. 2015 Jun 15;10(6):e0130200. doi: 10.1371/journal.pone.0130200 (PMC4468099; doi:10.1371/journal.pone.0130200)
Supplement: S2 File — This file contains the complete set of negative training data. A key indicates the distinct subset of alignments used for each of the four testing sets. (ZIP) [file pone.0130200.s005.zip › S2_File/negative/10159_RF00431_AC124598@5_176830-176959_AC114512@5_186635-186766_AAPY01081364@1_1206-1337_AAFR03044173@1_22529-22663_AAPN01168550@1_12156-12290_AAGV020174727@1_1112-1246.aln]

>10159_RF00431_AC124598@5_176830-176959
AUGGACCACACGCA-UCUGUGGUUCCGCAGAUACGACACCGAGAGCCGCAACGUAGCCCAGAUGCUAUCUGUUAUCCUCUCGCGACCGUCAUAAUGCUCUGGAAC-UG-A-GGUCCU-CUUACCUGCUGUGGGUG
>10159_RF00431_AC114512@5_186635-186766
AUGGACCACACGCAUUCUGUGGUUCCGCGGAUACGACACCGAGAGCCGCAACGUAGCGCAGAUGCUAUCUGUUAUCUUCUCGCGACCGUCAUGAUGCUCUGGAAC-AG-A-GGUCCUCCUUACCUGCUGUGGGUG
>10159_RF00431_AAPY01081364@1_1206-1337
ACGGACCGCAUGCACUCUGUGGC-CUUCGCAUACGACAUCGAGGGCCCCAACGUGGCGCAGAUGCUAUCCGCUAUCCUCUCGCGUUGGUCAUGGUGUUCUGGAACUCGUA-GGUUCUGCUUACCUGCCGUGGG-G
>10159_RF00431_AAGV020174727@1_1112-1246
AUGGACCGCAUGCACUCUGUGGCUCUUCAUAUACGACAUCAAGGGCCUCAACGUAGCGCAGAUGCUAUCCGUUAUCUUCUCGCGAUGGUCAUAAUGUUCUGGAACUUGCAUGGUGCUUCUUACCUGCUGUGGGUG
>10159_RF00431_AAFR03044173@1_22529-22663
AUGAACCGCAUGUACGCUUUGGCCCUUCGUAUACGACAUUGAGGGUCUCCACGUAGCGCAGAUGCUGUCCGUUAUCUUCUCGCGACCGUUAUAAUAUUCUGGAACCUGUAUGGUCCUUCUUACCUGCUGUGAGUG
>10159_RF00431_AAPN01168550@1_12156-12290
AUGCACCGCAUGCACUCCGCGGCUCUGCAAAUACGACAUCCAGGGUUUCAACGUAGCCCUGGUGCUAUCCGGUAUCUUCUCGCGAGUAUAAUAAUAUUCUGGAACGUAUAUGGUUGUUCUCACCUGCUGUGAGUG
