# Supplementary material for: Discovery of Novel ncRNA Sequences in Multiple Genome Alignments on the Basis of Conserved and Stable Secondary Structures
Source: PLoS One. 2015 Jun 15;10(6):e0130200. doi: 10.1371/journal.pone.0130200 (PMC4468099; doi:10.1371/journal.pone.0130200)
Supplement: S2 File — This file contains the complete set of negative training data. A key indicates the distinct subset of alignments used for each of the four testing sets. (ZIP) [file pone.0130200.s005.zip › S2_File/negative/1015_RF01055_CP000020@2_1036399-1036547_CP000612@1_2515252-2515370_AAUS01000053@1_12178-12317_AE014299@1_4641102-4641235_AAKI02000041@1_24302-24441_CR522870@1_3382835-3382961.aln]

>1015_RF01055_AAUS01000053@1_12178-12317
-UUAAGUGGCAAGCGGGUACAACUCGCGGCUU-AACGGUU-AUAUA-UACAACUG-CAGGAAGCGCC--U-U-UGUGCUUAAUCUUGCC-GGGUAUCUAAGCGAA-GUGUUUUGAGCUCGUGGCGAUACUUUACCCAACAAUCG-CUUAAU-C
>1015_RF01055_AAKI02000041@1_24302-24441
-UUAAGUGGCAAGCGGGUACAACUCGCGGCUU-AACGGUU-AUAUA-UACAACUG-CAGGAAGCGCC--U-U-UGUGCUUAAUCUUGCC-GGGUAUCUAAGCGAA-GUGUUUUGAGCUCGUGGCGAUACUUUACCCAACAAUCG-CUUAAU-C
>1015_RF01055_CP000020@2_1036399-1036547
UUUAAAUGGCAAGCGGGCACAACUCGGGGCAUGGACGGUU-AUGUAU-ACAUCUGUCUGGAGAUAUUUGUAUUUGUGUAUAAUCUCGCCUGGCAAGACGCGCGAAUGUGGCUUGAUCUCGC-GGGAUACAUCACCCAACAAUAG-CUUAAAAC
>1015_RF01055_AE014299@1_4641102-4641235
-UCA-GUAGCAGGCAGGCAACAC-CG-GGCAUAGUCGACUCAU-UA--ACAUCUGCCGGGUGCUAAU-GU-U-AGAG-UCCAAGUAGCC-GAUGAGAUAAGCGG--GAG-GUGGUACUCG--GCUUUACCUAAUCCGACAUUCU-CCUAGU-C
>1015_RF01055_CP000612@1_2515252-2515370
-UAA---AAUAAGCAG-CAAGGUUCG-AGC---GAUGG-AAUU-A--UACAUCGG-CUGAAUCUCAU-GG-G-UGAA-ACAAUUC-A-A-AACAA-UUU--CAA--ACG--AGGUUCCCG-UGGACUGUGUAAC-U-ACGUUGU-CGC-GG-C
>1015_RF01055_CR522870@1_3382835-3382961
-UCU--UAAUAAGCAG-UAAGGCUUG-AAC-U-UAUGG-UCUU-GC-AACAACUG-CUGAGGCUCGU-GU-G-UGGG-CCAAGUC-G-U-UGGAU--AC-GCAA--ACUUCAUGUGCCCGUGGAACUAUAUCCUAG-ACGAUAUACAU-GU-C
