# Supplementary material for: Discovery of Novel ncRNA Sequences in Multiple Genome Alignments on the Basis of Conserved and Stable Secondary Structures
Source: PLoS One. 2015 Jun 15;10(6):e0130200. doi: 10.1371/journal.pone.0130200 (PMC4468099; doi:10.1371/journal.pone.0130200)
Supplement: S2 File — This file contains the complete set of negative training data. A key indicates the distinct subset of alignments used for each of the four testing sets. (ZIP) [file pone.0130200.s005.zip › S2_File/negative/10160_RF00431_AANN01707595@1_1886-2020_AAGU02466416@1_9419-9552_AC114512@5_186635-186766_AAPY01081364@1_1206-1337_AALT01049511@1_846-979_AAPN01168550@1_12156-12290.aln]

>10160_RF00431_AANN01707595@1_1886-2020
UCCGCCAUGACAUUCGGAUAUCAAAGACGGAUAUUUUUACAGUGGGCUCUCCGAUUGUUUAGAGAUACCAUUGAGCGUCUUGCUCCUGUAACAUCCCCUGUCCGCGUGAACGUGCUCUGGCAGUAUUGCUAGUCA
>10160_RF00431_AALT01049511@1_846-979
UCCGCCAUGACAUUCGGAUAUCAAAGACGGA-GUUCUUUCAGUGGGCUCUCCGAUUGUUUAGAGAUACCUCUGAGGGUCUUGCCCCUGUAACAUUUCCUGUCCGCGUGAACAUGCUCUGGCAACAUUGCUAGUCA
>10160_RF00431_AAGU02466416@1_9419-9552
UGCGCCAUGAUACCCGGGUAUCAAAGAUGGA-GUUCUUCCAGUGGGCCCUCCGAUUGUCUAGGGAUACCUCUGAGGGCCUUGCCCCUGUAACAUCCCCUGUCCGCAUGAACGUGCUCUGGCAGUAUUGCUAGUCA
>10160_RF00431_AC114512@5_186635-186766
CCCGCCAUGAUACCGGGCUAACAAAGA-GGA-GCU-UUCCAGUGGGCUCUCCAAUUGUUGAGGGAUACCCCUGAGGGUCUUGCCCCCGGAACAUUCCCUGUCCGCGUGAACGUGCUCUGGUAAUGUUGCUAGUCA
>10160_RF00431_AAPY01081364@1_1206-1337
UCCGCCGUGAUUUUCGGGUACCAAGGACGGA-GGCUUUUCAGUGGGCUCCCCGACUGCCUAGGGAUACCUUUGAGGG-CUUGCCCCUGCAACAUCCCCUGUCCGCGUGAACGUGCUC-GGCAGUGUUGCUAGUCA
>10160_RF00431_AAPN01168550@1_12156-12290
UCCGCCAUGAUAUUAGGUUAUCAAAGACGGAUAUUGUCUUGGUGGGCUAUCCGUCUAUGGAGAGAUACCGUUGAAAGUCUUGCGCCUGUAACAUCCCUCGUCCGCCUGAACCUGCCCUCGCAGUAUUGCUAGUCA
