# Supplementary material for: Discovery of Novel ncRNA Sequences in Multiple Genome Alignments on the Basis of Conserved and Stable Secondary Structures
Source: PLoS One. 2015 Jun 15;10(6):e0130200. doi: 10.1371/journal.pone.0130200 (PMC4468099; doi:10.1371/journal.pone.0130200)
Supplement: S2 File — This file contains the complete set of negative training data. A key indicates the distinct subset of alignments used for each of the four testing sets. (ZIP) [file pone.0130200.s005.zip › S2_File/negative/10161_RF00431_AAFC03075293@1_7827-7961_AALT01049511@1_846-979_AAGV020174727@1_1112-1246_AC124598@5_176830-176959_AAGW01643600@1_6019-6153_AAKN02054322@1_26773-26905.aln]

>10161_RF00431_AC124598@5_176830-176959
GGCCUUGGA-GACUAG-CAGGUGUACAAACGCUUUA-UCAUAUUGAGGUGGCAAAGUUCGCUGUGCUAUCCCAUGGGAC-CCGUCCUGACUGAAGG-CCUCCUUACGACACCCCGCCUGCCUCACCUUGUGCGAA
>10161_RF00431_AAKN02054322@1_26773-26905
GGCCUUUGAUGACUAGCCAGUCGUUCAUGCGCUUUAUUGAUAUUGAGGUGGCAAAGUUCGUUGUGCCCCCUCGCGGGAC-CCGUUCUGACUGAAGG-CCUCCUUACGACAUUCCGCCUUCGUCACAUUGUGCGAA
>10161_RF00431_AALT01049511@1_846-979
GGCCUUUGAUGACUAG-CAGCCGUACAAGCGCUUUACUUAUAUUGAAGUGGCAAAGUUCGUUGUGCUAUCUCGUGGGACCCCGUUCUGACUGAAGGUCCUCCUUAAGACACUCCGCCUUUUUCACGUUGCGCAAA
>10161_RF00431_AAFC03075293@1_7827-7961
GGCCUUUGAUGACUAGUCAGCUGUACAAGCGCUUAAUUUAUAGUGAGGCGGCAAAGUCCGUUGUGCUGCCUCAUGGGACCCCGUUCUGACUGAAGGUCCUCCUUAGGACACUCCGCCUUCUUUACGUUGUGCGAA
>10161_RF00431_AAGV020174727@1_1112-1246
GGCCUUUGAUGACUAGUCAGUUGUACAAGCGCUUUAUUUAUAUUGAGGCGGCAAAGUUCGUUGUGCUGCCUCAUGGGACCCCGUUCUAACUGAAGGUCCUCCUUAGGACAGCCCGCCUUCUUCACGUUGUGCGAA
>10161_RF00431_AAGW01643600@1_6019-6153
AGCCUCUGAUGGCUAGUCGGUUGUACGAGCGCUUUAUUUAUAUUGAGGCGGUGAAAUCCGUUGCGCCGCCUCGUGGGACCCCGUUCCGACUGAAGGUCCUCCUUAGGACAUCCCGCCUUCUUCGCGUUGUGCGAA
