# Supplementary material for: Discovery of Novel ncRNA Sequences in Multiple Genome Alignments on the Basis of Conserved and Stable Secondary Structures
Source: PLoS One. 2015 Jun 15;10(6):e0130200. doi: 10.1371/journal.pone.0130200 (PMC4468099; doi:10.1371/journal.pone.0130200)
Supplement: S2 File — This file contains the complete set of negative training data. A key indicates the distinct subset of alignments used for each of the four testing sets. (ZIP) [file pone.0130200.s005.zip › S2_File/negative/10162_RF00431_AJ609480@1_1-137_AAPY01081364@1_1206-1337_AAPE01004230@1_1069-1202_AADN02043740@1_5436-5566_AAYZ01448689@1_2708-2842_AANN01707595@1_1886-2020.aln]

>10162_RF00431_AJ609480@1_1-137
UCAGUAAUGGCAAGGCUACGUGGUGGAGCCCAUAACGAUAUGAGCGUUUGGUCUCUUACAUAGGCUGUGAAUUGUUGACUUCCCGCGAAUGUCCUAGCCACCCUGACGCCCGUAAUUUUGCGCGCGCGUCGUUUCUU
>10162_RF00431_AAPE01004230@1_1069-1202
UCGGUA-UGGCAAGGCUACGUGGUGGAGCCCAUAACGAUAUGUGUCUUUGAUUUCUUACAUAGGCUGUGAAUUG-UGACUUUCCGCGAAUGUCCUAGCCACUCU-ACGCCCGUAAUCUCGCGCGCGCAUCGUUUCUU
>10162_RF00431_AAPY01081364@1_1206-1337
-CGGUA-UGACAAGGCCACGUGGUGGAGCCCGUUACGAUAUGUGUGUUUGGUCUC-CACA-AGGCUGUGAAUUGUUGACUCCCCGCGAAUGUCCCAGCCACCCU-GCGCCCGUGAGUUCGCGCGCGCGUCGUUUCCU
>10162_RF00431_AAYZ01448689@1_2708-2842
UCAGUA-UGACAAGUCUACGUCGUAGAGCGCGUAACGAUAUAUGUGUCUGGUCUCUCAUAUAGGCUGUGAAUUAUUGACUUCCCGCGGAUGCCCUAGCCACUCU-ACGCUCGCAAUUUCGCGUGCGCGCUGUUUCUU
>10162_RF00431_AANN01707595@1_1886-2020
UCAGUA-UGACAAGGCUACGUGGUGGAGCCCAUAACGAUAUAUCAGUUUGGUCUCUUAUAUAGACAGCGAAUUGUUGACUUCCCGCGAAUGUCCUAGCCACUCU-ACGCCCGUAAUUUUGCGCGCGCGUCGUUUCUU
>10162_RF00431_AADN02043740@1_5436-5566
-CAGUA-UGCCAAGGUUACGCCGUGGAGAACAUAAUGAUAUGGCCGUUGAGUUUCUUAUA-AGCUUGAGAAUUG-UGACUCCCCGCGAAUGUCCUAACCACGCU-ACGCACGUAAUUUAGCGCGCGCA-CGUUUUCU
