# Supplementary material for: Discovery of Novel ncRNA Sequences in Multiple Genome Alignments on the Basis of Conserved and Stable Secondary Structures
Source: PLoS One. 2015 Jun 15;10(6):e0130200. doi: 10.1371/journal.pone.0130200 (PMC4468099; doi:10.1371/journal.pone.0130200)
Supplement: S2 File — This file contains the complete set of negative training data. A key indicates the distinct subset of alignments used for each of the four testing sets. (ZIP) [file pone.0130200.s005.zip › S2_File/negative/10163_RF00431_ABDC01046829@1_2784-2918_AAFR03044173@1_22529-22663_CR956427@7_638-772_AAPY01081364@1_1206-1337_AAPE01004230@1_1069-1202_AAYZ01448689@1_2708-2842.aln]

>10163_RF00431_CR956427@7_638-772
CUUUGGCCACGGCCUGUGGGCCCGAGGCAUCAAGUUUUGUCUUUUAGUGUUGGCCUCGCGUUAGGCUUACGUCGUUAUCCUCAUCGGUAAUUGUAAUGGUCAUAUCCACGCUCAACAUGUCAUGUCCGACGGGAC
>10163_RF00431_AAPE01004230@1_1069-1202
CUUUGACCACGCCCUGUGGGUCCGAGGCAUCAAGUU-UGUCUUUUAGUGUUGGCCUCGCGUUAGGCUUGCAUCGUUAUCCUCAUCGGUAAUUACAAUGGUGAUAUCCACGCUUAACAUGUCAUGUCCGACGGGAC
>10163_RF00431_AAFR03044173@1_22529-22663
CUUUAAUCACGGCCUGUGGGCUCGAGGCACUAGGUUCUGUCUUUGAGUGUUGGCCUCGCGUUAGGCUCGCGUCGUUACCCUUCUCAGUAAUUUUAAUGGUAAUAUCCACGCUUAACAUGUCAUGUCCGACAGCAC
>10163_RF00431_AAPY01081364@1_1206-1337
CUUUGGCCACGGCCUGUGGGCCCGUGGCA-CAGGUUUGGUCUUCUAGCGUUGGCCUCGUGUCAGGCUUGCACCGUCACCCCCAUCGGUAAUUGCAA-GGUAAUAUCCACGCU-AGCAUGUCAUGUCCGGCGGGAC
>10163_RF00431_ABDC01046829@1_2784-2918
CUUUGGUCACAGUCAGUGGGUCCGAGGCAUCGAGUUUUGUCUUUUAGUUUUGGCCUCAUGUUAGGCUUGCAUCGUCAUCCUCAUCAGUAAUUGCAAUGGCGAUAUUCACGCUUAACAUGUCAUAUCACACAGGAC
>10163_RF00431_AAYZ01448689@1_2708-2842
CUUCGGCUACAGUCUGUGGGCCUGACGCAUCAAGUUUUGUCUUUUAGCGUUGGGCUCGUGUUAGGCUUACAUCGUCGUCCUUAUCAGUAAUUGCAAUGGUAAUAUCCACUCUUAGCAUGCCACGCCCGACAGGAC
