# Supplementary material for: Discovery of Novel ncRNA Sequences in Multiple Genome Alignments on the Basis of Conserved and Stable Secondary Structures
Source: PLoS One. 2015 Jun 15;10(6):e0130200. doi: 10.1371/journal.pone.0130200 (PMC4468099; doi:10.1371/journal.pone.0130200)
Supplement: S2 File — This file contains the complete set of negative training data. A key indicates the distinct subset of alignments used for each of the four testing sets. (ZIP) [file pone.0130200.s005.zip › S2_File/negative/10164_RF00431_AL606917@12_4887-5017_AC114512@5_186635-186766_AAWZ01029903@1_6713-6849_AALT01049511@1_846-979_AAGW01643600@1_6019-6153_AADN02043740@1_5436-5566.aln]

>10164_RF00431_AL606917@12_4887-5017
CC-UGCGGUAUAUCAUUGA-CUAGUAUGCACCGCGCUCAGCUCAACAUGGUGUAGUGG-ACUGUGA-CCGCGGCGUGGC-AAA-GUCCCAGACCCUGGUUCCUGCUCUCC-UCCGGCAACAACUGUCCAGCGCUCCAA
>10164_RF00431_AC114512@5_186635-186766
CC-UGCGGUAUAUCAUUGA-CUAGUAUGCACCGUGCUCAGCUCAACAUGGUGUAGAGG-AUUGUGA-UCGCGGCGUGGC-AAA-GUCCCAGAUCCUGGUUCCUGCUCUCCCUUCGGGAGCAAGUGUCCAGCGCCCCAA
>10164_RF00431_AALT01049511@1_846-979
CC-UGCGGUAUAUCAUUGA-CCAGUAUGCACCGUGCUUGGCUAAACAUGGUGUAGUGCAAUCGUGA-UCGCGUCGUGGCUAAA-AUCCCAGAUCUUGGUUUCUGCUCUCCUCUUUGCAACAAGUGUCCAGCGCUUCAA
>10164_RF00431_AAGW01643600@1_6019-6153
CC-UGCGGUAUGCCGUUGA-CUAGUGUGUACCGCGCUUGGCUGAACGUGGUGCAGCGUGGCUGUGA-CCGCGUCGUGACUGAAUGUCUCAGAUCCCGGCUUCUGCUCUCCUCUUUGUAACAAGUGUCCAACGCUUCAA
>10164_RF00431_AAWZ01029903@1_6713-6849
CCACGCGGUAUAAAAUCGAACUAGAAUGUACUGCGCUGGGUUCAAACUGGUGUAGUGA-GUUGUGACCCGCGGCGUAGCCAAACGUCCCAGACCUCGGCUGCUACUGUUCUCACGGAAGCAAGUGUCCAGCGCGGCAA
>10164_RF00431_AADN02043740@1_5436-5566
CC--GCGGUAUACAAUCGA-C-AGGAUAAACCGUGCUCGAUUCAAUCUGGUGUAGAGA-GUAGUGA-UUGUGCC-UAGUUAAAUGUCUCAGAUCCGGGCUUCUCCUCUUCUCGCUGAAACAAGUGUCCAGCGCUUCAA
