# Supplementary material for: Discovery of Novel ncRNA Sequences in Multiple Genome Alignments on the Basis of Conserved and Stable Secondary Structures
Source: PLoS One. 2015 Jun 15;10(6):e0130200. doi: 10.1371/journal.pone.0130200 (PMC4468099; doi:10.1371/journal.pone.0130200)
Supplement: S2 File — This file contains the complete set of negative training data. A key indicates the distinct subset of alignments used for each of the four testing sets. (ZIP) [file pone.0130200.s005.zip › S2_File/negative/10166_RF00431_AC114512@5_186635-186766_AAYZ01448689@1_2708-2842_AAPE01004230@1_1069-1202_AAWR02028016@1_7959-8093_AAQQ01076179@1_4047-4179_AL606917@12_4887-5017.aln]

>10166_RF00431_AAPE01004230@1_1069-1202
GGUGUGUCGUUAUCCCGUUCGGUAAUCAUAUUGGAACAGCGCAUUUGCCGAAGCAGACUCACCUCACUAUGUAGCUUUAACCCUGUCUUUA-UUCUGUUAAGACGUGUUCUUCGCGCCCGCGGGGGGGUCUAACU
>10166_RF00431_AAWR02028016@1_7959-8093
GGCGUGUCGUUAUCCCGUUUGGUAAUCAUAUUGAAACAGCGCGUUUGCCGAAGCAGACUCACCUCACUAUGUAGCUUUAACCCUGUUUCUAUUUCUGUUAAGACGUGUUCUUCGCGCGCGCGGGGGGGUCUAGCU
>10166_RF00431_AAQQ01076179@1_4047-4179
GGUGUGUCGUUAUCCCGUCUGAUAAUCAUAUUGAAACAGCGCGUUUGCCCAAGCAGACUCACCUCACUAUCCUGCUUUAACUCUGUCUCUAUUUCUG-UA-GACGUGUUCUUCGCGCGCGCGGGGGGGUCUAGCU
>10166_RF00431_AAYZ01448689@1_2708-2842
GGUGUUUCGUUAUCUCGUCCAAUAAUUAUAUUGAAAGAGCGCGUUUGCCGAAACAGACUCACCUCACUGUGUAGCCUUAACUCUGUUCCUAUUCCUGUUAAGACGUGUUCCUCGCGUGCGCAGGCGGGCCUGGCU
>10166_RF00431_AC114512@5_186635-186766
GACGUGUCGUUAGCCCGUCAGGUAAUCGUAUUAAAACAGCGCGCGUGCCCAAGCAGACCCACCUCAUUACGCAGCUUUAACCCUGUGCCUA-UUCUG-UAAGACGUGUUCUUCGCGUGCGCGGGGGGGUC-AGCU
>10166_RF00431_AL606917@12_4887-5017
GAUGUGCCGUUAGCCCGUCUGGUAAUCAUAUUAAAACAGCGCCCGUGCCCAAGCAGACCCACCUCAUUACC-AGCUCUAACCCUGUGCCUA-UUCUG-UAAGACGUGUCCCUCGCGUGCGCGGGGGGGCC-AGCU
