# Supplementary material for: Discovery of Novel ncRNA Sequences in Multiple Genome Alignments on the Basis of Conserved and Stable Secondary Structures
Source: PLoS One. 2015 Jun 15;10(6):e0130200. doi: 10.1371/journal.pone.0130200 (PMC4468099; doi:10.1371/journal.pone.0130200)
Supplement: S2 File — This file contains the complete set of negative training data. A key indicates the distinct subset of alignments used for each of the four testing sets. (ZIP) [file pone.0130200.s005.zip › S2_File/negative/10167_RF00431_AAKN02054322@1_26773-26905_AANN01707595@1_1886-2020_AAYZ01448689@1_2708-2842_AAFC03075293@1_7827-7961_AC114512@5_186635-186766_AAQR01511668@1_342-473.aln]

>10167_RF00431_AANN01707595@1_1886-2020
AGUUGCCGUAUUGCCGUAGCGAAUAAUAGGCUCCCUCGGGAGGCCGCGUACACAGAGCUCUUGAAUUUUGGCGCUACCUUGUCUACCAAAAGAUUUCUUUUUCAAAGCCCUCUCUAUGCGAGUUGAACUUUGGCU
>10167_RF00431_AAQR01511668@1_342-473
AAUUGCCGUAUUGCCG-UGCGAAUAGCAGGCUCCCUCGGGAGGCCGCGUACAUAGAGCUCUUGAAUUUUGGCGCUUCCUUGU-UACCAGAAGAUUUCUUAUUCUAACCCUUCUCUAUGCGAG-UGAACUUUGGCU
>10167_RF00431_AAKN02054322@1_26773-26905
AAUUGCCGUAUUGCCGCGGCGUAUAGCAGGCUCCCUCGGAAGGCCGCGUACACAGAGCUCUUGAAUUUUGGCGCUUCCUUGUGUACCAC-AGAUUUCCUCUUCAAAGU-CCCUCUAUGCGAGUGGGUCUUUGGCU
>10167_RF00431_AC114512@5_186635-186766
AAUUGCCGUAUUACCG-CGCGGAUAGUAGGCUCCCUCGGGAGGCCGCGUACAUAGAGCUCGUGAAGAUUGGCGC-CCCCUGCGUACCACAAGAUUUCCUCUUCAAAGG-UCCUCCAUGCGAGUCGGACUUUGGUU
>10167_RF00431_AAFC03075293@1_7827-7961
AGUUGCCGUAUAGCCGUUGCGAAUAGUAGGCUCCCCCGGGAGGCCGCGUACAUAGAGCUCUUGAAUUUUGGCGCUUCCUUGUGUACCAGAAGAUGUCCUCUUCAAAGCUCUCUCCAUGCGAGUUGAACUUUGGCU
>10167_RF00431_AAYZ01448689@1_2708-2842
AGCUGCCGUAUUGCCGUUGCGAAUAAUAGGCUCCCUCGGGGGGCCUCCCGCAUAGAGGUCUUGAAUCUCGGCGCUUCCUUGUGUAUCAGAAGAUUUCCUUUUCAAAGUCUUCUCUAUGCGAAUCAAACUUUGGCU
