# Supplementary material for: Discovery of Novel ncRNA Sequences in Multiple Genome Alignments on the Basis of Conserved and Stable Secondary Structures
Source: PLoS One. 2015 Jun 15;10(6):e0130200. doi: 10.1371/journal.pone.0130200 (PMC4468099; doi:10.1371/journal.pone.0130200)
Supplement: S2 File — This file contains the complete set of negative training data. A key indicates the distinct subset of alignments used for each of the four testing sets. (ZIP) [file pone.0130200.s005.zip › S2_File/negative/1016_RF01055_AE014075@1_839533-839677_AARH01015128@1_182-326_X70420@1_73-217_CP000644@1_2971068-2971207_AAKI02000041@1_24302-24441_CP000681@1_424831-424964.aln]

>1016_RF01055_AARH01015128@1_182-326
CAUACCCCUGUAACGGUCCGACGCAUCUGUUAGAGAGCUUCCCCAAUGGGUUUGCCUUCA--AUCUCGAAGGAUAG-CUGAGGAAGCC-AUACAGUUAAAUGUCAGAUGCC-ACACAGUAUGGCCCCAGUAAAGACGAGGUACCCCGUAU
>1016_RF01055_X70420@1_73-217
CAUACCCCUGUAACGGUCCGACGCAUCUGUUAGAGAGCUUCCCCAAUGGGUUUGCCUUCA--AUCUCGAAGGAUAG-CUGAGGAAGCC-AUACAGUUAAAUGUCAGAUGCC-ACACAGUAUGGCCCCAGUAAAGACGAGGUACCCCGUAU
>1016_RF01055_AE014075@1_839533-839677
CAUACCCCUGUAACGGUCCGACGCAUCUGUUAGUGAGCUUCCCCAAUGGGUUUGCCUUCA--AUCUCGAAGGAUAG-CUGAGGAAGCC-AUACAGUUAAAUGUCAGAUGCC-ACACAGUAUGGCCCCAGUAAAGACGAGGUACCCCGUAU
>1016_RF01055_AAKI02000041@1_24302-24441
UAGAU-CUUGAAACAUUUAC-AUUGCCAAUCUGUGAAUUCUCCG-UGGGGUCUACCUCCA-UCUUUCGAAGUUUAA-CUGGAGAGGCCCAUACUGUAAG-GGAAGA-UGGCGGCACAGUACGGCC-UAGU-AA-GCCGUGUUACUAGCUU
>1016_RF01055_CP000681@1_424831-424964
UAUACCUGU-UCACGG-UCC-AACACCGGCAUGCGAUUU-UCUC-GUCGGUCCACGGGUA--GACUCAAUGGUUAG-CCGAGGAAGCC-UAG-AUUUAGAUAAUAG-CGGC-GCACAGUU-GGUCCCGAU-AA-ACGAAGUAUCCA-CAU
>1016_RF01055_CP000644@1_2971068-2971207
GAGUCCCAUUACGCCU-UAC-CCCAUUUGUGUGAGGGUU-CCCC-GAGGGACCACAUGGAA-CUCUUGAAGGUUUACUAGCGGAAGCC-UGACAUUUGCGCGAGAG-UGGC-GCAUAGCAUGGUUAGGGU-AA-AUGAAGUAGCUUGCAU
