# Supplementary material for: Discovery of Novel ncRNA Sequences in Multiple Genome Alignments on the Basis of Conserved and Stable Secondary Structures
Source: PLoS One. 2015 Jun 15;10(6):e0130200. doi: 10.1371/journal.pone.0130200 (PMC4468099; doi:10.1371/journal.pone.0130200)
Supplement: S2 File — This file contains the complete set of negative training data. A key indicates the distinct subset of alignments used for each of the four testing sets. (ZIP) [file pone.0130200.s005.zip › S2_File/negative/10170_RF00517_ABCR01000001@1_310139-310190_AACY023835866@1_1375-1426_AAYC01000004@1_254384-254435.aln]

>10170_RF00517_ABCR01000001@1_310139-310190
AACGGAUCAAUCGACCACAGCACAGCGUCGCCCGUGAGGCGCGUGGUCCUGA
>10170_RF00517_AACY023835866@1_1375-1426
AAGGGAUCAAUCGACCUAAGUACAGCGUCGCCCGAGAGGCGCGUCGUCCUGA
>10170_RF00517_AAYC01000004@1_254384-254435
AAUUGAUCAAUUGACCGUAGUACAGCGUCGCGCGAGACGCGCGUGAUCCUAA
