# Supplementary material for: Discovery of Novel ncRNA Sequences in Multiple Genome Alignments on the Basis of Conserved and Stable Secondary Structures
Source: PLoS One. 2015 Jun 15;10(6):e0130200. doi: 10.1371/journal.pone.0130200 (PMC4468099; doi:10.1371/journal.pone.0130200)
Supplement: S2 File — This file contains the complete set of negative training data. A key indicates the distinct subset of alignments used for each of the four testing sets. (ZIP) [file pone.0130200.s005.zip › S2_File/negative/10171_RF00517_AACY023835866@1_1375-1426_AACY020272957@1_114-165_ABEF01032305@1_845-896.aln]

>10171_RF00517_AACY023835866@1_1375-1426
CGAAUGUAUGGAGCACC-ACGAGCCCGGAGUCCAUCAACUAGAUGGGGUCGCC
>10171_RF00517_ABEF01032305@1_845-896
CGAAUGUCUGGAGCACUGACGUGCCCAAACCCCAUCAAUUAGGUGAGG-CGCA
>10171_RF00517_AACY020272957@1_114-165
CAAAUGUAUGGGGAACAGACGCACCUGUACACCAUCAACUAGAUGCGG-CUCC
