# Supplementary material for: Discovery of Novel ncRNA Sequences in Multiple Genome Alignments on the Basis of Conserved and Stable Secondary Structures
Source: PLoS One. 2015 Jun 15;10(6):e0130200. doi: 10.1371/journal.pone.0130200 (PMC4468099; doi:10.1371/journal.pone.0130200)
Supplement: S2 File — This file contains the complete set of negative training data. A key indicates the distinct subset of alignments used for each of the four testing sets. (ZIP) [file pone.0130200.s005.zip › S2_File/negative/10174_RF00517_AACY022909959@1_162-213_CP000362@1_192256-192307_AACY022082869@1_122-173.aln]

>10174_RF00517_CP000362@1_192256-192307
UAAAAACGAAAGUCUGUGUGUCACGCUAACAACCCGGCAGUUGCAGCCGAGG
>10174_RF00517_AACY022082869@1_122-173
UAAGAACGAAAGCCUGUAUGUCGCGCCUACAAUCAGGCAGUUGCGGACGAGG
>10174_RF00517_AACY022909959@1_162-213
GAAAAACGGACGCCUGUGUGUCGCGCAACCACCCUGGCGGUUGCAGCCGAAU
