# Supplementary material for: Discovery of Novel ncRNA Sequences in Multiple Genome Alignments on the Basis of Conserved and Stable Secondary Structures
Source: PLoS One. 2015 Jun 15;10(6):e0130200. doi: 10.1371/journal.pone.0130200 (PMC4468099; doi:10.1371/journal.pone.0130200)
Supplement: S2 File — This file contains the complete set of negative training data. A key indicates the distinct subset of alignments used for each of the four testing sets. (ZIP) [file pone.0130200.s005.zip › S2_File/negative/10176_RF00517_CP000377@1_3187372-3187423_CP000264@1_260954-261005_AAMO01000011@1_44846-44897.aln]

>10176_RF00517_CP000377@1_3187372-3187423
GAGGGGCCACCCGGAUUCCUUCUGAAACCUGAAGCGCGCAUGAGGGCUCUUG
>10176_RF00517_AAMO01000011@1_44846-44897
GAGGGUCCACCCGGGCUCCUUCAGAAACCUGAAGCGCGCACGAGGCCUCUAG
>10176_RF00517_CP000264@1_260954-261005
UAGGGACCACCCGGAUUCCUUCAAAAACCUGGAGCGCGUAUGAGGCCACUUG
