# Supplementary material for: Discovery of Novel ncRNA Sequences in Multiple Genome Alignments on the Basis of Conserved and Stable Secondary Structures
Source: PLoS One. 2015 Jun 15;10(6):e0130200. doi: 10.1371/journal.pone.0130200 (PMC4468099; doi:10.1371/journal.pone.0130200)
Supplement: S2 File — This file contains the complete set of negative training data. A key indicates the distinct subset of alignments used for each of the four testing sets. (ZIP) [file pone.0130200.s005.zip › S2_File/negative/10177_RF00517_CP000283@1_4347086-4347138_AANB01000011@1_126029-126080_AACY022833952@1_752-803.aln]

>10177_RF00517_CP000283@1_4347086-4347138
CAUUAGAGCCCUGAACCCGCGCGGAACGUGAUAGUAACCCGCGGCACGAGGUA
>10177_RF00517_AANB01000011@1_126029-126080
UAUUCGAGCCCUGAACCCGCGCGGAACGCUGUAGAACCCAGCGAUAUGAGA-A
>10177_RF00517_AACY022833952@1_752-803
UUUUCAAGGCCUGAACCCGCGCGCGACACAGUGGAAACUCGCGACAAGGGG-A
